# Supplementary material for: Some thio­ether-ketones and their related derivatives
Source: Acta Crystallogr E Crystallogr Commun. 2025 May 13;81(Pt 6):520–9. doi: 10.1107/S2056989025004037 (PMC12142416; doi:10.1107/S2056989025004037)
Supplement: Supplementary file 1 [file e-81-00520-sup1.cif]

##############################################################################
#                                                                            #
# This CIF contains the data in a paper accepted for publication in          #
# Acta Crystallographica Section E. It conforms to the requirements of       #
# Notes for Authors for Acta Crystallographica Section E, and has been       #
# peer reviewed under the auspices of the IUCr Commission on Journals.       #
#                                                                            #
# Full details of the Crystallographic Information File format               #
# are given in the paper "The Crystallographic Information File (CIF):       #
# a New Standard Archive File for Crystallography" by S. R. Hall, F. H.      #
# Allen and I. D. Brown [Acta Cryst. (1991), A47, 655-685].                  #
#                                                                            #
# The current version of the core CIF dictionary is obtainable from          #
# ftp://ftp.iucr.org/pub/cif_core.dic.                                       #
#                                                                            #
# Software is freely available for graphical display of the structure(s)     #
# in this CIF. For information consult the CIF software page                 #
# http://www.iucr.org/resources/cif/software.                                #
#                                                                            #
# This file may be used for bona fide research purposes within the           #
# scientific community so long as proper attribution is given to the journal # 
# article from which it was obtained.                                        #
#                                                                            #
##############################################################################
data_Dtdpe
_audit_creation_method     'SHELXL-2019/3'
_journal_date_recd_electronic     2025-01-07
_journal_date_accepted     2025-05-06
_journal_name_full     'Acta Crystallographica, Section E'
_journal_year     2025
_journal_volume     81
_journal_issue      1
_journal_page_first     0
_journal_page_last     0
_journal_paper_category     GO
_journal_paper_doi     10.1107/S2056989025004037
_journal_coeditor_code     JY2055
_publ_contact_author_name     'Vitaly V. Pavlishchuk'
_publ_contact_author_address
;
L. V. Pisarzhevskii Institute of Physical Chemistry of the National Academy of
 Sciences of Ukraine, Prospect Nauki 31, Kyiv, 03028, Ukraine
;
_publ_contact_author_email     'shchuk@inphyschem-nas.com.ua'
_publ_contact_author_fax     ?
_publ_contact_author_phone     ?
_publ_section_title
;
Some thioether-ketones and their related derivatives
;
_publ_section_title_footnote     .
loop_
    _publ_author_name
    _publ_author_footnote
    _publ_author_address
    'O'Connor, Molly A.' .
;
Department of Chemistry, Drexel University, 3141 Chestnut St, Philadelphia, PA
19104-2816,
USA
;
    'Pavlishchuk, Anna V.' .
;
L. V. Pisarzhevskii Institute of Physical Chemistry of the National Academy of
Sciences of Ukraine, Prospect Nauki 31, Kyiv, 03028, Ukraine
Department of Chemistry, Purdue University, 560 Oval Drive, West Lafayette,
47907-2084, IN, USA
;
    'Butcher, Raymond J.' .
;
Chemistry Department Howard University, 525 College St N.W., Washington, DC
20059, USA
;
    'Pavlishchuk, Vitaly V.' .
;
L. V. Pisarzhevskii Institute of Physical Chemistry of the National Academy of
Sciences of Ukraine, Prospect Nauki 31, Kyiv, 03028,
Ukraine
;
    'Addison, Anthony W.' .
;
Department of Chemistry, Drexel University, 3141 Chestnut St, Philadelphia, PA
19104-2816,
USA
;
_publ_section_synopsis
;
Structures are reported for two thioether-ketones, and for some derived
hydrazones, and instances of conformational enantiomerism are delineated.
Various types of hydrogen bonds, such as weak C---H...S and stronger N---H...N
and N---H...S hydrogen bridges are noted, and intermolecular cases examined
<i>via</i> DFT calculations.
;
_chemical_name_systematic
;
2-({2-[(2-oxo-2-phenylethyl)sulfanyl]ethyl}sulfanyl)-1-phenylethan-1-one
;
_chemical_name_common
;
Dtdpe 1,8-diphenyl-3,6-dithiaoctane-1,8-dione
;
_chemical_formula_moiety     'C18 H18 O2 S2'
_chemical_formula_sum     'C18 H18 O2 S2'
_chemical_formula_iupac     'C18 H18 O2 S2'
_chemical_formula_weight     330.44
_chemical_melting_point     ?
_space_group_crystal_system     monoclinic
_space_group_name_H-M_alt     'P 21/c'
_space_group_name_Hall     '-P 2ybc'
loop_
    _space_group_symop_operation_xyz
    'x, y, z'
    '-x, y+1/2, -z+1/2'
    '-x, -y, -z'
    'x, -y-1/2, z-1/2'
_cell_length_a     5.1639(2)
_cell_length_b     11.1078(3)
_cell_length_c     14.8132(5)
_cell_angle_alpha     90
_cell_angle_beta     92.868(4)
_cell_angle_gamma     90
_cell_volume     848.61(5)
_cell_formula_units_Z     2
_cell_measurement_reflns_used     12805
_cell_measurement_theta_min     4.9450
_cell_measurement_theta_max     71.9120
_cell_measurement_temperature     293(2)
_exptl_crystal_description     needle
_exptl_crystal_colour     colorless
_exptl_crystal_size_max     0.346
_exptl_crystal_size_mid     0.201
_exptl_crystal_size_min     0.074
_exptl_crystal_density_diffrn     1.293
_exptl_crystal_density_meas     ?
_exptl_crystal_density_method     ?
_exptl_crystal_F_000     348
_exptl_absorpt_coefficient_mu     2.870
_exptl_absorpt_correction_type     multi-scan
_exptl_absorpt_process_details
;
(CrysAlisPro; Rigaku OD, 2022)
;
_exptl_absorpt_correction_T_min     0.60857
_exptl_absorpt_correction_T_max     1.00000
_diffrn_ambient_temperature     293(2)
_diffrn_source     'micro-focus sealed X-ray tube'
_diffrn_radiation_type     CuK\a
_diffrn_radiation_wavelength     1.54184
_diffrn_measurement_device_type     'XtaLAB Synergy, Dualflex, HyPix'
_diffrn_measurement_method     '\w scans'
_diffrn_detector_area_resol_mean     10.0000
_diffrn_reflns_number     31356
_diffrn_reflns_av_R_equivalents     0.0504
_diffrn_reflns_av_unetI/netI     0.0143
_diffrn_reflns_theta_min     4.979
_diffrn_reflns_theta_max     79.445
_diffrn_reflns_theta_full     67.684
_diffrn_measured_fraction_theta_max     0.974
_diffrn_measured_fraction_theta_full     0.997
_diffrn_reflns_limit_h_min     -5
_diffrn_reflns_limit_h_max     6
_diffrn_reflns_limit_k_min     -14
_diffrn_reflns_limit_k_max     14
_diffrn_reflns_limit_l_min     -18
_diffrn_reflns_limit_l_max     18
_refine_special_details     ?
_reflns_number_total     1802
_reflns_number_gt     1464
_reflns_threshold_expression     'I > 2\s(I)'
_refine_ls_structure_factor_coef     Fsqd
_refine_ls_matrix_type     full
_refine_ls_R_factor_all     0.0551
_refine_ls_R_factor_gt     0.0462
_refine_ls_wR_factor_gt     0.1228
_refine_ls_wR_factor_ref     0.1305
_refine_ls_goodness_of_fit_ref     1.114
_refine_ls_restrained_S_all     1.114
_refine_ls_number_reflns     1802
_refine_ls_number_parameters     101
_refine_ls_number_restraints     0
_refine_ls_hydrogen_treatment     constr
_refine_ls_weighting_scheme     calc
_refine_ls_weighting_details
              'w=1/[\s^2^(Fo^2^)+(0.0519P)^2^+0.1934P] where P=(Fo^2^+2Fc^2^)/3'
_atom_sites_solution_hydrogens     geom
_atom_sites_solution_primary     dual
_atom_sites_solution_secondary     difmap
_refine_ls_shift/su_max     0.000
_refine_ls_shift/su_mean     0.000
_refine_diff_density_max     0.305
_refine_diff_density_min     -0.327
_refine_ls_extinction_method
;
SHELXL-2019/2 (Sheldrick, 2015b)
;
_refine_ls_extinction_coef     0.0069(17)
_refine_ls_extinction_expression
                                  'Fc^*^=kFc[1+0.001xFc^2^\l^3^/sin(2\q)]^-1/4^'
loop_
    _atom_type_symbol
    _atom_type_description
    _atom_type_scat_dispersion_real
    _atom_type_scat_dispersion_imag
    _atom_type_scat_source
    'C' 'C' 0.0181 0.0091
                         'International Tables Vol C Tables 4.2.6.8 and 6.1.1.4'
    'H' 'H' 0.0000 0.0000
                         'International Tables Vol C Tables 4.2.6.8 and 6.1.1.4'
    'O' 'O' 0.0492 0.0322
                         'International Tables Vol C Tables 4.2.6.8 and 6.1.1.4'
    'S' 'S' 0.3331 0.5567
                         'International Tables Vol C Tables 4.2.6.8 and 6.1.1.4'
_computing_data_collection
;
CrysAlisPro 1.171.42.73a (Rigaku OD, 2022)
;
_computing_cell_refinement
;
CrysAlisPro 1.171.42.73a (Rigaku OD, 2022)
;
_computing_data_reduction
;
CrysAlisPro 1.171.42.73a (Rigaku OD, 2022)
;
_computing_structure_solution
;
<i>SHELXT</i> (Sheldrick, 2015a)
;
_computing_structure_refinement
;
<i>SHELXL2019/2</i> (Sheldrick, 2015b)
;
_computing_molecular_graphics
;
SHELXTL (Sheldrick, 2008)
;
_computing_publication_material
;
SHELXTL (Sheldrick, 2008)
;
loop_
    _atom_site_type_symbol
    _atom_site_label
    _atom_site_fract_x
    _atom_site_fract_y
    _atom_site_fract_z
    _atom_site_U_iso_or_equiv
    _atom_site_adp_type
    _atom_site_calc_flag
    _atom_site_occupancy
    _atom_site_disorder_assembly
    _atom_site_disorder_group
    S S1 0.90030(15) 0.65689(5) 0.41185(4) 0.0972(3) Uani d 1 . .
    O O1 0.9474(3) 0.40238(13) 0.28528(12) 0.0942(5) Uani d 1 . .
    C C1 0.6998(3) 0.54507(15) 0.20170(12) 0.0614(4) Uani d 1 . .
    C C2 0.6625(4) 0.66376(17) 0.17434(17) 0.0782(6) Uani d 1 . .
    H H2A 0.771240 0.724098 0.197704 0.094 Uiso calc 1 . .
    C C3 0.4623(5) 0.6917(2) 0.11208(19) 0.0959(8) Uani d 1 . .
    H H3A 0.437709 0.771073 0.093520 0.115 Uiso calc 1 . .
    C C4 0.3009(5) 0.6039(3) 0.07775(18) 0.0982(8) Uani d 1 . .
    H H4A 0.166636 0.623780 0.036237 0.118 Uiso calc 1 . .
    C C5 0.3357(5) 0.4880(3) 0.10394(18) 0.0938(7) Uani d 1 . .
    H H5A 0.225083 0.428546 0.080288 0.113 Uiso calc 1 . .
    C C6 0.5327(4) 0.45782(18) 0.16503(15) 0.0761(6) Uani d 1 . .
    H H6A 0.555023 0.377824 0.182243 0.091 Uiso calc 1 . .
    C C7 0.9099(4) 0.50813(17) 0.26744(14) 0.0686(5) Uani d 1 . .
    C C8 1.0720(4) 0.6011(2) 0.31667(16) 0.0836(6) Uani d 1 . .
    H H8A 1.107817 0.666959 0.276182 0.100 Uiso calc 1 . .
    H H8B 1.235969 0.565970 0.337878 0.100 Uiso calc 1 . .
    C C9 0.8729(4) 0.5233(2) 0.48053(15) 0.0811(6) Uani d 1 . .
    H H9A 0.761790 0.541115 0.529704 0.097 Uiso calc 1 . .
    H H9B 0.789686 0.460522 0.444009 0.097 Uiso calc 1 . .
loop_
    _atom_site_aniso_label
    _atom_site_aniso_U_11
    _atom_site_aniso_U_22
    _atom_site_aniso_U_33
    _atom_site_aniso_U_12
    _atom_site_aniso_U_13
    _atom_site_aniso_U_23
    S1 0.1327(6) 0.0691(4) 0.0890(5) 0.0111(3) -0.0008(4) -0.0082(3)
    O1 0.1143(12) 0.0631(9) 0.1051(12) 0.0211(8) 0.0035(9) 0.0079(8)
    C1 0.0642(10) 0.0494(9) 0.0721(11) 0.0008(7) 0.0177(8) 0.0010(7)
    C2 0.0802(13) 0.0543(10) 0.1007(15) 0.0007(9) 0.0112(11) 0.0058(10)
    C3 0.1001(17) 0.0793(15) 0.1091(18) 0.0245(13) 0.0134(14) 0.0244(13)
    C4 0.0797(15) 0.126(2) 0.0889(16) 0.0098(15) 0.0025(12) 0.0061(15)
    C5 0.0895(16) 0.1012(18) 0.0905(16) -0.0138(13) 0.0010(13) -0.0110(13)
    C6 0.0873(14) 0.0603(10) 0.0821(13) -0.0068(9) 0.0169(11) -0.0046(9)
    C7 0.0727(11) 0.0590(10) 0.0757(12) 0.0051(8) 0.0191(9) 0.0035(8)
    C8 0.0812(13) 0.0869(14) 0.0827(13) -0.0123(11) 0.0042(11) 0.0109(11)
    C9 0.0735(12) 0.0924(15) 0.0778(13) -0.0020(10) 0.0091(10) -0.0050(11)
_geom_special_details
;
 All esds (except the esd in the dihedral angle between two l.s. planes)
 are estimated using the full covariance matrix.  The cell esds are taken
 into account individually in the estimation of esds in distances, angles
 and torsion angles; correlations between esds in cell parameters are only
 used when they are defined by crystal symmetry.  An approximate (isotropic)
 treatment of cell esds is used for estimating esds involving l.s. planes.
;
loop_
    _geom_bond_atom_site_label_1
    _geom_bond_atom_site_label_2
    _geom_bond_site_symmetry_2
    _geom_bond_distance
    _geom_bond_publ_flag
    S1 C9 . 1.808(2) yes
    S1 C8 . 1.812(2) yes
    O1 C7 . 1.217(2) yes
    C1 C2 . 1.390(2) yes
    C1 C6 . 1.390(3) yes
    C1 C7 . 1.479(3) yes
    C2 C3 . 1.386(4) yes
    C2 H2A . 0.9300 ?
    C3 C4 . 1.364(4) yes
    C3 H3A . 0.9300 ?
    C4 C5 . 1.354(4) yes
    C4 H4A . 0.9300 ?
    C5 C6 . 1.369(3) yes
    C5 H5A . 0.9300 ?
    C6 H6A . 0.9300 ?
    C7 C8 . 1.496(3) yes
    C8 H8A . 0.9700 ?
    C8 H8B . 0.9700 ?
    C9 C9 3_766 1.499(4) yes
    C9 H9A . 0.9700 ?
    C9 H9B . 0.9700 ?
loop_
    _geom_angle_atom_site_label_1
    _geom_angle_atom_site_label_2
    _geom_angle_atom_site_label_3
    _geom_angle_site_symmetry_1
    _geom_angle_site_symmetry_3
    _geom_angle
    _geom_angle_publ_flag
    C9 S1 C8 . . 102.24(11) yes
    C2 C1 C6 . . 118.23(19) yes
    C2 C1 C7 . . 122.79(18) yes
    C6 C1 C7 . . 118.98(17) yes
    C3 C2 C1 . . 119.7(2) yes
    C3 C2 H2A . . 120.2 ?
    C1 C2 H2A . . 120.2 ?
    C4 C3 C2 . . 120.6(2) yes
    C4 C3 H3A . . 119.7 ?
    C2 C3 H3A . . 119.7 ?
    C5 C4 C3 . . 120.2(2) yes
    C5 C4 H4A . . 119.9 ?
    C3 C4 H4A . . 119.9 ?
    C4 C5 C6 . . 120.4(2) yes
    C4 C5 H5A . . 119.8 ?
    C6 C5 H5A . . 119.8 ?
    C5 C6 C1 . . 120.9(2) yes
    C5 C6 H6A . . 119.5 ?
    C1 C6 H6A . . 119.5 ?
    O1 C7 C1 . . 120.94(19) yes
    O1 C7 C8 . . 118.8(2) yes
    C1 C7 C8 . . 120.24(17) ?
    C7 C8 S1 . . 109.39(14) yes
    C7 C8 H8A . . 109.8 ?
    S1 C8 H8A . . 109.8 ?
    C7 C8 H8B . . 109.8 ?
    S1 C8 H8B . . 109.8 ?
    H8A C8 H8B . . 108.2 ?
    C9 C9 S1 3_766 . 114.1(2) yes
    C9 C9 H9A 3_766 . 108.7 ?
    S1 C9 H9A . . 108.7 ?
    C9 C9 H9B 3_766 . 108.7 ?
    S1 C9 H9B . . 108.7 ?
    H9A C9 H9B . . 107.6 ?
loop_
    _geom_torsion_atom_site_label_1
    _geom_torsion_atom_site_label_2
    _geom_torsion_atom_site_label_3
    _geom_torsion_atom_site_label_4
    _geom_torsion_site_symmetry_1
    _geom_torsion_site_symmetry_2
    _geom_torsion_site_symmetry_3
    _geom_torsion_site_symmetry_4
    _geom_torsion
    _geom_torsion_publ_flag
    C6 C1 C2 C3 . . . . 0.0(3) ?
    C7 C1 C2 C3 . . . . 179.65(19) ?
    C1 C2 C3 C4 . . . . 0.3(4) ?
    C2 C3 C4 C5 . . . . -0.3(4) ?
    C3 C4 C5 C6 . . . . 0.0(4) ?
    C4 C5 C6 C1 . . . . 0.3(4) ?
    C2 C1 C6 C5 . . . . -0.3(3) ?
    C7 C1 C6 C5 . . . . -179.98(19) ?
    C2 C1 C7 O1 . . . . -175.08(19) ?
    C6 C1 C7 O1 . . . . 4.6(3) ?
    C2 C1 C7 C8 . . . . 8.0(3) ?
    C6 C1 C7 C8 . . . . -172.39(18) ?
    O1 C7 C8 S1 . . . . -95.6(2) ?
    C1 C7 C8 S1 . . . . 81.45(19) ?
    C9 S1 C8 C7 . . . . 62.91(17) ?
    C8 S1 C9 C9 . . . 3_766 66.3(2) ?
loop_
    _geom_hbond_atom_site_label_D
    _geom_hbond_atom_site_label_H
    _geom_hbond_atom_site_label_A
    _geom_hbond_site_symmetry_A
    _geom_hbond_distance_DH
    _geom_hbond_distance_HA
    _geom_hbond_distance_DA
    _geom_hbond_angle_DHA
    _geom_hbond_publ_flag
    C9 H9B O1 . 0.97 2.61 3.229(3) 122.1 yes
_shelx_space_group_comment
;
The symmetry employed for this shelxl refinement is uniquely defined
by the following loop, which should always be used as a source of
symmetry information in preference to the above space-group names.
They are only intended as comments.
;
_shelx_estimated_absorpt_T_min     ?
_shelx_estimated_absorpt_T_max     ?
_shelx_hkl_file
;
   0   0  -1-4.53384 7.06332  27
   0   0  -1 4.91598 6.53141  28
   0   0  -1 20.9950 10.2789   6
   0   0   1 1.84568 6.25192  33
   0   0  -2 71156.7 2495.81  28
   0   0  -2 70265.9 2490.73  27
   0   0  -2 68074.2 2477.03  26
   0   0  -2 69888.4 2492.29   6
   0   0   2 63070.7 2475.16  33
   0   0  -3 27.5728 29.6742   6
   0   0  -3-6.69319 30.1541  27
   0   0  -3-7.24955 28.8933  28
   0   0  -3-14.2724 32.1499  32
   0   0   3 5.59463 27.3089  33
   0   0  -3 16.3155 25.0285  26
   0   0  -4 54556.0 2020.90  26
   0   0  -4 52794.0 2043.99  28
   0   0  -4 54896.8 2044.95  29
   0   0  -4 52473.3 2034.74  27
   0   0  -4 54006.6 2047.19  32
   0   0   4 54960.0 2027.23  34
   0   0   4 52990.9 2020.39  33
   0   0  -4 54776.7 2042.50   6
   0   0  -5 127.314 50.9972  29
   0   0  -5 24.2610 37.7944  28
   0   0  -5-11.1787 36.3775  27
   0   0  -5 11.7796 38.3330  32
   0   0   5-9.69862 31.5613  33
   0   0   5 19.8381 30.9044  34
   0   0  -5-22.8477 32.1949   6
   0   0  -6 55062.8 2217.75  28
   0   0  -6 57328.3 2215.47  29
   0   0  -6 54948.5 2209.65   6
   0   0   6 57307.4 2190.78  33
   0   0  -6 57524.9 2218.79  32
   0   0   6 60475.8 2200.04  34
   0   0   7 101.593 63.9479  33
   0   0  -7 16.9153 52.7017  32
   0   0   7-43.2729 44.9405  34
   0   0  -7 70.6815 52.4920  28
   0   0  -7 33.4210 56.5990  29
   0   0   7-13.0832 40.7622  49
   0   0  -7 14.8686 41.9023  57
   0   0  -7 16.4399 40.8597   6
   0   0  -8 32089.6 1419.80  44
   0   0  -8 34629.0 1445.55  46
   0   0  -8 32143.2 1411.42  42
   0   0  -8 32712.0 1407.66  43
   0   0  -8 35538.9 1463.39   6
   0   0   8 34604.2 1434.84  33
   0   0   8 36404.2 1445.94  34
   0   0  -8 35782.0 1472.85  32
   0   0  -8 33720.3 1455.46  29
   0   0  -8 32193.9 1465.48  28
   0   0   8 36788.4 1419.23  50
   0   0   8 35877.4 1403.25  48
   0   0   8 34408.5 1400.49  47
   0   0   8 36635.8 1429.04  49
   0   0  -8 31292.2 1399.23  58
   0   0   8 37531.9 1432.96  62
   0   0   8 33467.6 1395.79  61
   0   0  -8 34394.8 1439.53  57
   0   0   9 33.1014 38.0861  47
   0   0  -9-19.5193 44.9167  44
   0   0  -9-20.6474 51.3189  46
   0   0  -9 54.1338 56.2216  43
   0   0  -9 18.7420 49.7995  42
   0   0  -9 22.4917 55.9025   6
   0   0  -9 23.2209 48.7785  32
   0   0   9-20.4601 54.3643  33
   0   0   9 60.0474 56.4098  34
   0   0   9 17.9427 44.5969  35
   0   0  -9-22.9717 57.0954  29
   0   0  -9 24.8533 66.0367  28
   0   0   9-32.2436 47.8937  48
   0   0   9 35.6908 53.0137  50
   0   0   9 18.4018 48.8955  49
   0   0   9-32.5178 50.6583  61
   0   0   9 18.2728 42.0486  62
   0   0  -9 17.7295 49.9668  58
   0   0  -9-41.3331 67.2534  57
   0   0  10 49965.4 2109.19  61
   0   0  10 56897.7 2170.95  62
   0   0  10 56257.2 2169.26  49
   0   0  10 54136.6 2150.01  50
   0   0  10 52857.9 2118.02  48
   0   0  10 51698.1 2123.64  47
   0   0  10 52382.5 2178.55  34
   0   0 -10 51151.7 2207.00  32
   0   0  10 51401.9 2172.46  33
   0   0 -10 56378.0 2205.39  46
   0   0 -10 53362.9 2171.54  44
   0   0 -10 52557.0 2158.20  42
   0   0 -10 49900.8 2136.05  43
   0   0  10 52059.8 2140.01  35
   0   0 -10 53200.3 2207.40   6
   0   0 -10 49865.4 2218.99  28
   0   0 -10 54429.1 2219.55  29
   0   0 -10 53712.2 2191.62  57
   0   0  10 57861.1 2171.80  54
   0   0 -10 52506.2 2140.65  58
   0   0  11-24.3293 51.1050  62
   0   0  11-35.3877 74.3335  22
   0   0  11 41.2815 51.3006  61
   0   0 -11 25.7119 54.0091  59
   0   0 -11-30.3897 69.9277  29
   0   0 -11 33.7338 70.8595  28
   0   0 -11-27.8282 64.0337  57
   0   0  11 70.8882 62.7835  54
   0   0 -11 92.2497 64.9942  58
   0   0  11 20.7010 38.8929  48
   0   0  11-47.7542 63.4416  50
   0   0  11 24.5361 65.1926  49
   0   0 -11-27.5198 51.7039  46
   0   0 -11-26.0998 54.8240  44
   0   0 -11-24.8065 46.6063  42
   0   0 -11 23.6380 54.3919  43
   0   0  11 29.6509 62.2832  17
   0   0 -11-29.4603 67.7892   6
   0   0 -11-30.6781 57.6377  32
   0   0  11 26.5183 55.7029  34
   0   0  11 45.3848 52.2161  35
   0   0 -11-21.5963 35.1391  21
   0   0 -12 10970.4 656.563  59
   0   0 -12 9566.02 674.575  29
   0   0 -12 9068.46 683.694  28
   0   0  12 9478.08 585.633  48
   0   0  12 11040.5 642.610  50
   0   0  12 10674.0 646.053  49
   0   0  12 10451.8 611.544  47
   0   0 -12 10120.6 660.037  57
   0   0  12 11536.1 654.447  54
   0   0  12 10033.5 716.798  22
   0   0 -12 11548.1 689.315  46
   0   0 -12 10561.2 655.349  44
   0   0 -12 10696.0 644.724  42
   0   0 -12 9984.30 619.786  43
   0   0  12 11631.4 706.418  17
   0   0  12 10109.0 651.121  34
   0   0  12 9994.97 609.939  35
   0   0 -12 11603.4 715.826  32
   0   0  12 9161.12 575.943  61
   0   0  12 12258.9 673.518  62
   0   0 -12 10768.2 682.812   6
   0   0  13 117.366 73.1336  61
   0   0 -13 121.090 75.2392  59
   0   0 -13 72.2047 75.8348  29
   0   0 -13 33.8081 71.0156  57
   0   0 -13-26.4326 70.2317  56
   0   0  13 112.906 79.5475  54
   0   0  13 29.6194 87.9882  49
   0   0  13-28.3260 70.4017  50
   0   0  13 94.2485 66.4024  48
   0   0  13 42.1410 68.5668  22
   0   0  13-49.9530 70.3884  47
   0   0 -13 33.2295 76.4622  46
   0   0 -13-27.5803 68.5481  43
   0   0 -13-58.6198 77.8766  42
   0   0 -13 156.521 97.5321  44
   0   0  13-34.2905 72.0289  17
   0   0  13-50.6576 58.2825  35
   0   0  13 31.4660 66.0959  34
   0   0 -13-36.2293 83.3648  32
   0   0 -13-34.5529 72.5802   6
   0   0  13 87.8789 91.2657  62
   0   0  14 144.185 81.3075  50
   0   0  14 60.7811 85.6836  49
   0   0  14 138.731 72.0832  48
   0   0  14 42.6876 89.7032  22
   0   0 -14 60.3783 69.5127  59
   0   0  14 103.353 97.1221  17
   0   0 -14 25.7307 68.4137  56
   0   0 -14 34.3485 79.0778  57
   0   0 -14 87.6921 82.4164  42
   0   0 -14 109.354 72.6827  43
   0   0 -14 31.5185 59.2709  44
   0   0  14 149.348 90.5963  47
   0   0 -14 33.7143 70.8639  46
   0   0  14 178.745 108.416  62
   0   0  14 49.4935 56.9997  51
   0   0  14 143.229 85.1336  54
   0   0  15 54.0880 71.8560  50
   0   0  15-28.8041 76.5327  49
   0   0 -15-29.4092 73.0936  44
   0   0 -15 26.9274 50.5907  42
   0   0 -15 55.1465 57.9188  59
   0   0  15-32.1254 79.8444  17
   0   0 -15 22.5504 42.3673  56
   0   0 -15-32.4127 74.5827  57
   0   0 -15 31.6918 66.5701  46
   0   0  15-22.8365 56.7578  47
   0   0  15-27.1766 57.0856  54
   0   0  15 22.5837 60.0051  51
   0   0  15-28.4588 65.4847  62
   0   0  16 1264.89 181.160  50
   0   0  16 1392.36 204.903  49
   0   0 -16 1152.71 172.243  24
   0   0 -16 1342.99 193.157  44
   0   0 -16 1163.36 169.629  59
   0   0  16 1103.99 184.654  17
   0   0 -16 1302.57 206.153  57
   0   0  16 1007.70 148.083  47
   0   0 -16 1188.01 192.909  46
   0   0  16 1341.02 189.794  54
   0   0  16 1271.38 160.318  51
   0   0  16 1040.22 176.244  62
   0   0  17 18.1809 45.1896  50
   0   0  17-39.7643 52.8292  49
   0   0 -17-20.1907 53.6490  46
   0   0 -17-37.2661 42.8780  44
   0   0 -17-16.0222 33.6589  24
   0   0  17-21.2225 63.0458  17
   0   0 -17 29.6953 34.1685  59
   0   0  17-17.8078 44.2623  54
   0   0  17-19.4804 44.8277  62
   0   0 -17-21.3031 60.0378  57
   0   0  18 146.532 57.5836  17
   0   1   0-2.71935 8.07877  36
   0   1   0 2.32870 6.91839  34
   0   1   0 10.1788 8.28140  35
   0  -1   0 3.15861 9.84149   1
   0  -1  -1 4938.01 206.994   6
   0   1  -1 4579.13 198.132  36
   0   1  -1 4434.82 200.075  27
   0  -1   1 4446.62 199.904  30
   0  -1  -1 4326.73 203.481  29
   0   1   1 4637.04 200.001  34
   0   1   1 4308.01 197.564  35
   0  -1   1 4715.27 203.401   1
   0  -1  -2 1112.43 84.0137   6
   0   1  -2 1086.00 78.6054  36
   0  -1   2 1005.03 75.9619  31
   0   1   2 1082.42 82.8921  34
   0   1  -2 977.696 79.3007  27
   0  -1  -2 1138.41 86.3086  28
   0  -1   2 1019.22 82.9961   1
   0  -1   3 71313.2 2574.37  65
   0  -1  -3 68345.1 2572.07  65
   0   1  -3 74516.8 2641.20  27
   0  -1  -3 71460.9 2643.37  28
   0  -1   3 75548.5 2630.90  31
   0   1   3 71235.0 2625.49  33
   0  -1  -3 75636.1 2645.66   6
   0  -1  -4 55534.1 2113.93  28
   0   1  -4 58342.3 2112.41  29
   0   1  -4 59420.2 2112.05  27
   0  -1  -4 58264.8 2115.39  29
   0  -1   4 60261.6 2099.80  31
   0   1   4 55579.2 2089.16  33
   0  -1  -4 59340.0 2119.71  32
   0   1  -4 57855.0 2105.91   6
   0  -1  -4 59213.4 2115.83   6
   0   1   4 63681.7 2110.48  35
   0  -1   4 55788.9 2011.36   4
   0  -1  -4 61568.8 2009.72   4
   0  -1   4 50653.4 2007.82  65
   0  -1  -4 50334.7 2006.02  65
   0  -1  -5 39914.1 1601.95  28
   0  -1  -5 42257.4 1572.52  26
   0   1  -5 42351.0 1597.28  27
   0  -1  -5 40538.1 1600.66  29
   0   1  -5 40262.6 1595.60  29
   0  -1   5 41557.6 1568.46  34
   0   1   5 39598.2 1570.36  33
   0  -1  -5 39906.6 1596.30  32
   0   1  -5 43217.7 1610.00  32
   0  -1   5 36826.4 1602.18  22
   0   1   5 41227.6 1581.53  35
   0  -1  -5 39665.6 1594.91   6
   0   1  -5 38490.4 1585.86   6
   0  -1  -6 5374.52 346.359  28
   0   1  -6 5341.01 334.056  27
   0  -1  -6 5652.79 321.193  26
   0  -1  -6 5830.98 349.600  29
   0   1  -6 5477.60 339.965  29
   0  -1   6 5830.49 321.497  34
   0   1   6 5238.92 315.548  33
   0  -1  -6 5198.69 340.628  32
   0  -1   6 4982.69 309.238  33
   0   1  -6 5489.21 340.192  32
   0   1  -6 5855.94 342.831   6
   0  -1  -6 5207.83 333.450   6
   0   1   6 5630.60 321.307  35
   0  -1  -7 14552.4 717.425  57
   0   1  -7 14366.5 709.082  57
   0   1   7 16172.5 709.947  62
   0  -1   7 15914.4 692.475  47
   0   1   7 15079.8 698.393  49
   0  -1   7 15710.4 695.338  49
   0   1  -7 15303.0 710.987  44
   0  -1  -7 14946.1 722.630  46
   0   1  -7 14868.3 702.969  42
   0   1   7 16193.7 717.260  35
   0   1  -7 16040.2 745.142  27
   0  -1  -7 13531.0 737.314  28
   0  -1  -7 15815.6 754.106  29
   0   1  -7 14252.3 727.423  29
   0   1   7 14959.4 715.230  34
   0   1   7 14360.6 706.354  33
   0  -1   7 14775.5 707.491  33
   0  -1  -7 15514.7 751.812  32
   0   1  -7 16454.4 757.040  32
   0  -1   7 16210.3 714.849  34
   0  -1  -7 14831.7 736.674   6
   0   1  -7 15573.7 738.262   6
   0   1   8 3661.31 266.514  54
   0  -1  -8 3143.51 268.365  57
   0   1  -8 3080.45 258.333  57
   0  -1  -8 2988.89 276.159  29
   0  -1  -8 3036.06 280.626  28
   0   1  -8 3079.82 274.202  27
   0   1  -8 3541.71 282.295  29
   0  -1   8 3467.79 253.257  62
   0   1   8 2973.05 243.958  62
   0  -1   8 2915.83 234.002  61
   0   1   8 3175.63 235.462  61
   0   1  -8 2943.20 235.668  52
   0   1   8 3019.51 231.034  48
   0   1   8 3340.71 253.246  49
   0  -1   8 3211.39 242.150  48
   0  -1   8 3552.19 254.450  50
   0   1   8 3189.67 246.767  50
   0   1   8 2943.48 232.013  47
   0  -1   8 3528.14 251.215  47
   0  -1  -8 3921.15 290.412  46
   0   1  -8 2841.52 248.098  44
   0  -1  -8 3310.91 263.187  44
   0  -1  -8 2855.53 241.966  43
   0   1  -8 2802.35 239.860  43
   0  -1  -8 2973.71 248.357  42
   0   1  -8 3162.99 253.509  42
   0   1   8 3226.23 253.846  35
   0   1  -8 3535.53 282.694   6
   0  -1  -8 3006.02 266.877   6
   0   1   8 3107.69 288.177  22
   0   1  -8 3223.33 250.531  58
   0  -1  -8 2814.51 253.946  59
   0  -1  -8 2611.00 233.322  58
   0   1  -8 3763.16 297.395  32
   0  -1   8 2987.43 246.055  34
   0   1   8 3086.57 254.590  33
   0  -1   8 3375.46 266.535  33
   0  -1  -8 3163.09 280.567  32
   0   1   8 3097.45 262.826  34
   0  -1   9 11587.0 605.175  47
   0   1   9 10776.8 586.876  47
   0   1   9 11603.6 620.007  49
   0  -1   9 11934.5 605.549  48
   0  -1   9 12456.2 624.479  50
   0   1   9 11901.2 617.335  50
   0   1   9 11517.3 590.817  48
   0   1  -9 10564.6 599.902  58
   0  -1  -9 11588.4 616.099  58
   0  -1  -9 12131.3 645.900  59
   0  -1  -9 11426.9 670.404  29
   0  -1  -9 11227.1 676.680  28
   0   1  -9 11991.8 662.419  29
   0   1   9 13273.7 646.571  54
   0   1  -9 12163.0 645.361  57
   0  -1  -9 11052.4 639.385  57
   0  -1  -9 13353.5 673.046  46
   0   1  -9 11610.1 631.296  46
   0   1  -9 11991.7 631.837  44
   0  -1  -9 12028.3 637.559  44
   0   1  -9 11800.0 624.125  42
   0  -1  -9 11412.3 614.213  43
   0  -1  -9 11279.5 621.120  42
   0   1  -9 11505.2 616.831  43
   0  -1  -9 12845.5 674.809   6
   0   1  -9 12397.0 665.456   6
   0   1   9 11355.1 616.833  35
   0  -1   9 12286.2 642.577  33
   0   1   9 11128.8 634.045  34
   0   1  -9 10964.0 645.434  32
   0  -1  -9 12048.1 675.489  32
   0  -1   9 12764.8 639.709  34
   0   1   9 12537.3 705.445  22
   0  -1   9 11701.2 605.054  61
   0  -1   9 13796.0 639.392  62
   0   1   9 10814.2 585.261  61
   0   1  10 9887.70 639.967  22
   0  -1 -10 9239.92 569.426  59
   0   1 -10 8946.38 539.816  58
   0   1 -10 10082.9 600.740  29
   0  -1 -10 8739.92 595.037  29
   0  -1 -10 8935.11 609.704  28
   0   1  10 11325.9 587.706  54
   0  -1 -10 9421.94 583.251  57
   0   1 -10 9799.27 579.879  57
   0   1  10 8286.30 508.871  47
   0   1  10 9929.01 555.216  50
   0  -1  10 9705.62 535.877  48
   0  -1  10 10365.7 564.924  50
   0  -1  10 10526.8 555.423  47
   0   1  10 9829.57 563.514  49
   0   1  10 8531.05 506.433  48
   0   1 -10 8878.68 555.600  44
   0   1 -10 9526.35 567.979  46
   0  -1 -10 9011.02 560.740  44
   0  -1 -10 9945.51 597.921  46
   0  -1 -10 9027.63 546.253  42
   0   1 -10 8758.49 537.057  43
   0  -1 -10 9273.58 546.701  43
   0   1 -10 9991.74 564.578  42
   0  -1  10 8975.80 586.265  17
   0  -1 -10 9031.76 595.723  32
   0   1 -10 9254.89 590.394  32
   0  -1  10 9129.99 552.060  34
   0   1  10 9374.45 553.706  35
   0   1  10 9980.45 585.330  34
   0  -1  10 8959.39 559.754  33
   0  -1 -10 9322.08 590.119   6
   0   1 -10 9477.38 594.247   6
   0  -1  10 10683.1 566.567  62
   0  -1  10 9256.21 531.207  61
   0   1  10 8017.01 501.202  61
   0   1  11 642.157 165.448  22
   0  -1 -11 763.162 150.687  59
   0  -1  11 670.550 126.915  61
   0   1  11 364.656 99.1672  61
   0   1 -11 799.897 158.753  29
   0  -1 -11 615.361 150.443  29
   0  -1 -11 603.760 128.893  30
   0   1 -11 523.666 128.475  57
   0  -1  11 771.876 144.514  54
   0   1  11 449.097 111.816  54
   0  -1 -11 781.666 157.560  57
   0   1 -11 374.686 102.861  58
   0  -1 -11 686.847 135.911  56
   0   1  11 603.393 115.192  48
   0   1  11 603.065 133.704  50
   0  -1  11 735.360 131.690  48
   0  -1  11 668.268 137.899  50
   0   1  11 532.144 127.608  49
   0  -1 -11 614.185 146.810  46
   0   1  11 638.148 126.452  47
   0  -1  11 735.900 137.291  47
   0   1 -11 444.603 117.032  44
   0   1 -11 832.128 156.779  46
   0  -1 -11 504.952 124.922  42
   0   1 -11 602.512 130.777  42
   0   1 -11 505.491 117.097  43
   0  -1 -11 589.809 134.822  44
   0  -1 -11 598.934 126.960  43
   0   1  11 567.279 138.914  17
   0  -1  11 542.918 137.413  17
   0  -1 -11 547.526 143.374  32
   0   1 -11 607.943 144.230  32
   0  -1  11 610.304 122.847  35
   0  -1  11 306.660 103.880  34
   0   1  11 622.453 139.610  34
   0  -1  11 663.229 143.648  33
   0   1  11 655.701 130.660  35
   0   1 -11 502.417 128.856   6
   0  -1 -11 334.734 112.583   6
   0  -1  11 712.150 138.975  62
   0  -1  12 710.116 153.837  62
   0   1  12 834.116 164.546  54
   0  -1 -12 638.080 142.936  56
   0  -1 -12 739.290 169.511  57
   0   1 -12 792.148 155.225  58
   0   1 -12 709.353 167.839  57
   0  -1  12 551.417 132.875  54
   0   1 -12 294.444 120.988  29
   0  -1 -12 570.011 154.888  29
   0  -1 -12 778.679 146.512  30
   0   1  12 353.657 144.601  22
   0   1 -12 553.782 134.391  59
   0  -1 -12 807.483 165.245  59
   0  -1  12 583.917 125.997  61
   0   1  12 654.222 131.365  48
   0   1  12 592.000 140.142  50
   0  -1  12 515.466 122.489  48
   0   1  12 789.046 160.307  49
   0  -1  12 745.915 155.782  50
   0   1 -12 776.505 169.723  46
   0   1  12 628.610 133.004  47
   0   1 -12 785.979 160.921  44
   0  -1  12 536.701 129.425  47
   0  -1 -12 874.535 178.739  46
   0  -1 -12 523.709 127.288  43
   0  -1 -12 498.710 129.335  42
   0  -1 -12 710.365 153.828  44
   0   1 -12 443.767 118.519  42
   0   1 -12 657.898 145.768  43
   0  -1  12 691.721 162.238  17
   0   1  12 521.482 138.630  17
   0   1 -12 486.743 138.037   6
   0  -1 -12 698.930 169.759   6
   0   1  12 531.724 139.510  34
   0  -1 -12 425.983 143.131  32
   0  -1  12 533.214 119.266  35
   0  -1  12 700.271 148.101  34
   0   1  12 551.989 130.123  35
   0   1 -12 702.038 164.615  32
   0  -1 -12 721.374 141.871  21
   0  -1  13 2217.65 262.019  62
   0  -1  13 1825.33 226.653  61
   0   1 -13 1740.96 228.518  58
   0  -1 -13 2447.61 266.047  56
   0  -1 -13 2363.74 298.761  57
   0  -1  13 2165.16 255.488  54
   0   1 -13 2680.57 310.194  57
   0   1  13 2377.20 278.997  54
   0  -1 -13 2371.25 304.772  29
   0   1 -13 2154.27 284.634  29
   0   1  13 2301.77 264.298  51
   0   1  13 2211.62 317.244  22
   0  -1  13 2474.81 326.486  22
   0  -1 -13 1944.99 277.453  32
   0  -1  13 1936.05 250.050  34
   0   1  13 1872.74 261.793  34
   0   1  13 1799.30 234.988  35
   0   1 -13 2012.43 281.199  32
   0   1  13 1938.51 230.311  47
   0   1  13 1911.85 259.109  49
   0   1  13 1844.66 219.649  48
   0  -1  13 1713.88 220.799  48
   0   1  13 2278.92 265.592  50
   0  -1  13 2241.60 269.944  50
   0   1 -13 2076.98 270.584  44
   0  -1 -13 2350.65 306.518  46
   0  -1  13 1547.42 218.255  47
   0   1 -13 2207.65 278.643  46
   0  -1 -13 1750.98 245.432  42
   0   1 -13 2168.01 266.968  42
   0   1 -13 1994.56 249.518  43
   0  -1 -13 1697.69 245.608  44
   0  -1 -13 1864.08 268.259   6
   0   1 -13 2144.11 279.187   6
   0  -1 -13 2452.11 288.087  59
   0   1 -13 2631.46 282.948  59
   0  -1 -13 1982.19 235.637  21
   0   1  13 2234.14 289.073  17
   0  -1  13 2005.03 275.737  17
   0   1  14 2608.63 284.041  51
   0  -1  14 3021.43 275.490  51
   0   1  14 1884.68 295.113  22
   0  -1  14 2583.42 352.567  22
   0   1 -14 2667.54 294.975  42
   0  -1 -14 2588.06 287.367  42
   0   1 -14 2445.92 277.123  43
   0  -1  14 2439.50 262.147  61
   0  -1  14 2518.05 284.822  62
   0   1 -14 2892.13 280.686  56
   0  -1 -14 2230.76 256.959  56
   0  -1 -14 3005.45 332.115  57
   0   1  14 2624.63 305.420  54
   0  -1  14 2559.19 281.483  54
   0   1 -14 3168.76 342.716  57
   0  -1 -14 2700.97 303.894  59
   0   1 -14 2991.95 308.654  59
   0   1  14 2325.00 250.568  47
   0  -1 -14 2627.27 300.264  44
   0   1 -14 2255.29 282.865  44
   0   1 -14 2142.07 283.995  46
   0  -1 -14 2464.26 307.009  46
   0   1  14 2186.45 266.013  50
   0  -1  14 2280.36 260.420  47
   0  -1  14 2175.01 250.557  48
   0  -1  14 2543.92 290.011  50
   0   1  14 2598.53 303.760  49
   0  -1 -14 2773.77 271.554  21
   0  -1  14 2655.73 323.611  17
   0   1  14 2693.90 317.018  17
   0   1  15 255.885 82.9449  47
   0  -1  15 190.461 92.5286  47
   0  -1 -15 323.676 129.228  46
   0   1 -15 365.658 118.270  46
   0   1 -15 175.287 91.3420  44
   0  -1 -15 287.655 101.396  44
   0  -1 -15 348.314 107.375  41
   0   1 -15 108.143 76.5745  42
   0   1 -15 352.126 108.544  43
   0   1 -15 185.083 86.3806  59
   0  -1 -15 197.341 92.0581  59
   0  -1  15 136.253 92.6153  62
   0   1  15 97.6702 69.2369  51
   0  -1  15 160.955 78.3012  51
   0  -1  15 126.739 75.6861  54
   0   1  15 283.629 106.850  54
   0   1 -15 193.213 73.1144  56
   0  -1 -15 254.659 81.7313  56
   0  -1 -15 256.567 104.643  57
   0   1 -15 253.954 107.790  57
   0   1  15 315.865 111.286  17
   0  -1  15 387.881 129.052  17
   0  -1  15 190.617 92.5487  50
   0   1  15 173.251 94.2749  49
   0   1  15 264.334 102.667  50
   0  -1  15 242.457 85.7136  48
   0   1 -16 25.7982 48.5411  46
   0  -1 -16 164.009 92.6213  46
   0  -1  16 60.3575 59.8247  47
   0   1 -16 99.7119 66.2863  44
   0   1 -16 90.7477 67.4459  42
   0  -1 -16 71.7532 71.0995  44
   0  -1 -16 18.9482 39.8890  41
   0  -1 -16 159.841 74.3535  59
   0   1 -16 85.0139 66.2702  59
   0  -1  16 23.6078 66.5834  62
   0  -1  16 86.0495 67.0762  54
   0   1  16 122.465 76.3565  54
   0   1  16 99.8699 62.2872  51
   0   1 -16 25.5132 53.6567  24
   0  -1 -16 99.1787 58.9836  24
   0   1 -16 137.018 92.8544  57
   0  -1 -16 136.033 92.1876  57
   0  -1  16 138.842 78.3010  17
   0   1  16 133.736 79.4995  17
   0   1  16 22.2558 55.3775  50
   0   1  16 74.2671 69.8159  49
   0  -1  16 118.870 77.4090  50
   0   1 -17 19.1468 40.2189  46
   0  -1  17 14.9434 39.7048  47
   0  -1 -17-20.4988 47.1685  46
   0   1 -17-18.9108 53.2941  44
   0   1  17-26.6817 43.4133  51
   0   1  17-18.7203 43.0762  54
   0  -1  17 15.6738 36.0662  54
   0  -1  17 85.8752 66.8886  17
   0   1  17-20.0808 53.3549  17
   0   1 -17 36.7596 51.7977  24
   0   1  17 39.1321 51.9872  62
   0  -1  17 18.3009 45.4851  62
   0  -1 -17 76.4011 47.6074  59
   0   1  17 16.8315 44.7216  50
   0  -1  17 18.5060 49.1706  50
   0   1  17 19.2869 47.9357  49
   0  -1 -17 41.1570 69.7000  57
   0   1 -17 42.2018 56.0653  57
   0   1  18-35.8712 37.2569  17
   0  -1  18-27.1979 42.3720  17
   0   1 -18 36.8324 28.6931  24
   0  -2   0 312656. 10927.1   1
   0   2   0 304258. 10916.0  36
   0  -2   0 301431. 10902.5  31
   0   2   0 305580. 10912.5  35
   0  -2   0 298178. 10893.3  26
   0  -2   1 197082. 7044.42  31
   0  -2  -1 186621. 7061.12  32
   0   2   1 207398. 7054.78  34
   0  -2   1 189858. 7029.80  33
   0   2  -1 192039. 7040.95  35
   0   2   1 195046. 7053.03  35
   0  -2   1 195666. 7059.02   1
   0  -2  -1 192950. 7067.77   1
   0  -2  -1 199934. 7054.69  30
   0  -2   1 198644. 7055.63  30
   0   2  -1 200846. 7051.29  36
   0  -2  -1 191773. 7031.52  26
   0  -2   2 47022.0 1681.19  33
   0   2   2 43691.9 1699.67  35
   0   2   2 47203.6 1703.75  34
   0  -2   2 46650.0 1708.68   1
   0   2  -2 40279.7 1692.67  27
   0  -2  -2 47069.9 1699.05  30
   0   2  -2 43562.7 1693.91  36
   0  -2  -2 46917.0 1711.97   6
   0  -2   3 326120. 11717.9  33
   0   2   3 310819. 11744.0  34
   0  -2  -3 326832. 11695.9  65
   0  -2   3 352893. 11760.2   1
   0  -2  -3 328543. 11734.2  30
   0   2  -3 319222. 11742.4  27
   0   2  -3 327826. 11736.3  36
   0  -2  -3 315291. 11751.1   6
   0  -2  -4 99115.1 3464.85  65
   0  -2   4 91384.5 3462.07  65
   0  -2  -4 94704.5 3553.96   6
   0  -2   4 91799.1 3563.99  22
   0  -2  -4 97263.5 3530.03  30
   0   2  -4 92109.1 3545.81  27
   0  -2   4 98987.3 3515.67  33
   0   2   4 97888.2 3552.15  34
   0  -2   4 94059.8 3526.37  31
   0  -2  -4 97365.5 3560.98  32
   0  -2   5 2729.45 222.123  22
   0   2   5 2598.29 207.594  22
   0   2   5 2227.23 184.829  35
   0  -2   5 2190.40 170.953  33
   0  -2  -5 2286.82 199.269  32
   0   2   5 2339.57 193.575  34
   0  -2   5 2564.04 189.859  31
   0  -2   5 2191.19 123.573  65
   0  -2  -5 2355.58 124.047  65
   0  -2  -5 1951.57 185.080   6
   0   2  -5 2370.11 192.630   6
   0  -2  -5 2355.43 123.823   4
   0  -2   5 2258.47 125.956   4
   0   2  -5 2618.90 203.400  27
   0  -2  -5 2668.09 189.837  30
   0  -2  -5 2072.94 192.679  29
   0  -2  -5 2557.42 182.421  26
   0  -2   6 14923.6 716.254  22
   0   2   6 16649.6 720.925  22
   0   2  -6 15910.9 695.101  27
   0   2  -6 14950.6 686.977  29
   0  -2  -6 15504.7 668.381  30
   0  -2  -6 15612.2 655.824  26
   0  -2  -6 14854.6 708.391  29
   0   2   6 12827.2 526.526  63
   0   2  -6 13235.9 536.860  63
   0  -2   6 13603.7 538.991  65
   0  -2  -6 14253.8 686.396   6
   0   2  -6 14301.4 675.295   6
   0  -2  -6 14187.8 531.337   4
   0  -2   6 13800.9 542.222   4
   0  -2   6 14607.0 664.037  31
   0  -2   6 15198.2 644.834  34
   0   2   6 14053.1 660.315  35
   0  -2  -6 14251.4 700.012  32
   0  -2  -6 13317.6 530.608  14
   0  -2   7 4580.52 346.204  22
   0   2   7 3783.81 310.971  22
   0  -2  -7 3747.54 292.500  59
   0   2  -7 3621.81 268.143  58
   0  -2  -7 3469.46 302.095  29
   0  -2  -7 4372.03 286.121  26
   0   2  -7 3890.13 297.108  27
   0   2  -7 3912.77 301.507  29
   0  -2  -7 3682.80 275.511  30
   0  -2   7 3621.99 254.366  48
   0   2   7 3797.88 266.886  50
   0   2   7 3946.26 275.972  49
   0  -2   7 3719.06 255.291  47
   0  -2   7 4171.26 269.696  49
   0  -2   7 3929.03 261.555  50
   0   2  -7 3957.14 282.944  44
   0  -2  -7 2974.31 261.794  44
   0   2  -7 3305.75 266.199  42
   0  -2  -7 3454.32 269.836  42
   0   2  -7 3754.33 272.671  43
   0  -2  -7 3425.26 265.853  43
   0  -2  -7 3963.82 305.270   6
   0   2  -7 4049.01 302.064   6
   0  -2  -7 5889.71 369.796  32
   0  -2   7 4400.88 280.544  34
   0   2   7 3475.66 274.392  35
   0   2  -7 3853.43 304.212  32
   0   2   7 3542.69 270.517  62
   0  -2   7 3641.09 257.873  61
   0  -2  -7 3331.00 279.337  57
   0  -2  -7 3895.47 287.075  56
   0   2   7 4068.17 284.259  54
   0  -2  -8 21.2886 44.7182  57
   0   2  -8 70.6416 52.4628  58
   0  -2  -8-19.5690 41.1060  56
   0   2  -8 21.7362 50.0161  29
   0  -2  -8 19.1865 47.6866  30
   0  -2  -8-25.0351 57.6069  29
   0   2  -8 22.1523 50.9735  27
   0  -2   8 15.9537 39.6518  61
   0  -2  -8-21.1419 52.5465  59
   0   2  -8 15.7330 36.2026  52
   0  -2   8-26.8864 61.8669  22
   0   2   8-17.8376 50.2699  49
   0  -2   8-15.8942 49.5205  49
   0   2   8-14.3915 38.2387  48
   0  -2   8 15.6125 43.9994  48
   0   2   8 16.9694 39.0477  50
   0   2  -8 131.474 66.0170  44
   0   2   8 15.0497 28.2758  47
   0  -2   8-15.4866 46.0051  47
   0  -2  -8 22.1887 46.6087  46
   0  -2   8 14.3415 35.6449  45
   0  -2  -8 53.5540 44.3682  43
   0   2  -8-18.3342 45.5683  42
   0   2  -8 17.8943 41.1759  43
   0  -2  -8 39.4096 45.3418  44
   0  -2  -8 37.3035 49.5581  42
   0   2  -8 21.9222 46.0491   6
   0  -2  -8 22.7413 60.4241   6
   0   2   8-19.0530 40.0222  35
   0  -2  -8 49.2218 73.1099  32
   0  -2   8-16.8342 50.0086  34
   0   2  -8 45.7958 56.9108  32
   0   2   8 18.1410 51.1249  62
   0   2   8-25.4376 67.5880  22
   0   2  -9 43196.7 1836.90  52
   0   2   9 40170.9 1807.25  48
   0   2   9 41086.0 1821.03  47
   0   2   9 45554.6 1863.79  50
   0  -2   9 46023.2 1855.04  48
   0   2   9 45821.1 1876.73  49
   0  -2   9 49554.3 1878.04  49
   0  -2   9 47967.9 1862.43  47
   0   2  -9 46993.7 1878.11  58
   0  -2  -9 48244.6 1931.27  59
   0   2  -9 46084.3 1921.68  29
   0   2  -9 44522.1 1927.47  27
   0  -2  -9 45439.0 1965.07  29
   0  -2  -9 45260.1 1887.16  30
   0  -2  -9 45913.3 1924.57  57
   0  -2  -9 47627.6 1907.92  56
   0  -2  -9 47115.3 1939.31  46
   0  -2  -9 42366.5 1881.93  44
   0   2  -9 47133.7 1895.74  44
   0  -2  -9 41752.8 1854.00  43
   0  -2  -9 42225.9 1866.29  42
   0   2  -9 47230.8 1882.77  43
   0   2  -9 46894.4 1886.30  42
   0   2  -9 47705.8 1936.90   6
   0  -2  -9 45719.3 1935.49   6
   0   2   9 44502.3 1884.86  35
   0   2   9 44203.2 1907.86  34
   0  -2   9 48980.8 1883.24  34
   0  -2  -9 43989.4 1957.12  32
   0   2  -9 45738.8 1938.03  32
   0  -2   9 47194.8 1865.98  61
   0   2   9 47605.8 1891.04  62
   0  -2   9 51089.0 1876.26  62
   0   2   9 47969.9 1991.87  22
   0  -2  10-20.7502 51.5725  62
   0   2  10 24.0394 59.7476  62
   0  -2  10 21.4885 49.4458  49
   0  -2  10 41.3141 61.3643  48
   0   2  10 44.8489 63.1961  50
   0   2  10 54.6495 51.3373  48
   0   2  10 94.1672 62.5507  49
   0   2 -10-22.3375 46.9210  58
   0   2 -10 50.4120 52.9464  57
   0  -2 -10-82.4596 77.4620  57
   0  -2 -10 24.5759 39.9870  56
   0  -2 -10-32.0654 67.3548  29
   0  -2 -10 23.9226 44.9454  30
   0   2 -10-27.2285 62.6537  29
   0  -2  10 20.8777 55.4722  61
   0  -2 -10 26.9303 61.9675  59
   0   2 -10-24.4369 60.7356  46
   0   2  10 19.3719 48.1470  47
   0   2 -10-24.2112 60.1745  44
   0  -2  10 62.2996 75.5539  47
   0  -2 -10 28.5745 53.6854  46
   0   2 -10-23.5504 54.1902  42
   0  -2 -10-22.5789 56.1177  43
   0   2 -10-22.8344 64.3514  43
   0  -2 -10-25.3472 53.2430  44
   0  -2 -10-23.7234 54.5883  42
   0  -2  10 28.8298 66.3384  17
   0   2  10-28.0028 74.4037  17
   0   2 -10 27.9453 64.3030   6
   0  -2 -10-28.8427 46.9293   6
   0  -2  10 22.2645 46.7676  34
   0   2  10 48.0945 55.3336  35
   0   2  10-27.3030 57.3513  34
   0   2 -10 28.6616 53.8490  32
   0  -2 -10-63.2445 72.7638  32
   0   2  10 33.0728 76.1015  22
   0  -2  11 886.254 154.206  62
   0   2  11 622.965 148.671  62
   0  -2 -11 803.194 153.333  56
   0  -2 -11 854.148 174.075  57
   0   2 -11 842.304 166.942  57
   0  -2  11 856.954 142.613  54
   0   2 -11 637.236 131.042  58
   0  -2 -11 884.389 189.942  29
   0  -2 -11 615.808 134.791  30
   0   2 -11 780.524 156.837  29
   0  -2  11 620.291 128.744  61
   0  -2 -11 977.516 178.078  59
   0   2  11 751.541 147.594  50
   0  -2  11 663.769 135.304  48
   0   2  11 801.898 157.158  49
   0  -2  11 1146.03 182.399  49
   0   2 -11 918.782 162.836  44
   0  -2 -11 1111.37 195.217  46
   0   2 -11 704.513 144.309  46
   0   2  11 596.149 123.046  47
   0  -2  11 1068.21 164.050  47
   0   2 -11 978.959 163.928  43
   0  -2 -11 756.165 155.796  44
   0  -2 -11 523.440 128.278  42
   0   2 -11 806.822 151.183  42
   0   2  11 770.684 160.928  17
   0  -2  11 758.757 167.576  17
   0   2 -11 858.326 172.519   6
   0  -2 -11 673.861 158.974   6
   0  -2 -11 592.879 152.574  32
   0   2 -11 532.491 140.666  32
   0   2  11 584.210 137.060  35
   0  -2  11 789.464 145.428  34
   0   2  11 1070.73 186.013  34
   0   2  11 989.622 208.369  22
   0   2 -12 497.024 123.609  58
   0  -2  12 526.538 119.734  54
   0   2 -12 215.293 96.7721  57
   0  -2 -12 453.437 122.744  56
   0  -2 -12 397.762 132.796  57
   0   2 -12 193.926 92.0830  29
   0  -2 -12 418.158 138.964  29
   0  -2 -12 444.013 140.393  59
   0  -2  12 591.185 129.543  61
   0   2  12 466.000 126.872  51
   0   2  12 396.830 145.007  22
   0  -2  12 509.067 129.047  49
   0  -2  12 370.480 107.179  48
   0   2  12 298.782 114.907  50
   0   2  12 438.770 123.628  49
   0  -2  12 583.275 143.574  47
   0   2 -12 322.449 114.339  44
   0   2  12 476.858 117.615  47
   0  -2 -12 651.992 158.498  46
   0   2 -12 471.309 127.525  46
   0  -2 -12 301.334 127.312  44
   0   2 -12 310.076 113.156  42
   0  -2 -12 476.095 126.891  42
   0   2 -12 324.121 105.485  43
   0   2  12 532.000 153.614  17
   0  -2  12 439.895 131.757  17
   0  -2  12 421.239 102.920  35
   0   2  12 235.365 110.247  34
   0   2  12 541.616 131.881  35
   0  -2 -12 411.672 136.829  32
   0  -2  12 403.643 108.096  34
   0   2 -12 133.988 78.2528  32
   0   2 -12 361.937 128.156   6
   0  -2 -12 447.576 134.033   6
   0  -2  12 332.720 113.577  62
   0   2  12 267.537 112.513  62
   0   2  13 6115.77 487.724  62
   0  -2  13 7247.63 489.950  62
   0  -2  13 6291.03 449.489  61
   0  -2 -13 6304.37 473.571  56
   0   2 -13 6509.85 503.940  57
   0  -2 -13 6754.02 520.700  57
   0   2  13 6228.37 499.033  54
   0  -2  13 7513.02 477.684  54
   0   2 -13 6427.25 508.844  29
   0   2 -13 5976.99 529.710  28
   0  -2 -13 6557.61 555.196  29
   0   2  13 6155.56 474.769  51
   0   2  13 5733.23 536.917  22
   0   2  13 7151.49 495.791  50
   0  -2  13 7277.46 500.168  49
   0  -2  13 6945.70 475.908  47
   0  -2  13 6588.91 463.050  48
   0   2  13 6283.37 489.149  49
   0   2 -13 6331.47 460.978  58
   0   2 -13 6355.40 473.716  59
   0  -2 -13 6328.56 498.279  59
   0   2 -13 6723.47 501.003  46
   0  -2 -13 6351.31 518.690  46
   0  -2 -13 6190.30 485.305  44
   0   2  13 6038.20 430.266  47
   0   2 -13 6505.48 491.424  44
   0   2 -13 5767.20 455.252  43
   0  -2 -13 5511.05 450.587  42
   0   2 -13 6292.09 474.356  42
   0  -2  13 6251.42 509.961  17
   0   2  13 6210.22 505.697  17
   0   2 -13 6107.31 502.418   6
   0  -2 -13 6689.96 525.955   6
   0   2 -13 6794.03 525.228  32
   0   2  13 5008.93 444.083  35
   0  -2  13 5934.84 459.026  34
   0   2  13 5579.85 493.639  34
   0  -2 -13 6566.97 544.064  32
   0  -2 -13 6200.19 462.108  21
   0   2 -14 97.7226 86.5498  57
   0   2 -14-26.2995 65.3648  58
   0  -2 -14-33.8250 89.8731  57
   0  -2 -14-27.1130 72.0393  56
   0  -2  14 24.8506 70.0336  54
   0   2 -14-30.9464 65.0044  46
   0  -2  14-26.2186 55.0734  47
   0  -2 -14-35.2222 73.9859  46
   0   2  14-21.8698 58.1081  47
   0   2 -14 30.6109 81.3334  44
   0   2 -14-109.219 57.3552  43
   0  -2 -14 121.273 90.0644  44
   0   2 -14 57.8659 94.1522  42
   0  -2  14 81.2043 71.9201  62
   0   2  14-31.2945 65.7356  62
   0  -2 -14 31.5872 59.3457  59
   0   2 -14 27.6853 58.1542  59
   0  -2  14 24.6544 56.7308  61
   0   2  14 31.1755 77.4835  54
   0   2  14 28.1406 59.1108  51
   0  -2  14 99.6508 64.8558  51
   0  -2  14-24.9229 57.3484  48
   0  -2  14-28.6622 80.7752  49
   0   2  14 55.2200 63.5316  50
   0   2  14-30.5140 75.8396  49
   0  -2 -14-24.7884 52.0692  21
   0  -2  14 34.5864 79.5845  17
   0   2  14 67.1475 99.7348  17
   0  -2 -15 247.314 106.293  57
   0  -2 -15 721.032 134.158  56
   0   2 -15 519.189 144.609  57
   0   2 -15 543.615 138.263  46
   0  -2 -15 483.029 136.514  46
   0  -2  15 533.822 124.105  47
   0   2 -15 427.209 121.039  44
   0   2 -15 497.522 118.265  43
   0  -2 -15 463.089 121.411  44
   0   2 -15 585.755 135.928  42
   0  -2 -15 631.738 143.219  41
   0   2  15 668.414 153.097  62
   0  -2  15 629.616 143.123  62
   0  -2 -15 564.887 139.075  59
   0  -2  15 424.752 108.633  61
   0   2 -15 495.904 120.169  59
   0  -2  15 639.325 129.988  54
   0   2  15 376.591 123.066  54
   0   2  15 408.615 116.500  51
   0  -2 -15 472.524 107.278  24
   0  -2  15 624.755 143.245  49
   0   2  15 585.524 139.798  49
   0  -2  15 642.284 143.384  50
   0   2  15 449.692 116.419  50
   0  -2  15 613.733 125.846  48
   0  -2 -15 534.151 114.009  21
   0   2  15 517.758 141.350  17
   0  -2  15 447.488 142.018  17
   0   2  16-41.6619 55.3482  51
   0  -2  16 55.8015 55.2553  54
   0   2  16 49.0040 72.7864  54
   0   2 -16-33.6928 35.3871  25
   0   2 -16-26.1689 65.0403  24
   0  -2 -16-20.3894 42.8292  41
   0   2 -16-41.0411 54.5234  43
   0   2 -16-24.2655 50.9712  44
   0   2 -16-22.3308 55.5013  42
   0   2 -16 58.2924 44.7112  59
   0  -2 -16 45.1286 51.9215  59
   0  -2  16 27.3458 72.6580  17
   0   2  16-25.0413 57.6212  17
   0  -2  16 40.9534 57.7072  47
   0   2 -16 23.9646 55.1435  46
   0  -2  16 21.5054 53.4497  62
   0  -2  16-18.8169 46.7679  48
   0  -2  16 23.4569 49.2726  49
   0  -2  16 23.0446 71.7984  50
   0   2  16 46.9831 66.2036  49
   0   2  16 20.3873 50.6708  50
   0   2 -16-26.1554 65.0069  57
   0  -2 -16 25.6793 48.2462  57
   0  -2  17 182.533 75.3631  49
   0   2  17 211.140 74.5461  49
   0  -2  17 233.324 79.6684  50
   0   2  17 147.037 57.7630  50
   0   2 -17 328.504 83.3780  46
   0  -2  17 322.063 83.3222  47
   0  -2 -17 278.558 86.1957  46
   0   2 -17 401.845 95.6072  24
   0   2  17 334.920 87.9264  54
   0   2  17 341.988 81.9934  51
   0  -2  17 398.461 86.5504  62
   0  -2 -17 171.744 67.7648  57
   0   2 -17 302.293 87.2903  57
   0   2  17 163.222 68.8270  17
   0  -2  17 334.744 98.7407  17
   0   2 -17 348.741 94.9324  44
   0   2  17 328.687 77.4757  40
   0   2 -17 392.469 86.0740  42
   0   2  18-9.30745 27.6491  17
   0   2 -18 31.3829 32.5925  24
   0   3   0-8.04532 26.1880  35
   0  -3   0 6.89131 23.3493  31
   0   3   0 17.1226 29.0040  36
   0  -3   0 66.7272 43.8734   1
   0  -3   0 57.2433 28.4612  26
   0   3   1 32141.4 1220.68  34
   0  -3   1 31513.4 1186.39  33
   0   3   1 30419.1 1221.78  35
   0  -3   1 31314.3 1207.27  31
   0  -3  -1 31110.9 1198.65  31
   0   3  -1 29472.2 1203.67  35
   0  -3  -1 32212.3 1225.04  30
   0   3  -1 31535.1 1218.05  36
   0  -3  -1 31786.3 1241.66   1
   0  -3   1 31368.6 1230.35   1
   0  -3  -1 30658.1 1188.08  26
   0   3   2 24570.3 977.206  34
   0  -3   2 24105.5 940.559  33
   0   3   2 23929.3 976.048  35
   0  -3   2 24601.7 962.737  31
   0  -3  -2 25027.5 975.306  30
   0  -3   2 24149.7 976.385  30
   0   3  -2 23895.8 967.426  36
   0  -3   2 23920.7 982.194   1
   0  -3  -2 23435.7 998.773   1
   0  -3  -2 23335.8 943.424  26
   0  -3  -3 34262.6 1384.80  26
   0  -3  -3 36479.7 1413.20  30
   0   3  -3 36034.5 1417.89  28
   0  -3   3 38060.4 1385.71  33
   0  -3   3 31231.3 1388.59  31
   0   3   3 36150.2 1424.73  34
   0   3   3 35429.9 1421.63  35
   0  -3  -3 38703.8 1383.34  65
   0  -3   3 39165.4 1379.67  65
   0   3  -3 35384.8 1409.13  36
   0   3   3 34595.0 1416.59  36
   0  -3  -3 34717.4 1424.17   6
   0  -3   3 37149.7 1430.52   1
   0  -3  -4 59.9213 39.8339  26
   0  -3  -4 79.5537 38.5252  30
   0   3  -4 12.6860 42.9968  28
   0   3  -4 112.322 56.2477  27
   0   3   4 67.0150 45.4237  34
   0  -3   4 18.0593 30.6243  33
   0  -3   4 93.9298 37.3202  65
   0  -3  -4 39.9339 27.2985  65
   0   3  -4 22.7823 35.5254  36
   0  -3   4 106.082 51.3840   1
   0  -3  -4-13.5946 40.4150   6
   0  -3  -5 88168.5 1928.02  65
   0  -3   5 82710.2 1923.27  65
   0  -3  -5 82638.4 2116.43   6
   0  -3  -5 86570.8 2070.16  30
   0   3  -5 88278.9 2111.49  28
   0   3  -5 87589.9 2105.93  27
   0  -3   5 85699.4 2144.94  22
   0   3   5 91197.8 2136.76  22
   0   3   5 83576.9 2118.20  34
   0  -3   5 88875.4 2031.81  33
   0  -3  -5 87950.8 2145.16  32
   0   3   6 27277.0 1116.62  54
   0  -3  -6 26654.2 1121.05  57
   0   3  -6 28771.1 1147.20  27
   0  -3  -6 28879.8 1187.05  29
   0   3  -6 29627.2 1162.23  28
   0  -3  -6 28041.8 1116.25  30
   0  -3   6 28124.4 1185.31  22
   0   3   6 29835.8 1171.12  22
   0  -3   6 27061.0 999.282   4
   0  -3  -6 29410.9 997.761   4
   0  -3   6 28203.5 1068.82  47
   0   3  -6 28781.2 1114.14  44
   0   3  -6 28988.7 1112.88  42
   0   3  -6 27224.8 1096.66  43
   0   3  -6 27733.0 1133.65   6
   0  -3  -6 28979.6 1165.85   6
   0  -3  -6 30194.7 1188.08  32
   0  -3   6 27193.9 1085.52  33
   0   3   6 27056.6 1140.00  34
   0  -3   6 27367.2 1114.46  31
   0   3   6 25828.6 1123.98  35
   0  -3  -6 26837.7 991.481  65
   0  -3   6 27037.4 1069.26  61
   0  -3   6 27100.0 996.072  65
   0   3   6 26269.0 1104.91  62
   0   3  -6 28690.5 1102.61  58
   0  -3  -6 28918.4 1147.88  59
   0  -3  -7 37640.3 1563.68  56
   0   3   7 36275.2 1539.93  54
   0  -3  -7 35268.1 1553.38  57
   0  -3  -7 37063.5 1546.78  30
   0   3  -7 39770.6 1585.44  29
   0  -3  -7 39678.4 1636.74  29
   0  -3   7 38369.7 1557.60  31
   0   3  -7 37695.3 1579.11  27
   0   3  -7 36145.9 1575.41  28
   0   3   7 37902.3 1543.15  62
   0  -3   7 38337.0 1507.05  61
   0   3  -7 37246.8 1495.02  53
   0   3  -7 36194.2 1500.62  52
   0   3   7 34832.4 1504.11  50
   0   3   7 37284.7 1530.83  49
   0  -3   7 37390.7 1497.13  48
   0  -3   7 39275.6 1504.10  50
   0  -3   7 39800.8 1504.02  49
   0  -3   7 36302.7 1622.00  22
   0   3   7 36615.7 1597.35  22
   0  -3   7 36999.2 1493.24  45
   0   3  -7 37781.2 1540.54  44
   0  -3  -7 32380.3 1519.42  44
   0   3  -7 37418.1 1528.75  43
   0  -3  -7 33287.1 1517.01  42
   0   3  -7 35797.2 1525.22  42
   0   3  -7 37572.1 1508.59  37
   0  -3  -7 36268.5 1589.33   6
   0   3  -7 34579.0 1552.87   6
   0  -3   7 37034.1 1524.04  33
   0  -3   7 37281.0 1504.98  34
   0  -3  -7 38341.8 1615.56  32
   0   3   7 36487.3 1556.03  35
   0   3   7 35660.4 1572.05  34
   0  -3  -7 39056.8 1585.08  59
   0   3  -7 37388.7 1525.82  58
   0  -3   7 36339.5 1494.72  60
   0  -3  -8 12950.3 714.723  56
   0  -3  -8 12127.1 711.424  57
   0   3   8 12573.4 697.080  54
   0   3  -8 13491.7 737.240  29
   0   3  -8 14344.0 756.080  28
   0   3  -8 13466.4 738.869  27
   0  -3  -8 13304.1 690.442  26
   0  -3  -8 13312.6 707.184  30
   0  -3  -8 14555.6 798.244  29
   0   3   8 13650.1 706.072  62
   0  -3   8 14061.7 681.010  61
   0   3  -8 14111.1 668.922  53
   0   3  -8 13140.2 668.555  52
   0   3   8 12210.1 670.687  50
   0  -3   8 14676.3 680.002  50
   0  -3   8 15621.6 688.127  49
   0  -3   8 13462.9 668.175  48
   0   3   8 14245.9 710.472  49
   0  -3   8 12749.2 769.582  22
   0   3   8 15063.4 780.811  22
   0   3   8 12333.8 643.452  47
   0  -3   8 13217.2 658.519  45
   0   3  -8 13773.6 708.452  44
   0  -3  -8 12770.2 701.240  44
   0   3  -8 14618.7 712.790  42
   0  -3  -8 11114.6 669.950  42
   0   3  -8 13844.3 702.659  43
   0   3  -8 13694.7 680.053  37
   0   3  -8 13549.8 693.540  58
   0  -3  -8 13997.2 743.916  59
   0  -3  -8 13661.4 772.330  32
   0   3   8 13399.1 721.871  35
   0  -3   8 13621.7 675.399  34
   0   3  -8 14216.7 756.888  32
   0  -3   8 14340.3 705.396  33
   0   3  -8 13455.6 733.127   6
   0  -3  -8 13493.5 748.931   6
   0   3   9 284.462 100.806  54
   0  -3  -9 485.383 134.949  57
   0  -3  -9 613.980 134.714  56
   0   3  -9 489.627 130.693  28
   0  -3  -9 428.178 145.963  29
   0   3  -9 535.658 136.387  29
   0  -3  -9 333.707 103.794  30
   0   3  -9 500.473 136.614  27
   0   3   9 403.165 114.666  62
   0   3  -9 292.384 94.6658  52
   0   3   9 341.856 106.040  51
   0  -3   9 470.637 108.544  48
   0  -3   9 426.807 101.035  50
   0   3   9 554.350 119.867  49
   0  -3   9 498.379 104.614  49
   0   3   9 300.696 100.072  50
   0  -3   9 444.219 129.346  22
   0   3  -9 655.034 129.091  44
   0  -3   9 399.298 97.7059  45
   0  -3   9 425.265 99.0277  47
   0   3   9 339.276 85.3147  47
   0  -3  -9 221.492 87.9016  44
   0   3  -9 556.491 124.691  43
   0  -3  -9 438.951 111.759  42
   0   3  -9 457.702 108.620  42
   0  -3   9 722.817 128.874  61
   0  -3  -9 854.071 162.379  59
   0   3  -9 527.720 116.062  58
   0  -3  -9 344.755 112.367   6
   0   3  -9 328.378 110.176   6
   0  -3   9 617.445 123.683  34
   0   3  -9 540.730 142.326  32
   0  -3   9 502.150 120.400  33
   0  -3  -9 710.065 158.318  32
   0   3   9 396.903 110.412  35
   0   3   9 440.921 129.904  22
   0  -3 -10 3116.28 317.444  59
   0   3 -10 2224.08 245.333  58
   0  -3 -10 1890.59 235.485  30
   0   3 -10 2250.63 278.438  27
   0  -3 -10 2318.71 302.697  29
   0   3 -10 2339.99 296.256  28
   0   3 -10 2532.62 280.819  29
   0   3  10 1869.36 248.639  62
   0  -3  10 2975.69 269.339  61
   0  -3  10 2452.58 241.148  62
   0  -3 -10 2085.12 264.024  57
   0   3  10 2891.10 286.685  54
   0  -3 -10 1947.46 248.417  56
   0   3 -10 2551.55 248.451  52
   0   3  10 2508.34 265.549  51
   0  -3  10 2242.12 238.002  50
   0   3  10 2331.65 251.311  50
   0  -3  10 2712.70 262.445  47
   0   3  10 2475.15 264.266  49
   0  -3  10 2725.26 265.175  48
   0  -3  10 3067.01 270.439  49
   0   3  10 2624.41 314.506  22
   0  -3  10 2269.32 312.984  22
   0  -3 -10 2062.17 250.885  44
   0   3 -10 2597.00 271.528  44
   0   3  10 1864.98 211.705  47
   0   3 -10 2731.07 272.727  43
   0   3 -10 2551.85 266.998  42
   0  -3  10 2125.41 272.604  17
   0   3  10 2703.94 297.178  17
   0   3 -10 2086.47 267.621   6
   0  -3 -10 2170.23 275.744   6
   0  -3  10 2392.55 241.189  34
   0   3  10 2668.79 281.171  35
   0  -3 -10 1774.53 267.466  32
   0   3 -10 2354.18 284.138  32
   0  -3  10 2629.89 274.365  33
   0  -3  10 1811.45 228.448  20
   0   3 -11 11793.3 710.150  58
   0  -3 -11 13573.9 788.894  59
   0   3 -11 15381.1 843.778  28
   0  -3 -11 12567.8 821.360  29
   0  -3 -11 11763.9 703.919  30
   0   3 -11 11852.1 746.177  29
   0  -3  11 12964.3 699.374  62
   0   3  11 13479.0 761.406  62
   0  -3  11 13450.8 721.948  61
   0   3  11 13279.2 757.604  54
   0  -3 -11 11568.9 748.427  57
   0  -3 -11 12589.6 744.025  56
   0   3  11 12550.2 735.561  51
   0   3  11 12647.9 741.280  49
   0  -3  11 14022.0 730.931  49
   0   3  11 12097.3 709.994  50
   0  -3  11 13042.9 711.207  48
   0  -3  11 15282.0 747.058  47
   0  -3  11 14160.6 729.573  50
   0   3  11 13223.5 827.706  22
   0  -3  11 11009.6 795.368  22
   0  -3 -11 11683.9 727.334  44
   0   3  11 11317.4 655.217  47
   0   3 -11 15229.7 778.646  44
   0   3 -11 13814.1 760.341  46
   0  -3 -11 12695.5 788.685  46
   0   3 -11 13188.9 733.356  43
   0   3 -11 13000.4 735.940  42
   0  -3  11 11540.8 761.692  17
   0   3  11 15285.4 821.467  17
   0  -3 -11 11961.3 769.756   6
   0   3 -11 12222.0 768.649   6
   0  -3  11 12359.1 702.792  34
   0   3  11 12138.1 739.024  35
   0  -3 -11 12642.4 818.721  32
   0  -3  11 13587.3 762.806  33
   0   3 -11 13050.5 779.148  32
   0   3  11 12599.5 782.389  34
   0  -3  11 11201.0 686.950  20
   0  -3  12 1662.90 221.913  61
   0  -3 -12 1885.66 256.538  59
   0  -3 -12 1421.08 246.916  29
   0   3 -12 1574.72 252.115  28
   0   3 -12 1264.18 217.446  29
   0  -3  12 1359.45 186.925  54
   0  -3 -12 1724.52 251.628  57
   0   3 -12 1844.95 232.583  58
   0  -3 -12 1149.83 197.826  56
   0   3  12 2045.04 256.058  51
   0   3  12 1570.16 228.867  62
   0  -3  12 2007.79 232.992  62
   0   3  12 1089.87 195.865  49
   0  -3  12 1327.66 195.091  48
   0  -3  12 1789.31 227.283  47
   0  -3  12 1694.93 225.948  49
   0  -3  12 1905.37 236.983  50
   0   3  12 1422.55 202.684  50
   0   3 -12 1525.58 232.600  44
   0   3 -12 1559.65 225.654  46
   0  -3 -12 1557.30 250.926  46
   0  -3 -12 1518.56 225.392  44
   0   3 -12 1446.28 215.558  43
   0   3 -12 1651.69 235.341  42
   0   3 -12 1666.50 246.897   6
   0  -3 -12 1491.95 239.457   6
   0   3  12 1490.83 235.493  17
   0  -3  12 1662.79 254.223  17
   0  -3 -12 1268.94 232.635  32
   0   3  12 1624.25 250.119  34
   0   3  12 1491.23 224.663  35
   0  -3  12 1287.75 191.643  34
   0  -3  12 1543.50 233.320  33
   0   3 -12 1330.44 221.337  32
   0   3  12 1244.67 238.400  22
   0  -3  12 823.745 157.387  20
   0  -3  13 394.555 118.964  61
   0  -3 -13 235.154 109.818  59
   0   3 -13 542.695 154.848  28
   0  -3 -13 366.102 157.902  29
   0   3 -13 228.483 97.5252  29
   0   3 -13 244.908 102.785  58
   0  -3 -13 272.436 128.389  57
   0  -3 -13 267.187 112.042  56
   0  -3  13 392.632 108.984  54
   0   3  13 482.347 138.823  62
   0  -3  13 331.721 107.709  62
   0   3  13 363.637 121.225  51
   0   3  13 203.598 101.744  22
   0   3  13 465.389 123.776  50
   0  -3  13 194.604 98.2742  50
   0   3  13 153.675 100.562  49
   0  -3  13 577.023 141.764  49
   0  -3  13 184.868 93.4151  48
   0   3 -13 366.028 122.017  44
   0   3 -13 390.462 126.615  46
   0  -3 -13 365.548 128.911  46
   0  -3  13 431.833 127.200  47
   0  -3 -13 151.824 95.1819  44
   0   3 -13 337.384 121.483  43
   0   3 -13 352.268 126.804  42
   0   3  13 200.409 85.6895  36
   0  -3 -13 284.920 111.455   6
   0   3 -13 411.069 125.069   6
   0   3 -13 306.958 111.480  32
   0   3  13 375.717 121.720  35
   0  -3 -13 238.925 112.709  32
   0   3  13 111.800 93.2113  34
   0  -3  13 285.840 126.022  17
   0   3  13 341.670 128.811  17
   0   3 -14 436.939 123.499  46
   0  -3 -14 524.924 155.086  46
   0  -3  14 501.120 122.511  47
   0   3 -14 386.939 126.144  44
   0   3 -14 567.884 139.592  42
   0   3 -14 539.114 130.183  43
   0  -3 -14 492.226 127.063  41
   0   3  14 499.966 132.324  62
   0  -3  14 424.838 113.807  62
   0   3  14 552.346 159.464  17
   0  -3  14 551.918 152.896  17
   0  -3  14 621.259 124.425  54
   0  -3 -14 486.891 137.374  57
   0  -3 -14 382.168 110.058  56
   0   3 -14 597.147 136.808  58
   0   3  14 469.292 136.002  49
   0  -3  14 254.580 105.560  48
   0   3  14 362.213 107.236  50
   0  -3  14 462.577 131.393  49
   0   3  14 612.314 145.888  51
   0  -3  14 451.880 132.352  61
   0  -3 -14 475.416 137.448  59
   0   3 -14 573.814 128.395  59
   0  -3 -14 348.128 100.489  21
   0  -3 -15-27.6285 63.5747  59
   0   3 -15-22.6396 52.0952  59
   0  -3  15 22.4553 59.6644  61
   0  -3  15-22.7816 67.6762  48
   0  -3  15 25.2097 58.0090  49
   0   3  15 22.3807 51.4994  50
   0   3  15-52.2780 54.9069  49
   0  -3  15-19.4568 48.3588  54
   0   3  15 51.6658 64.2057  51
   0  -3 -15 62.7546 65.9100  46
   0   3 -15-26.3303 60.5876  46
   0   3 -15 76.7698 67.9931  42
   0   3 -15 48.1618 55.4117  43
   0   3 -15 136.096 76.7093  44
   0  -3 -15 107.293 87.2876  41
   0   3  15 19.6771 48.9063  38
   0  -3  15-22.5476 56.0406  62
   0   3  15-55.9083 74.2748  62
   0  -3 -15-28.8512 54.2059  57
   0  -3 -15-22.7651 52.3840  56
   0   3 -15-28.6995 66.0391  57
   0  -3 -15 20.4014 50.7065  21
   0  -3  15 62.3862 71.7769  17
   0   3  15-28.4362 80.1388  17
   0   3  16 289.037 89.5295  51
   0   3  16 141.724 77.6204  54
   0   3 -16 333.414 105.572  24
   0   3 -16 414.672 90.2680  25
   0   3 -16 274.661 85.1430  43
   0   3 -16 318.319 91.9904  42
   0   3 -16 250.980 86.4116  44
   0  -3 -16 350.265 93.4500  41
   0   3  16 347.724 96.3648  40
   0  -3 -16 344.808 97.6875  59
   0   3 -16 304.434 83.2598  59
   0   3  16 315.842 99.9883  17
   0  -3  16 391.726 120.667  17
   0  -3 -16 327.617 98.9022  57
   0   3 -16 389.227 110.127  57
   0   3  16 230.776 90.0345  62
   0  -3  16 257.416 77.9962  62
   0   3  16 273.833 86.9252  49
   0  -3  16 381.124 103.916  49
   0  -3  16 336.765 90.2652  48
   0   3  16 210.343 68.7458  50
   0   3 -16 386.017 103.289  46
   0  -3  16 320.513 90.8917  47
   0  -3 -16 384.521 110.881  46
   0  -3 -17 794.206 130.013  46
   0  -3  17 782.852 114.725  47
   0   3 -17 784.385 121.489  44
   0   3  17 805.225 118.706  40
   0   3 -17 841.254 121.186  42
   0   3  17 797.340 112.848  51
   0   3  17 850.661 127.824  54
   0  -3  17 794.145 133.653  17
   0   3  17 771.761 119.952  17
   0   3 -17 1123.25 154.876  57
   0   3 -17 890.334 136.236  24
   0   3 -17 694.336 84.3990  25
   0   3  17 457.348 98.8048  62
   0  -3  17 753.736 119.816  49
   0   3  17 347.840 84.2971  49
   0   3 -18 39.8623 32.4607  24
   0   4   0 42188.5 1680.73  36
   0  -4   0 46071.0 1690.84  30
   0  -4   0 42196.3 1627.05  26
   0   4   0 43886.5 1675.11  35
   0  -4   0 42918.1 1654.26  31
   0  -4   0 40841.1 1687.39   1
   0   4   1 89243.1 3519.56  36
   0   4  -1 97454.0 3522.75  36
   0  -4  -1 101879. 3535.64  30
   0  -4  -1 92491.8 3470.33  26
   0  -4   1 89821.0 3465.37  26
   0  -4   1 95004.8 3468.12  33
   0   4   1 97043.5 3517.80  34
   0  -4   1 99414.3 3503.44  31
   0  -4  -1 94979.5 3492.73  31
   0   4  -1 92498.0 3503.26  35
   0   4   1 94541.6 3524.26  35
   0  -4   1 90570.8 3530.59   1
   0  -4  -1 95538.2 3549.64   1
   0  -4  -2-15.4830 43.6369   1
   0  -4   2 40.8228 40.4264   1
   0   4  -2-12.0037 31.8980  36
   0  -4   2 52.7590 39.6526  31
   0  -4  -2 58.3649 34.1950  31
   0  -4  -2 49.5826 43.5724  30
   0  -4  -2-17.5688 33.0121  26
   0   4   2 51.9780 36.6245  35
   0  -4   2 16.2201 25.2732  33
   0   4   2 12.6925 33.7280  34
   0  -4   2 40.1441 38.8752  65
   0  -4  -2 40.8752 37.1823  65
   0  -4  -3 74031.9 2944.90   1
   0  -4   3 79508.7 2927.45   1
   0   4  -3 74798.8 2893.32  36
   0   4  -3 72760.4 2900.62  28
   0  -4  -3 72512.9 2895.82  30
   0  -4  -3 76152.2 2864.48  26
   0   4   3 71521.9 2908.60  35
   0  -4   3 76590.2 2851.37  33
   0  -4   3 79480.9 2887.74  31
   0   4   3 77339.1 2914.81  34
   0  -4  -3 79742.7 2867.16  65
   0  -4   3 82127.0 2865.87  65
   0  -4   4 21667.3 939.693   1
   0  -4  -4 19512.8 953.928   1
   0  -4  -4 21634.0 916.631  30
   0   4  -4 21444.1 925.459  28
   0   4   4 20044.5 923.307  36
   0   4  -4 19868.9 903.240  36
   0  -4   4 21451.0 906.673  31
   0  -4   4 20626.3 870.078  33
   0   4   4 19897.0 925.960  34
   0   4   4 20074.0 927.065  35
   0  -4  -4 22787.1 867.513  65
   0  -4   4 20092.8 853.587  65
   0  -4  -4 21054.8 886.166  26
   0  -4   5 3286.65 232.531  55
   0  -4  -5 2872.01 240.186  57
   0   4   5 3857.69 273.409  54
   0  -4  -5 3319.88 261.031  56
   0   4  -5 3444.54 267.393  28
   0  -4  -5 3043.64 247.076  30
   0   4  -5 3160.86 262.372  27
   0   4   5 3239.16 258.646  51
   0   4   5 3167.48 264.949  22
   0  -4  -5 2966.56 230.090  26
   0  -4   5 3176.27 221.463  48
   0  -4   5 3672.41 228.192  47
   0  -4  -5 3172.92 263.456  46
   0  -4   5 3298.81 228.210  45
   0   4  -5 2768.71 228.824  43
   0   4   5 3069.80 260.593  36
   0   4  -5 3620.99 259.781  36
   0  -4   5 4130.42 248.846  33
   0   4   5 3512.00 283.879  34
   0  -4   5 3012.16 243.622  31
   0  -4  -5 3176.82 279.268  32
   0  -4   5 3000.23 221.188  61
   0  -4  -5 3420.53 207.662  65
   0  -4   5 3391.46 208.214  65
   0  -4   5 3023.82 225.214  60
   0   4  -5 2849.55 228.343  58
   0  -4  -6 16600.9 785.255  59
   0   4  -6 14361.2 716.351  58
   0  -4   6 15936.0 716.785  60
   0   4  -6 16859.6 791.610  28
   0   4  -6 14822.8 758.882  27
   0  -4  -6 15633.6 733.189  26
   0  -4  -6 15391.1 750.966  30
   0  -4   6 15585.8 659.112   4
   0  -4  -6 16250.7 655.090   4
   0  -4  -6 15363.5 763.299  56
   0  -4   6 15346.1 710.600  55
   0  -4  -6 13868.4 732.754  57
   0   4   6 15138.5 755.440  54
   0   4  -6 14814.0 706.672  52
   0   4   6 15685.0 763.528  51
   0   4  -6 14393.7 692.916  53
   0   4   6 14741.9 769.945  22
   0  -4   6 14269.5 692.514  48
   0   4   6 13957.4 714.671  49
   0  -4   6 15862.4 697.133  50
   0  -4   6 15474.7 697.129  47
   0  -4  -6 14127.7 758.065  46
   0  -4   6 15250.3 703.638  45
   0   4  -6 15634.3 733.601  43
   0   4  -6 15133.6 733.604  42
   0   4  -6 14982.5 707.583  37
   0   4   6 14838.9 763.724  36
   0   4   6 15251.0 784.868  34
   0  -4   6 16072.0 721.941  33
   0  -4  -6 14527.8 794.886  32
   0  -4  -6 15313.3 650.202  65
   0   4   6 15581.1 749.772  62
   0  -4   6 15449.2 654.410  65
   0  -4  -6 14824.4 776.542   6
   0  -4  -7 14714.0 789.906  59
   0  -4   7 14460.9 717.851  60
   0   4  -7 14617.2 736.481  58
   0   4  -7 15731.0 796.692  27
   0  -4  -7 12710.1 718.483  26
   0  -4  -7 15186.3 836.887  29
   0  -4  -7 14787.8 762.985  30
   0   4  -7 15305.6 805.623  28
   0  -4   7 14207.1 641.654   4
   0  -4  -7 16199.7 643.441   4
   0   4   7 15065.3 777.672  54
   0  -4  -7 14648.0 770.503  57
   0  -4  -7 15620.6 792.337  56
   0   4  -7 15762.5 720.130  53
   0   4   7 15320.5 778.236  51
   0   4  -7 15995.1 735.476  52
   0  -4   7 15051.5 712.926  47
   0   4   7 13665.0 711.891  50
   0   4   7 15135.4 751.613  49
   0  -4   7 15598.9 713.639  50
   0   4   7 16599.2 825.920  22
   0   4  -7 15916.9 764.695  44
   0  -4   7 15389.1 722.082  45
   0  -4  -7 14686.6 792.307  46
   0   4  -7 15129.1 753.413  42
   0   4  -7 15572.4 755.802  43
   0   4  -7 15956.9 737.513  37
   0   4   7 14962.0 792.397  35
   0   4   7 15665.5 815.152  34
   0  -4  -7 15080.8 834.783  32
   0  -4   7 14169.7 728.936  33
   0  -4   7 14933.5 642.745  65
   0   4   7 14881.1 634.062  63
   0  -4  -7 14063.7 631.616  65
   0   4   7 16203.6 780.633  62
   0  -4  -7 14432.0 799.380   6
   0   4  -7 14531.0 776.270   6
   0  -4  -8 27421.0 1332.94  56
   0   4   8 29117.8 1331.91  54
   0  -4  -8 26582.8 1320.40  57
   0   4  -8 27380.1 1343.93  27
   0   4  -8 30036.0 1352.20  29
   0  -4  -8 29669.7 1421.54  29
   0  -4  -8 29983.0 1327.36  30
   0   4  -8 31266.3 1380.80  28
   0   4   8 28583.4 1319.51  62
   0  -4   8 25614.8 1246.57  61
   0   4  -8 30163.9 1264.49  53
   0   4   8 28197.5 1315.21  51
   0   4  -8 30813.5 1285.52  52
   0   4   8 28610.7 1304.29  49
   0   4   8 27269.3 1265.57  50
   0  -4   8 34419.1 1281.95  49
   0  -4   8 31924.0 1273.03  50
   0  -4   8 30185.1 1268.01  47
   0   4   8 29860.4 1384.16  22
   0  -4   8 27979.2 1258.98  45
   0   4  -8 28807.7 1304.39  44
   0  -4  -8 25874.5 1285.77  44
   0   4  -8 29781.7 1303.13  43
   0   4  -8 32119.2 1326.26  42
   0   4  -8 31622.0 1295.71  37
   0   4  -8 30376.5 1306.70  58
   0  -4  -8 28639.5 1359.01  59
   0  -4   8 29482.4 1291.93  33
   0   4   8 27575.9 1334.29  35
   0  -4   8 31513.9 1275.89  34
   0   4   8 29582.8 1375.08  34
   0  -4  -8 30187.3 1420.88  32
   0  -4  -8 27617.0 1352.43   6
   0   4  -8 28070.0 1345.41   6
   0   4  -9 5761.22 413.098  58
   0  -4  -9 5331.60 448.146  59
   0  -4  -9 5270.54 411.713  30
   0   4  -9 4484.19 416.333  27
   0  -4  -9 5179.15 476.204  29
   0   4  -9 5364.18 436.171  29
   0   4  -9 5803.96 458.057  28
   0   4   9 5543.95 424.937  62
   0  -4   9 5912.27 401.741  61
   0  -4  -9 5079.80 427.591  57
   0  -4  -9 5244.46 432.518  56
   0   4   9 5849.87 439.996  54
   0   4  -9 5840.38 396.889  52
   0   4  -9 5765.04 388.679  53
   0  -4   9 6409.09 401.251  50
   0   4   9 4914.28 399.919  49
   0   4   9 5026.87 381.644  50
   0  -4   9 6092.46 399.973  48
   0  -4   9 6212.86 394.157  49
   0   4   9 5312.04 458.901  22
   0  -4  -9 5379.65 362.999  23
   0  -4   9 5754.28 392.216  45
   0   4  -9 4936.03 399.541  44
   0  -4  -9 4283.89 381.744  44
   0   4  -9 6023.75 426.947  42
   0   4  -9 5837.36 416.091  43
   0   4  -9 5608.38 398.641  37
   0   4   9 5754.64 455.894  17
   0   4  -9 5445.02 440.103   6
   0  -4  -9 4559.63 421.666   6
   0  -4  -9 4662.01 448.056  32
   0   4   9 5033.33 425.750  35
   0   4  -9 5725.57 459.091  32
   0   4   9 4733.73 428.184  34
   0  -4   9 5212.82 399.564  33
   0  -4   9 6501.06 403.510  34
   0  -4 -10 2871.20 342.206   6
   0   4 -10 3410.29 356.724   6
   0  -4 -10 3567.62 361.928  59
   0   4 -10 3230.06 317.556  58
   0  -4 -10 3850.21 410.708  29
   0   4 -10 3500.80 350.437  29
   0  -4 -10 2998.36 306.126  30
   0   4 -10 3863.26 381.068  27
   0   4 -10 3831.78 372.804  28
   0  -4  10 3198.66 303.933  61
   0  -4  10 4261.65 317.556  62
   0   4  10 3817.19 353.208  62
   0   4  10 3561.91 343.242  54
   0  -4 -10 3941.62 373.350  56
   0  -4 -10 2718.15 315.695  57
   0   4 -10 2956.96 289.694  52
   0   4  10 3706.13 324.397  50
   0   4  10 3502.82 334.738  49
   0  -4  10 3497.45 311.870  50
   0  -4  10 4041.30 320.967  49
   0  -4  10 3691.43 315.630  48
   0  -4 -10 3839.89 294.490  23
   0   4  10 3283.23 371.311  22
   0   4 -10 3004.38 312.515  44
   0  -4  10 3565.36 308.583  45
   0   4 -10 3195.24 313.445  43
   0   4 -10 3626.57 330.932  42
   0   4  10 3355.43 336.525  36
   0   4  10 3666.79 367.289  17
   0  -4 -10 3373.22 379.847  32
   0  -4  10 3935.00 317.049  34
   0   4 -10 2892.51 331.467  32
   0  -4  10 3039.16 313.379  33
   0   4  10 3024.51 329.471  35
   0  -4  10 3089.30 308.019  20
   0   4 -11 349.131 124.254   6
   0  -4 -11 536.376 143.842   6
   0  -4  11 814.645 161.167  61
   0  -4 -11 563.019 152.730  59
   0   4 -11 452.841 140.601  29
   0  -4 -11 339.547 133.665  29
   0   4 -11 282.946 111.904  27
   0   4 -11 583.497 158.196  28
   0   4  11 761.713 164.459  62
   0  -4  11 810.675 146.328  62
   0   4 -11 912.548 165.445  58
   0  -4 -11 199.647 105.486  57
   0  -4 -11 613.144 155.800  56
   0   4 -11 629.579 134.061  52
   0   4  11 544.255 145.544  54
   0   4  11 582.997 148.262  51
   0  -4  11 517.871 141.084  48
   0   4  11 368.467 106.690  50
   0   4  11 504.415 140.722  49
   0  -4  11 779.453 152.491  50
   0  -4  11 779.736 149.618  49
   0  -4 -11 659.153 120.262  23
   0   4 -11 414.023 122.652  44
   0   4 -11 521.128 137.374  42
   0   4 -11 589.723 148.165  43
   0   4  11 586.217 143.321  36
   0  -4  11 690.148 175.077  17
   0   4  11 710.776 163.291  17
   0  -4  11 636.843 128.767  34
   0  -4 -11 415.012 152.244  32
   0   4  11 623.910 152.371  35
   0   4 -11 592.073 161.460  32
   0  -4  11 595.639 151.916  33
   0  -4  11 455.359 124.801  20
   0   4  11 1148.50 227.136  22
   0   4 -12 3551.95 372.783   6
   0   4  12 3402.78 350.590  62
   0  -4  12 3420.14 307.082  62
   0  -4  12 3518.11 334.767  61
   0   4  12 3641.89 370.694  54
   0  -4 -12 3909.46 372.046  56
   0  -4  12 4118.57 316.069  54
   0  -4 -12 3176.72 348.001  57
   0  -4 -12 2919.88 375.745  29
   0   4 -12 3355.91 373.821  28
   0   4 -12 2929.28 331.097  29
   0   4  12 3530.53 356.032  51
   0  -4 -12 3179.02 274.076  23
   0   4  12 3495.92 390.900  22
   0   4 -12 4022.73 353.001  58
   0  -4 -12 3332.20 358.458  59
   0  -4  12 3209.42 323.694  48
   0  -4  12 2973.88 310.835  47
   0  -4  12 3684.06 332.410  50
   0   4  12 2667.45 308.795  49
   0  -4  12 2997.02 304.331  49
   0   4  12 2815.42 296.197  50
   0   4 -12 3265.09 327.760  46
   0   4 -12 4007.97 361.405  44
   0   4 -12 3288.59 330.979  42
   0   4 -12 3189.53 323.453  43
   0  -4 -12 3949.58 387.436  41
   0   4  12 2859.26 316.526  36
   0  -4 -12 3056.82 377.761  32
   0   4  12 3225.80 347.687  35
   0   4 -12 3550.03 368.962  32
   0  -4  12 3029.34 333.064  33
   0  -4  12 3558.78 326.686  20
   0  -4  12 3265.63 368.506  17
   0   4  12 4329.95 400.213  17
   0  -4  13 1805.75 236.289  50
   0   4  13 1908.66 232.188  50
   0  -4  13 2689.91 278.119  48
   0  -4  13 2346.55 263.559  49
   0  -4  13 2216.88 266.410  47
   0   4  13 2202.80 267.166  49
   0   4  13 2167.88 309.963  22
   0  -4 -13 2358.24 308.445  46
   0   4 -13 2142.23 273.425  44
   0   4 -13 2512.55 280.365  46
   0  -4 -13 2434.62 303.711  41
   0   4 -13 2545.60 286.402  42
   0   4 -13 2707.69 291.722  43
   0  -4  13 2233.35 243.204  62
   0   4  13 2353.04 287.359  62
   0  -4  13 1888.06 243.143  61
   0  -4  13 2142.89 294.616  17
   0   4  13 2973.69 324.023  17
   0  -4  13 2435.76 235.898  54
   0  -4 -13 2335.08 280.542  56
   0  -4 -13 1975.76 276.275  57
   0   4  13 2046.80 268.518  51
   0   4  13 1893.13 269.572  54
   0  -4 -13 2392.51 298.238  59
   0   4 -13 2277.11 261.241  58
   0  -4  13 2325.96 248.561  20
   0   4 -14 481.877 118.553  59
   0  -4 -14 405.263 125.140  59
   0  -4  14 576.674 129.869  61
   0  -4  14 570.598 136.476  50
   0   4  14 408.402 112.483  49
   0  -4  14 475.513 123.073  49
   0   4  14 275.122 90.0494  50
   0  -4  14 604.421 136.723  48
   0   4  14 621.936 152.524  54
   0   4  14 468.482 129.875  51
   0  -4 -14 204.809 107.396  46
   0   4 -14 342.745 114.811  44
   0   4 -14 404.974 119.893  46
   0  -4  14 412.364 114.537  47
   0  -4 -14 588.776 151.997  41
   0   4 -14 300.909 107.002  42
   0   4 -14 418.800 118.866  43
   0   4  14 525.460 123.798  38
   0   4  14 516.983 137.818  17
   0  -4  14 608.066 156.181  17
   0  -4 -14 456.461 121.886  56
   0   4 -14 329.303 107.462  58
   0  -4 -14 394.198 121.773  57
   0  -4  14 316.117 86.8710  54
   0   4  14 448.485 135.526  62
   0  -4  14 531.562 122.236  62
   0  -4 -14 339.429 105.435  21
   0  -4 -15 157.523 85.5208  59
   0  -4  15 174.573 82.0869  61
   0   4 -15 119.533 62.1893  59
   0   4  15 92.8645 57.8301  49
   0  -4  15 156.542 72.8753  49
   0  -4  15 209.903 87.7212  50
   0  -4  15 66.2535 71.9698  48
   0   4  15 112.727 58.6625  50
   0   4 -15 118.833 88.3364  24
   0   4  15-27.1570 62.6080  54
   0   4  15 226.322 94.5698  51
   0   4 -15 141.029 79.7051  46
   0  -4 -15 177.416 96.3005  46
   0  -4  15 22.7920 60.6811  47
   0   4 -15 120.552 75.2178  42
   0   4 -15 25.3090 63.0211  44
   0  -4 -15 183.945 85.5989  41
   0   4 -15 182.351 85.7362  43
   0   4  15 194.069 70.7126  38
   0  -4  15 29.6134 78.7774  17
   0   4  15 127.800 89.9230  17
   0  -4 -15 234.370 91.6130  57
   0  -4 -15 107.220 63.8185  56
   0   4 -15 152.450 73.8655  58
   0   4  15 51.9053 59.8423  62
   0  -4  15 76.4085 67.2525  62
   0  -4 -15 97.0620 60.6044  21
   0   4  16 19.4113 51.5769  51
   0  -4  16-56.9298 53.4804  50
   0   4  16 71.1302 55.4044  49
   0  -4  16 35.7172 50.3297  49
   0  -4  16 52.9793 55.0219  48
   0   4 -16 107.208 60.5204  25
   0   4  16 39.4192 44.5058  38
   0  -4  16 47.6972 67.2103  17
   0   4  16 18.9789 47.1711  17
   0  -4 -16-19.6513 52.2146  41
   0   4  16-20.6166 64.2340  40
   0   4 -16-41.5676 55.2235  44
   0   4 -16 36.0023 50.7314  43
   0   4 -16 77.8765 63.3562  42
   0  -4 -16 39.2088 52.0899  59
   0   4  16-20.4414 50.8061  62
   0  -4  16 27.9863 34.7800  62
   0  -4 -16-23.4697 54.0054  46
   0  -4  16 18.5663 57.8463  47
   0   4 -16 54.5003 56.6015  46
   0  -4 -17 256.930 73.0046  46
   0  -4  17 262.801 68.3151  47
   0   4  17 243.502 56.2334  17
   0   4 -17 241.337 52.0057  25
   0   4  17 342.803 78.8493  62
   0  -4  17 282.752 69.9670  50
   0   4 -17 388.498 85.9415  44
   0   4 -18 93.0963 31.9405  24
   0   5   0 31.4089 44.2581  27
   0  -5   0 12.2342 32.5066  31
   0  -5   0 15.5633 35.8119  30
   0   5   0-31.6554 47.0182  36
   0  -5   0 17.0092 45.1937   1
   0   5   0 14.9068 42.0101  35
   0  -5   0-9.11372 28.3950  33
   0  -5   0 13.7354 48.2784  65
   0  -5   0 9.36843 23.2845  26
   0  -5  -1 456.615 93.2558  30
   0  -5  -1 389.462 72.5415  31
   0  -5   1 289.704 70.1756  31
   0   5  -1 423.324 88.0729  27
   0   5   1 327.021 86.4769  36
   0   5  -1 435.452 93.2827  36
   0  -5  -1 397.884 92.3854   1
   0  -5   1 386.769 90.2758   1
   0   5  -1 397.140 84.1900  35
   0   5   1 300.079 79.5471  35
   0  -5   1 337.556 63.5899  33
   0  -5   1 352.007 85.3318  65
   0  -5  -1 278.682 62.6364  26
   0  -5   1 392.959 67.0099  26
   0  -5  -2 10791.5 564.144  30
   0   5  -2 10756.7 557.113  36
   0   5   2 11863.6 572.494  34
   0  -5   2 11273.2 506.525  33
   0   5   2 10168.8 557.628  35
   0  -5   2 11447.3 543.478  31
   0  -5  -2 10797.1 525.664  31
   0  -5  -2 10292.8 587.679   1
   0  -5   2 10603.2 569.590   1
   0  -5   2 11776.7 545.626  65
   0  -5  -2 11345.4 542.525  65
   0  -5   2 9983.50 493.353  26
   0  -5  -2 11178.7 516.166  26
   0  -5   3 79636.3 3107.33  55
   0  -5  -3 86605.4 3166.75  30
   0   5  -3 81021.9 3154.93  28
   0   5  -3 77600.8 3105.29  52
   0  -5  -3 83430.9 3212.51   1
   0  -5   3 92164.6 3200.34   1
   0  -5  -3 84043.1 3106.06  26
   0  -5   3 76563.9 3066.14  26
   0  -5  -3 80398.1 3152.70  46
   0  -5  -3 84419.1 3154.01  41
   0   5  -3 84414.2 3154.31  36
   0   5   3 81708.4 3138.03  38
   0  -5  -3 77425.9 3099.01  31
   0   5   3 80246.5 3177.50  35
   0  -5   3 84363.3 3133.49  31
   0  -5   3 84060.0 3084.24  33
   0   5   3 83637.3 3168.30  34
   0  -5   3 89611.7 3118.86  65
   0  -5  -3 88204.5 3117.69  65
   0  -5   3 81419.2 3108.91  60
   0   5  -3 80010.6 3113.63  58
   0  -5  -3 80978.8 3158.66  59
   0  -5  -4 30142.2 1359.71  56
   0   5   4 31825.2 1347.26  54
   0  -5   4 32544.1 1328.43  55
   0  -5  -4 33434.3 1376.23  30
   0   5  -4 32229.8 1378.20  28
   0  -5   4 34449.8 1405.61   1
   0  -5  -4 31917.8 1423.57   1
   0   5  -4 31657.4 1313.77  53
   0   5  -4 31147.5 1320.53  52
   0   5   4 33351.2 1372.16  51
   0  -5  -4 33376.1 1329.23  26
   0  -5   4 32587.8 1290.64  47
   0  -5   4 31760.2 1296.30  48
   0  -5   4 31187.8 1307.67  45
   0  -5  -4 31273.1 1368.39  46
   0  -5  -4 32692.5 1374.98  41
   0   5   4 33670.9 1397.64  36
   0   5  -4 31291.6 1319.92  37
   0   5  -4 33365.8 1366.84  36
   0  -5  -4 29585.9 1306.56  31
   0   5   4 32010.5 1391.92  34
   0   5   4 31247.4 1394.47  35
   0  -5   4 33511.1 1350.56  31
   0  -5   4 33339.6 1307.95  33
   0  -5   4 33215.9 1307.37  61
   0  -5   4 33118.0 1310.98  65
   0  -5  -4 35344.9 1318.11  65
   0  -5  -4 30542.0 1315.15  60
   0   5  -4 32195.0 1334.51  58
   0  -5   4 32675.2 1325.40  60
   0  -5   5 7349.28 426.301  55
   0  -5  -5 7665.83 472.336  56
   0   5   5 8560.07 476.581  54
   0   5  -5 7012.12 463.196  28
   0  -5  -5 7358.44 459.158  30
   0  -5   5 8089.13 496.865   1
   0  -5  -5 7405.07 509.664   1
   0   5   5 7861.87 474.418  51
   0   5  -5 7719.25 422.995  53
   0   5  -5 7326.45 424.161  52
   0  -5  -5 7603.79 438.349  26
   0  -5   5 8058.63 414.063  47
   0  -5   5 7342.50 408.912  48
   0  -5  -5 7743.83 477.706  46
   0  -5   5 7292.06 419.847  45
   0  -5  -5 7830.82 484.121  41
   0   5  -5 7122.34 433.078  43
   0   5  -5 7781.33 461.490  36
   0   5   5 7150.35 476.564  36
   0   5  -5 7615.58 428.395  37
   0  -5   5 7675.16 421.369  33
   0  -5   5 7992.42 455.580  31
   0   5   5 7091.32 479.447  35
   0  -5  -5 7114.03 489.264  32
   0   5   5 7098.29 480.699  34
   0  -5   5 7193.19 397.022  65
   0  -5   5 7684.00 417.930  61
   0   5   5 7956.91 448.364  62
   0  -5  -5 8462.01 410.222  65
   0  -5  -5 6906.00 416.883  60
   0   5  -5 7909.85 442.225  58
   0  -5   5 7576.48 429.886  60
   0  -5   6 945.893 134.305  60
   0   5  -6 1100.20 151.192  58
   0  -5  -6 865.375 127.042  60
   0  -5  -6 646.446 128.139  30
   0  -5   6 1051.13 157.126  31
   0   5  -6 1281.85 178.613  28
   0  -5   6 1156.99 126.126   4
   0  -5  -6 962.301 117.916   4
   0  -5  -6 762.724 167.864   1
   0  -5  -6 863.443 144.358  57
   0  -5   6 881.861 130.012  55
   0  -5  -6 1057.36 163.995  56
   0   5   6 1046.75 163.878  51
   0   5  -6 788.094 127.885  52
   0   5  -6 879.076 128.947  53
   0   5   6 826.298 141.411  54
   0  -5  -6 857.734 138.473  26
   0   5   6 834.776 127.615  49
   0  -5   6 1190.14 140.837  48
   0  -5   6 909.999 120.960  50
   0  -5  -6 598.374 131.338  46
   0  -5   6 790.470 125.184  45
   0  -5   6 978.668 128.066  47
   0  -5  -6 954.677 161.668  41
   0   5  -6 912.386 141.010  43
   0   5   6 833.133 149.820  36
   0   5  -6 892.243 130.079  37
   0   5   6 1235.61 186.596  34
   0  -5   6 954.249 133.755  33
   0  -5  -6 801.925 162.502  32
   0  -5   6 1151.65 143.926  61
   0  -5  -6 882.290 109.867  65
   0   5   6 1104.67 156.006  62
   0  -5   6 804.733 108.699  65
   0   5   6 888.021 158.856  22
   0  -5  -7 27.7893 63.9443  59
   0   5  -7-21.1835 56.2851  58
   0  -5   7 18.4667 49.0664  61
   0  -5   7-19.4284 40.8107  60
   0  -5   7 71.8426 63.6290  31
   0  -5  -7 24.9253 57.3544  30
   0  -5  -7 100.278 108.773  29
   0   5  -7-26.8633 66.7663  27
   0   5  -7 54.5513 72.4718  28
   0  -5   7-12.6075 35.5309   4
   0  -5  -7-23.9888 42.1594   4
   0  -5  -7 26.9609 50.6542  56
   0  -5  -7 23.9393 44.9773  57
   0   5  -7-19.2697 51.2001  52
   0   5   7-51.4969 80.2225  54
   0   5   7-26.1679 54.9673  51
   0   5  -7 17.9757 41.3632  53
   0   5   7 20.8472 51.8140  49
   0  -5   7-17.8616 50.3376  48
   0  -5   7-16.5377 51.5255  50
   0   5   7-17.2694 45.8854  50
   0  -5  -7 21.2088 52.7127  26
   0  -5  -7 27.7706 78.2628  46
   0  -5   7 112.162 58.2427  45
   0  -5   7 34.4495 48.5428  47
   0   5  -7-22.0989 54.9249  42
   0  -5  -7-29.2379 72.6681  41
   0   5  -7 21.5759 53.6251  43
   0   5   7-28.1007 69.8418  36
   0   5  -7 19.5021 51.8177  37
   0  -5   7 19.5528 51.9522  33
   0  -5  -7-32.9971 69.3121  32
   0   5   7-30.7739 57.8179  34
   0   5   7 24.0704 59.8250  62
   0  -5   7 37.2993 36.9346  65
   0  -5  -7 60.5491 39.4077  65
   0   5   7 56.6156 70.3564  22
   0   5  -8 41068.4 1828.00   6
   0  -5  -8 42633.1 1861.13  59
   0   5  -8 45792.6 1792.96  58
   0  -5   8 44035.8 1764.57  60
   0  -5  -8 42039.5 1809.45  30
   0   5  -8 41920.7 1846.64  28
   0  -5  -8 43678.4 1938.26  29
   0   5  -8 38589.7 1812.53  29
   0  -5  -8 44346.1 1794.10  26
   0   5  -8 40470.7 1832.08  27
   0   5   8 42389.1 1811.57  62
   0   5  -8 46607.8 1824.09  57
   0  -5  -8 33870.2 1755.77  57
   0  -5  -8 43587.4 1852.05  56
   0   5   8 42193.8 1826.15  54
   0   5  -8 44870.7 1744.33  53
   0   5   8 41581.3 1822.53  51
   0   5  -8 42258.3 1747.51  52
   0   5   8 38796.3 1755.51  49
   0  -5   8 45714.5 1738.04  50
   0  -5   8 42092.2 1729.11  47
   0   5   8 34852.1 1688.56  50
   0  -5   8 44450.4 1747.73  48
   0  -5   8 46378.5 1728.29  49
   0   5   8 44540.8 1882.63  22
   0  -5  -8 43320.4 1718.38  23
   0  -5  -8 41349.4 1861.45  46
   0  -5   8 41157.6 1739.13  45
   0   5  -8 42941.9 1785.43  42
   0  -5  -8 42114.2 1869.96  41
   0   5  -8 43237.8 1782.41  43
   0   5   8 39490.9 1821.67  36
   0   5  -8 44384.2 1766.93  37
   0  -5   8 39481.9 1833.87  17
   0   5   8 47990.9 1890.32  17
   0  -5   8 33543.3 1647.43  16
   0  -5   8 42210.8 1717.42  34
   0  -5   8 44291.4 1769.05  33
   0   5   8 39015.9 1832.82  35
   0   5   8 38066.9 1853.78  34
   0  -5  -8 42861.5 1919.21  32
   0  -5   8 35966.6 1750.10  20
   0   5  -9 134.317 89.2247   6
   0  -5  -9 21.7090 45.6103  60
   0   5  -9 52.9320 74.5917  58
   0  -5  -9-34.8546 80.2070  59
   0   5  -9-33.4262 88.8183  27
   0  -5  -9 42.1177 79.1355  29
   0   5  -9 223.778 108.282  29
   0   5  -9 34.1308 64.1313  28
   0  -5  -9 28.6700 60.2298  30
   0   5   9-30.2246 75.1260  62
   0   5  -9 114.679 71.2620  57
   0  -5  -9 33.1346 62.2598  56
   0  -5  -9 30.6746 64.4402  57
   0   5  -9 66.7040 62.6681  53
   0   5  -9-23.8907 63.4844  52
   0   5   9-30.8761 58.0170  51
   0   5   9-31.4012 72.2611  54
   0  -5   9 107.162 72.5983  50
   0  -5   9 81.7954 63.7175  49
   0   5   9 54.2186 67.3838  49
   0   5   9 68.4563 60.6367  50
   0  -5  -9 80.6988 71.4784  26
   0  -5  -9 81.2497 57.2515  23
   0   5  -9 111.347 73.9683  44
   0  -5   9 44.6920 59.3806  47
   0  -5  -9-35.4280 88.0576  46
   0  -5   9 93.5219 62.1289  45
   0   5  -9-27.3528 57.4632  42
   0   5  -9-26.7656 61.5955  43
   0   5   9 96.9992 80.3659  36
   0   5  -9-24.6032 51.6885  37
   0   5   9 132.386 87.9425  17
   0  -5   9 101.986 71.8597  33
   0  -5   9 124.855 58.6511  34
   0   5   9 33.9539 71.3278  35
   0   5  -9 34.7624 65.3176  32
   0   5   9-37.2356 69.9638  34
   0  -5  -9-41.2125 67.0623  32
   0   5   9-36.3566 68.3125  22
   0  -5   9 27.5910 57.9635  20
   0   5 -10 1808.62 262.101   6
   0   5  10 1672.18 246.691  62
   0  -5  10 1857.69 237.785  61
   0  -5  10 2143.51 228.615  62
   0  -5 -10 1884.65 276.208  59
   0   5 -10 1986.35 249.073  58
   0   5 -10 2296.95 301.370  28
   0  -5 -10 2416.32 341.332  29
   0   5 -10 1647.24 259.671  27
   0   5 -10 2203.18 279.212  29
   0  -5 -10 1940.82 270.238  56
   0  -5 -10 1741.93 253.559  57
   0   5 -10 2323.86 284.776  57
   0   5  10 2131.75 283.864  54
   0   5  10 1950.79 267.252  51
   0   5 -10 2212.51 247.230  52
   0  -5 -10 2131.92 223.153  23
   0  -5  10 2235.52 250.415  47
   0   5  10 2060.80 255.755  49
   0  -5  10 2180.47 235.754  49
   0   5  10 1838.74 225.403  50
   0  -5  10 2718.53 262.308  50
   0  -5  10 2243.02 247.183  45
   0   5 -10 1994.59 266.244  44
   0   5 -10 2571.10 279.161  43
   0   5 -10 2313.07 272.093  42
   0   5  10 1595.48 238.464  36
   0   5  10 2664.99 309.999  17
   0   5  10 2053.16 277.614  35
   0  -5  10 2037.91 221.946  34
   0   5 -10 1529.30 247.690  32
   0   5  10 1416.77 250.189  34
   0  -5  10 1992.84 250.788  33
   0  -5 -10 2281.53 324.684  32
   0   5  10 2062.72 295.156  22
   0  -5  10 1547.56 228.696  20
   0   5 -11 261.377 116.575   6
   0   5  11 165.276 98.4777  62
   0  -5  11 149.919 72.9231  62
   0  -5 -11 563.466 157.988  59
   0  -5  11 275.758 118.944  61
   0   5 -11 111.236 85.6456  27
   0   5 -11 263.373 127.654  28
   0   5 -11 301.049 113.542  29
   0  -5 -11 251.118 125.049   1
   0  -5 -11 236.213 114.538  57
   0   5 -11 146.374 95.5571  58
   0  -5 -11 277.648 122.216  56
   0   5 -11 251.854 102.718  57
   0   5  11 171.824 102.358  54
   0   5 -11 129.108 80.7959  52
   0  -5 -11 217.284 79.4053  23
   0   5  11 178.671 84.2527  49
   0   5  11 175.395 88.3864  50
   0  -5  11 453.470 118.872  49
   0  -5  11 151.005 78.7670  50
   0  -5  11 104.990 92.5591  47
   0   5 -11 368.446 138.527  44
   0   5 -11 206.666 100.276  43
   0   5 -11 271.595 102.483  42
   0  -5 -11 339.084 137.278  41
   0   5  11 265.078 103.505  36
   0   5  11 244.254 108.971  17
   0  -5 -11 89.2530 84.1755  32
   0   5  11 161.928 107.820  34
   0   5  11 252.464 112.616  35
   0   5 -11 292.854 114.297  32
   0  -5  11 270.388 102.030  33
   0   5  11 205.400 109.405  22
   0  -5  11 171.161 76.1628  20
   0   5 -12 183.616 91.2918   6
   0  -5 -12-49.5885 93.1856   1
   0  -5  12 151.132 70.2839  62
   0   5  12 98.7458 97.7974  62
   0   5 -12 28.9031 71.8611  58
   0  -5 -12-33.1895 82.5113  56
   0  -5 -12 66.2914 69.6502  57
   0   5 -12 113.097 93.7169  28
   0   5 -12-32.2698 52.5401  29
   0   5 -12-37.0172 69.5735  27
   0   5  12 68.4715 78.8007  54
   0  -5 -12 122.334 66.3762  23
   0  -5  12 167.269 94.4434  61
   0  -5 -12 109.816 84.2520  59
   0   5  12 169.881 78.9973  50
   0   5  12 116.704 77.5441  49
   0  -5  12 25.9185 64.4460  50
   0  -5  12 54.7027 72.6977  48
   0  -5  12 147.009 76.3611  49
   0   5 -12 91.8993 81.4146  44
   0   5 -12 144.887 81.6857  46
   0   5 -12 87.9294 87.0892  43
   0  -5 -12 36.5921 97.2441  41
   0   5 -12 150.293 79.8888  42
   0   5  12 95.2353 73.0714  36
   0   5  12 114.996 89.5908  38
   0   5  12 68.0006 90.3590  17
   0   5  12 106.700 74.7338  35
   0  -5  12 185.538 96.3629  33
   0   5 -12 140.974 81.1189  32
   0  -5 -12 86.9344 91.3248  32
   0  -5  12-26.9343 62.0060  20
   0   5  12 204.965 115.541  22
   0   5 -13 2363.12 264.479  58
   0  -5 -13 2034.71 276.643  59
   0   5  13 1418.87 215.006  49
   0  -5  13 2806.40 280.757  50
   0   5  13 1567.23 200.801  50
   0  -5  13 2619.55 274.426  48
   0  -5  13 2063.09 236.157  49
   0  -5 -13 1887.60 193.688  23
   0   5  13 2153.14 276.177  51
   0   5 -13 1819.54 246.932  44
   0   5 -13 1823.13 238.981  46
   0   5 -13 2572.50 277.607  43
   0   5 -13 1690.42 238.592  42
   0  -5 -13 2080.33 281.764  41
   0   5  13 2201.43 260.430  38
   0  -5  13 1803.39 272.712  17
   0   5  13 2872.06 309.890  17
   0   5  13 2246.66 283.440  54
   0  -5 -13 2285.99 275.230  56
   0   5  13 2013.32 264.267  62
   0  -5  13 2279.98 231.348  62
   0  -5  13 2528.14 278.143  61
   0  -5  13 2205.12 241.004  20
   0  -5  14 23.9669 59.5779  48
   0  -5  14-23.4282 62.2589  50
   0   5  14 118.581 66.8456  49
   0  -5  14-21.9003 58.1999  49
   0   5 -14 31.7823 78.9995  24
   0   5  14 28.2483 65.0099  51
   0   5  14 58.6401 77.9115  54
   0   5 -14 26.6288 55.9462  44
   0  -5 -14 64.4328 74.1395  46
   0   5 -14 48.5270 60.3149  46
   0   5 -14 99.3253 73.7729  43
   0  -5 -14 30.0423 69.1373  41
   0   5 -14 25.8229 59.4299  42
   0   5  14 93.0711 72.5020  38
   0  -5  14 224.805 108.780  17
   0   5  14 27.2570 62.7293  17
   0   5 -14 24.0230 63.8389  58
   0  -5 -14 76.0937 67.4030  56
   0   5  14 27.4399 63.1499  62
   0  -5  14 36.3614 54.0195  62
   0  -5  14-48.0099 74.7985  61
   0  -5 -14 88.7707 73.5521  59
   0  -5 -15 119.045 70.7446  59
   0   5 -15 49.4319 46.4623  59
   0  -5  15 20.1301 59.8192  61
   0  -5  15 110.944 62.6480  49
   0  -5  15 20.1714 53.6184  50
   0  -5  15 121.726 71.3260  48
   0   5  15-18.9198 43.5630  49
   0   5 -15 80.6987 71.4894  24
   0   5 -15 69.8396 57.8809  25
   0   5  15 73.2319 60.6903  54
   0   5  15 116.233 75.6642  51
   0   5 -15 45.7643 56.8928  44
   0  -5 -15 26.8083 61.7065  46
   0   5 -15 20.0229 49.7896  46
   0   5 -15 20.7838 55.2449  43
   0   5 -15 65.8179 58.3138  42
   0  -5 -15 24.5169 60.9544  41
   0   5  15 54.2613 48.0829  38
   0   5  15 90.9287 77.0104  62
   0   5 -15 78.8027 61.3996  58
   0  -5 -15-19.0086 47.2698  56
   0  -5 -15 17.6319 49.7145  21
   0   5  15 85.6049 60.3327  17
   0  -5  16 1123.51 142.223  47
   0  -5 -16 911.648 143.839  46
   0   5 -16 983.058 136.470  42
   0   5 -16 1229.62 143.480  43
   0   5 -16 866.413 134.519  44
   0  -5 -16 1163.30 147.926  41
   0   5  16 1148.78 150.171  40
   0   5  16 660.619 115.263  62
   0   5  16 974.393 125.845  17
   0   5  16 817.719 132.629  54
   0   5  16 927.448 132.405  51
   0   5 -16 1075.59 160.228  24
   0   5 -16 1084.70 143.795  25
   0  -5 -16 906.946 128.410  59
   0  -5  16 839.460 124.178  48
   0  -5  16 940.855 129.911  50
   0  -5  16 859.879 118.469  49
   0  -5 -16 860.058 104.579  21
   0  -5  17-7.92132 24.6911  13
   0  -5 -17 11.0776 38.9438  11
   0   5 -17 51.0063 27.3902  25
   0   5 -17 39.7068 37.3078  24
   0  -6   0 68295.0 2677.20  55
   0  -6   0 65546.4 2693.62  56
   0  -6   0 74413.6 2747.16  30
   0   6   0 72265.6 2743.10  27
   0  -6   0 65405.0 2617.27  26
   0  -6   0 68318.9 2744.61   1
   0   6   0 70286.9 2689.62  53
   0  -6   0 68105.2 2652.71  45
   0  -6   0 66040.4 2655.94  41
   0   6   0 71887.3 2699.11  37
   0   6   0 72406.1 2743.42  36
   0   6   0 70994.5 2681.85  38
   0  -6   0 71546.1 2676.24  31
   0  -6   0 69893.5 2620.12  33
   0   6   0 72907.1 2726.25  35
   0  -6   0 70964.8 2677.94  60
   0  -6   0 67126.3 2699.99  59
   0  -6   0 70259.0 2704.54  65
   0  -6  -1 503.420 98.2136  55
   0  -6  -1 372.011 94.2652  56
   0  -6   1 502.592 99.3930  56
   0  -6  -1 557.122 110.524  30
   0   6  -1 605.199 118.254  27
   0  -6   1 699.190 125.827  30
   0  -6   1 669.287 108.018  31
   0  -6  -1 751.831 109.131  31
   0   6   1 419.350 91.0088  53
   0   6  -1 525.704 97.5656  53
   0   6  -1 325.959 83.0687  52
   0   6   1 630.297 103.128  51
   0  -6  -1 384.878 105.796   1
   0  -6   1 443.696 117.179   1
   0  -6  -1 521.219 83.3648  26
   0  -6   1 568.328 84.4479  26
   0  -6   1 528.725 91.4690  45
   0  -6  -1 535.580 93.0501  45
   0  -6  -1 515.451 97.4462  41
   0   6  -1 576.508 95.9550  38
   0   6   1 525.001 102.989  37
   0   6  -1 502.240 109.956  36
   0   6   1 520.657 113.877  36
   0   6   1 460.049 95.6632  38
   0   6  -1 411.954 90.7987  37
   0  -6   1 518.647 82.3692  33
   0   6   1 501.447 111.392  35
   0   6  -1 549.787 104.913  35
   0  -6  -1 375.272 93.4120  59
   0  -6   1 664.236 114.061  59
   0  -6   1 460.944 91.9889  60
   0  -6  -1 618.514 107.331  60
   0  -6   1 743.939 124.069  65
   0  -6   1 444.026 84.8525  61
   0  -6  -2 18448.8 851.707  55
   0  -6   2 18588.8 864.515  56
   0  -6  -2 18666.7 885.527  56
   0  -6   2 18411.8 847.683  55
   0  -6  -2 19117.6 898.855  30
   0   6  -2 18686.8 896.432  27
   0  -6  -2 18140.6 923.003   1
   0  -6   2 19896.7 917.929   1
   0   6  -2 17870.8 844.999  52
   0   6  -2 18599.6 847.034  53
   0   6   2 19123.4 864.536  51
   0  -6  -2 18296.6 816.936  26
   0  -6   2 17562.1 790.955  26
   0  -6   2 18948.4 803.587  48
   0  -6   2 19111.7 832.877  45
   0  -6  -2 18366.6 876.997  46
   0  -6  -2 17244.1 815.807  45
   0  -6  -2 18663.8 869.009  41
   0   6   2 19485.6 871.786  38
   0   6  -2 18644.9 829.648  38
   0   6  -2 18382.4 850.495  37
   0   6  -2 17883.9 884.232  36
   0  -6  -2 17957.5 832.432  31
   0  -6   2 19395.8 856.442  31
   0   6   2 18492.6 898.752  35
   0  -6   2 18718.8 800.737  33
   0  -6  -2 18115.8 842.037  60
   0  -6  -2 19049.0 893.418  59
   0  -6   2 18941.0 813.712  61
   0  -6  -2 19073.0 864.622  65
   0  -6   2 20505.5 877.548  65
   0   6   3 36877.2 1527.25  54
   0  -6   3 37638.6 1532.13  55
   0  -6  -3 40160.1 1598.08  30
   0   6  -3 35061.7 1574.65  27
   0   6  -3 37316.4 1585.76  28
   0  -6  -3 35087.7 1621.02   1
   0  -6   3 39027.3 1612.02   1
   0   6  -3 37209.4 1525.49  53
   0   6  -3 36607.9 1532.40  52
   0   6   3 38558.5 1564.20  51
   0  -6   3 33546.1 1464.75  26
   0  -6  -3 38689.1 1519.38  26
   0  -6   3 37799.0 1487.93  48
   0  -6   3 38559.3 1479.84  47
   0  -6  -3 36000.3 1500.22  45
   0  -6   3 37009.0 1513.12  45
   0  -6  -3 35040.2 1564.44  46
   0  -6  -3 38360.3 1572.37  41
   0   6  -3 38073.3 1583.66  36
   0   6  -3 36294.6 1500.83  38
   0   6   3 38808.8 1568.93  38
   0   6  -3 36542.9 1531.19  37
   0  -6   3 39302.2 1547.61  31
   0  -6  -3 37159.9 1519.33  31
   0   6   3 36393.7 1582.45  34
   0   6   3 37874.9 1603.98  35
   0  -6   3 38010.0 1487.67  33
   0   6  -3 35777.2 1533.31  58
   0  -6   3 36236.3 1520.88  60
   0  -6  -3 37847.8 1533.28  60
   0  -6  -3 37802.4 1589.96  59
   0  -6  -3 40180.6 1542.80  65
   0  -6   3 38081.9 1498.79  61
   0   6   3 35900.5 1504.25  62
   0  -6   3 38706.7 1538.49  65
   0  -6   4 19726.2 898.682  55
   0   6   4 19561.0 906.551  54
   0  -6  -4 19821.4 948.492  30
   0   6  -4 18206.5 932.580  28
   0  -6  -4 18184.0 985.387   1
   0  -6   4 19378.9 967.194   1
   0   6  -4 18736.6 890.014  52
   0   6   4 21352.4 947.994  51
   0   6  -4 19447.9 888.638  53
   0  -6  -4 20298.1 895.412  26
   0  -6   4 17991.6 837.059  26
   0  -6   4 20394.9 868.472  48
   0  -6   4 20678.7 859.670  47
   0  -6  -4 19169.6 871.827  45
   0  -6  -4 18565.0 937.216  46
   0  -6  -4 20456.4 948.410  41
   0   6   4 19512.3 932.882  38
   0   6  -4 18855.8 860.661  38
   0   6  -4 18903.2 931.768  36
   0   6  -4 18406.5 888.067  37
   0   6   4 20830.8 980.839  36
   0   6   4 19679.8 978.696  35
   0  -6   4 20755.2 928.129  31
   0  -6  -4 18788.2 879.201  31
   0   6   4 18913.4 954.724  34
   0  -6   4 20829.4 871.647  33
   0   6  -4 19378.8 903.820  58
   0  -6  -4 17789.5 931.006  59
   0  -6  -4 20302.5 904.752  60
   0  -6   4 20005.9 899.833  60
   0  -6   4 20737.9 894.259  65
   0  -6   4 20729.4 878.881  61
   0  -6  -4 20133.1 889.166  65
   0   6   4 18601.1 876.179  62
   0  -6   5 2009.91 207.130  55
   0   6   5 2275.63 230.487  54
   0  -6  -5 2047.32 237.138  56
   0  -6  -5 2088.98 232.745  30
   0   6  -5 1971.02 232.320  28
   0  -6  -5 1818.43 248.213   1
   0  -6   5 2075.09 246.604   1
   0  -6   5 1939.22 190.915   4
   0  -6  -5 2307.60 203.004   4
   0   6  -5 2190.92 212.319  52
   0   6   5 2039.17 230.981  51
   0   6  -5 1883.05 196.194  53
   0  -6   5 1638.68 168.078  26
   0  -6  -5 2160.47 213.258  26
   0  -6   5 2066.94 190.251  47
   0  -6   5 1781.55 186.421  48
   0  -6  -5 1662.08 179.198  45
   0  -6   5 2265.68 209.345  45
   0  -6  -5 1868.04 230.671  46
   0  -6  -5 2380.92 256.945  41
   0   6  -5 1922.47 207.589  43
   0   6  -5 2298.53 239.902  36
   0   6  -5 2345.77 219.724  37
   0   6  -5 2078.82 194.062  38
   0   6   5 2208.98 252.267  36
   0   6   5 2387.23 247.585  38
   0  -6   5 2229.63 229.062  31
   0  -6   5 1933.88 193.759  33
   0   6   5 2061.58 249.469  35
   0   6   5 2087.84 249.642  34
   0  -6  -5 1809.29 195.623  31
   0   6  -5 1845.22 205.063  58
   0  -6  -5 1966.37 208.323  60
   0  -6   5 2054.58 209.586  60
   0   6   5 1718.49 195.630  62
   0  -6  -5 2134.39 195.741  65
   0  -6   5 2135.55 202.171  61
   0  -6   5 2306.02 206.476  65
   0  -6  -6 23338.1 1039.53  60
   0   6  -6 21285.2 1035.23  58
   0  -6   6 24450.2 1046.36  60
   0  -6  -6 23455.8 1097.70  30
   0  -6  -6 22448.9 1035.87  26
   0   6  -6 22303.6 1095.99  28
   0  -6  -6 20718.6 1148.88   1
   0  -6  -6 23551.5 989.407   4
   0  -6   6 21344.2 980.517   4
   0   6   6 21716.7 1064.81  54
   0  -6  -6 25265.7 1131.98  56
   0  -6   6 22833.0 1032.88  55
   0   6  -6 22506.2 1011.74  53
   0   6   6 22835.6 1099.80  51
   0   6  -6 21459.1 1022.78  52
   0   6   6 23963.6 1129.23  22
   0  -6   6 21203.2 994.786  48
   0  -6   6 24334.8 993.388  50
   0  -6   6 23069.2 1000.73  47
   0   6   6 18519.4 972.900  49
   0  -6   6 22845.5 1024.09  45
   0  -6  -6 21707.4 1090.49  46
   0   6  -6 21880.8 1037.86  43
   0  -6  -6 23701.7 1124.29  41
   0   6  -6 21808.1 1021.88  37
   0   6   6 22088.0 1117.90  36
   0   6   6 21134.5 1075.99  38
   0   6   6 19495.5 1098.69  35
   0  -6  -6 19979.3 993.306  31
   0  -6   6 23347.5 1074.92  31
   0  -6   6 22377.4 1012.36  33
   0   6   6 20924.6 1114.73  34
   0  -6  -6 23201.3 952.781   5
   0  -6   6 22901.9 988.675  65
   0  -6  -6 22991.4 982.863  65
   0  -6   6 21988.8 1009.59  61
   0   6   6 22241.9 1039.50  62
   0  -6  -7 79.0651 46.9745  65
   0   6   7 76.6221 71.9783  62
   0  -6   7-16.0251 47.6044  65
   0  -6   7-20.7990 58.6152  61
   0  -6  -7-22.3550 46.9577  60
   0  -6  -7 31.8061 84.5089  59
   0  -6   7 67.5837 59.8568  60
   0   6  -7 48.2903 60.0104  58
   0  -6   7 81.1638 80.3689  31
   0  -6  -7 28.8739 54.2478  30
   0  -6  -7 64.2985 53.2692  31
   0   6  -7 30.7487 81.6995  28
   0  -6   7-32.4606 43.1240   4
   0  -6  -7-40.0588 84.1454   1
   0  -6  -7-15.6876 41.6821   4
   0  -6  -7 62.2068 65.3341  56
   0   6   7 28.5646 60.0012  54
   0   6  -7-20.6483 51.3193  53
   0   6   7-30.3333 69.7979  51
   0   6  -7 22.1417 55.0310  52
   0  -6   7 67.1152 49.8434  49
   0   6   7-20.9641 44.0361  49
   0  -6   7 20.0775 49.9006  48
   0  -6   7-35.8315 58.3005  50
   0  -6  -7-23.7949 59.1398  26
   0  -6  -7 19.5133 44.9008  23
   0  -6  -7 62.4791 65.6201  46
   0  -6   7 21.5323 57.2114  45
   0  -6   7 57.5191 56.9558  47
   0   6  -7-25.0654 62.2975  42
   0  -6  -7 32.8883 75.6770  41
   0   6  -7 73.6282 60.9985  43
   0   6   7-32.9161 61.8423  36
   0   6  -7-44.7144 59.4032  37
   0  -6   7-17.7321 47.1142  16
   0  -6   7-30.9316 76.8775  17
   0  -6   7 21.3501 53.0636  33
   0   6   7 35.3903 74.3390  34
   0   6   7 32.3394 74.4140  22
   0  -6   7 54.2391 56.9659  20
   0   6  -8 3220.26 337.423   6
   0  -6   8 2877.79 282.172  60
   0  -6  -8 2413.14 253.098  60
   0   6  -8 2237.71 256.178  58
   0  -6  -8 2660.02 317.223  59
   0  -6  -8 2256.44 273.253  30
   0  -6   8 2770.88 300.037  31
   0   6  -8 2465.95 299.930  27
   0  -6  -8 2559.56 277.161  26
   0   6  -8 2223.46 282.904  29
   0   6  -8 2788.78 316.654  28
   0   6   8 2470.14 282.268  62
   0  -6   8 2659.59 267.856  61
   0  -6  -8 2682.88 316.708  56
   0   6   8 2522.97 297.306  54
   0   6  -8 2673.66 269.359  52
   0   6   8 2410.97 297.055  51
   0   6  -8 2764.72 262.716  53
   0  -6   8 2950.36 271.354  48
   0  -6   8 2498.79 240.653  50
   0  -6   8 2109.49 235.001  47
   0  -6   8 2312.63 224.581  49
   0   6   8 1712.63 222.464  49
   0  -6  -8 2274.69 235.888  23
   0   6   8 2913.94 333.636  22
   0  -6   8 2601.20 262.105  45
   0  -6  -8 2737.01 324.311  46
   0  -6  -8 2315.75 299.428  41
   0   6  -8 2079.99 253.084  43
   0   6  -8 2647.53 282.617  42
   0   6  -8 2429.86 257.913  37
   0   6   8 2243.63 292.356  36
   0   6   8 3010.91 327.322  17
   0  -6   8 2489.75 304.727  17
   0  -6   8 2430.10 256.172  33
   0   6   8 1599.68 266.259  35
   0  -6   8 2297.50 227.368  34
   0   6   8 1842.10 281.482  34
   0  -6  -8 1866.03 302.501  32
   0  -6   8 2012.09 258.201  20
   0   6  -9 2293.32 303.106   6
   0  -6  -9 2069.27 289.653  59
   0  -6  -9 1977.95 227.036  60
   0   6  -9 2453.64 279.663  58
   0   6  -9 2179.72 286.721  29
   0   6  -9 1875.60 280.991  28
   0   6  -9 1786.24 265.797  27
   0  -6  -9 2112.28 264.251  30
   0  -6  -9 2369.03 271.871  26
   0   6   9 2221.80 276.373  62
   0  -6   9 2259.82 258.209  61
   0   6  -9 2099.09 267.842  57
   0  -6  -9 2678.36 325.478  56
   0   6   9 2298.09 295.740  51
   0   6  -9 2189.81 246.991  53
   0   6   9 1889.55 265.946  54
   0   6  -9 2307.88 260.882  52
   0  -6   9 2527.95 242.298  49
   0   6   9 1682.08 229.569  49
   0  -6   9 2455.64 246.108  50
   0  -6   9 2355.51 255.509  48
   0  -6   9 2635.79 265.215  47
   0  -6  -9 2134.05 237.984  23
   0  -6  -9 2718.32 333.056  46
   0  -6   9 2436.44 262.666  45
   0  -6  -9 3268.51 367.134  41
   0   6  -9 2439.64 275.900  43
   0   6  -9 2078.51 270.300  42
   0   6  -9 2179.84 258.583  37
   0   6   9 2095.56 284.654  36
   0   6   9 2137.26 269.078  38
   0   6   9 2301.54 296.686  17
   0  -6   9 2043.71 286.338  17
   0  -6  -9 1784.79 298.860  32
   0  -6   9 1699.27 229.799  33
   0   6   9 1968.21 304.652  34
   0   6   9 2553.35 324.358  35
   0  -6   9 2476.46 283.530  20
   0   6   9 1853.30 285.686  22
   0   6 -10 1983.74 288.473   6
   0  -6 -10 1860.93 286.127  59
   0   6 -10 2568.12 288.290  58
   0   6 -10 1987.26 281.502  28
   0   6 -10 2315.03 305.743  27
   0   6 -10 2522.70 304.049  29
   0   6  10 2149.97 279.622  62
   0  -6  10 1856.31 204.090  62
   0  -6 -10 2238.72 304.969  56
   0   6 -10 2178.58 276.461  57
   0   6  10 2379.57 298.769  54
   0   6  10 2134.07 293.527  51
   0   6 -10 2124.37 255.630  52
   0  -6  10 2249.35 248.360  50
   0  -6  10 2460.76 263.414  47
   0  -6  10 2253.42 238.511  49
   0  -6  10 2248.88 262.272  48
   0   6  10 1992.92 251.967  49
   0  -6 -10 2132.79 241.104  23
   0  -6 -10 1841.11 286.558  46
   0  -6  10 2406.05 266.306  45
   0   6 -10 2621.93 292.482  42
   0   6 -10 1938.52 259.441  43
   0   6 -10 2091.51 253.203  37
   0   6  10 1473.65 248.275  36
   0   6  10 2059.19 270.349  38
   0  -6  10 1954.13 299.982  17
   0   6  10 2896.09 331.005  17
   0   6  10 1681.11 273.072  35
   0  -6  10 1959.21 250.394  33
   0   6 -10 2176.27 301.786  32
   0  -6 -10 2078.57 322.871  32
   0   6  10 1767.30 290.658  34
   0  -6  10 2528.62 289.516  20
   0   6  10 2259.00 316.202  22
   0   6 -11 6222.48 549.958   6
   0  -6  11 6388.60 425.845  62
   0   6  11 6767.22 528.523  62
   0   6  11 6350.01 526.749  54
   0   6 -11 7652.74 542.764  57
   0  -6 -11 7093.21 557.198  56
   0   6 -11 6818.57 530.477  29
   0   6 -11 7241.35 574.551  28
   0   6 -11 6511.80 553.741  27
   0   6 -11 7323.59 498.817  52
   0   6  11 6046.76 516.962  51
   0   6  11 7537.38 607.362  22
   0  -6 -11 7812.83 481.888  23
   0  -6 -11 7004.07 573.965  59
   0   6 -11 6866.95 521.702  58
   0  -6  11 7914.42 496.931  50
   0  -6  11 7972.80 513.541  47
   0  -6  11 7941.83 482.532  49
   0   6  11 6888.76 494.766  49
   0   6 -11 7671.68 540.709  44
   0  -6 -11 6853.52 569.396  46
   0   6 -11 6949.20 516.713  43
   0   6 -11 7046.57 521.625  42
   0   6  11 5853.76 509.867  36
   0   6  11 7187.80 524.232  38
   0   6  11 8381.68 582.717  17
   0  -6  11 7558.25 530.343  33
   0   6 -11 5915.42 526.956  32
   0   6  11 6625.45 577.135  34
   0   6  11 5901.58 531.527  35
   0  -6  11 6602.21 501.715  20
   0   6 -12 4631.42 400.400  58
   0  -6 -12 5265.60 462.034  59
   0  -6  12 5113.60 388.295  50
   0  -6  12 5767.30 388.643  49
   0   6  12 3159.83 332.939  49
   0  -6  12 5341.10 409.476  47
   0   6 -12 5538.02 473.236  24
   0  -6 -12 4415.83 344.030  23
   0   6 -12 4856.88 379.735  52
   0   6  12 4546.04 424.812  51
   0   6 -12 5442.15 431.240  44
   0   6 -12 5349.46 422.672  43
   0  -6 -12 4552.43 444.201  41
   0   6 -12 4358.82 394.080  42
   0   6  12 5389.57 428.825  38
   0   6  12 5676.59 454.531  17
   0  -6 -12 5136.12 441.691  56
   0   6 -12 4735.03 415.811  57
   0   6  12 3960.57 403.509  54
   0   6  12 4780.65 418.360  62
   0  -6  12 5088.62 401.577  20
   0  -6  13 1552.82 207.123  61
   0   6 -13 1881.79 226.263  58
   0  -6 -13 1446.97 220.160  59
   0   6  13 643.497 133.359  49
   0  -6  13 1680.54 203.798  50
   0  -6  13 1003.92 155.445  49
   0   6 -13 1354.81 218.744  24
   0  -6 -13 1227.93 153.290  23
   0   6  13 1245.58 208.506  54
   0  -6  13 1357.31 195.515  47
   0   6 -13 1403.77 193.035  46
   0   6 -13 1243.20 192.251  44
   0   6 -13 1287.96 193.131  43
   0  -6 -13 1144.51 210.715  41
   0   6 -13 1349.90 204.493  42
   0   6  13 1115.66 181.185  38
   0   6  13 1178.36 196.857  17
   0   6 -13 1340.26 206.227  57
   0  -6 -13 1303.51 204.009  56
   0   6  13 1230.96 199.812  62
   0  -6  13 1187.60 171.490  20
   0  -6  14 476.874 108.191  50
   0   6  14 166.878 68.9859  49
   0  -6  14 732.233 134.970  48
   0  -6  14 458.739 97.7158  49
   0   6 -14 319.181 118.081  25
   0   6 -14 417.569 126.241  24
   0   6  14 442.301 120.601  54
   0   6 -14 600.261 120.727  46
   0  -6  14 470.963 111.088  47
   0   6 -14 456.300 113.720  44
   0   6 -14 473.649 111.036  43
   0   6  14 388.366 112.387  40
   0  -6 -14 441.260 122.369  41
   0   6 -14 280.923 94.4104  42
   0   6  14 321.000 91.0533  38
   0   6  14 562.377 122.247  17
   0   6 -14 347.270 100.921  58
   0   6 -14 635.381 132.663  57
   0  -6 -14 359.818 97.8790  56
   0   6  14 352.409 99.7490  62
   0  -6  14 541.360 121.206  61
   0  -6 -14 426.040 118.208  59
   0  -6 -15-20.0523 53.2809  59
   0  -6  15-17.3149 46.0079  61
   0  -6  15 26.1279 34.7139  49
   0  -6  15 47.9788 49.8299  50
   0  -6  15 17.4023 46.2402  48
   0   6 -15 22.3092 51.3362  24
   0   6 -15 41.4780 58.4480  25
   0   6  15 20.5592 51.0998  54
   0   6  15 40.4189 46.5048  51
   0   6 -15-15.6827 44.1988  46
   0   6 -15 19.7239 52.4084  44
   0  -6  15-17.3980 43.2432  47
   0   6 -15 75.8661 66.6667  42
   0   6  15-20.6986 54.9982  40
   0  -6 -15 21.2663 52.8570  41
   0   6 -15 53.7186 47.5789  43
   0   6  15 47.0672 44.2168  38
   0   6  15 18.1492 41.7643  62
   0   6  15 62.3782 46.3277  17
   0  -6 -15-14.9643 37.1950  21
   0   6 -15 40.2476 46.3077  57
   0  -6 -15 15.2785 35.1591  56
   0   6 -15 33.2915 44.2301  58
   0   6  16 436.096 86.9131  54
   0   6 -16 437.817 87.2435  44
   0   6 -16 561.614 95.1687  25
   0   6 -16 505.397 97.6036  24
   0  -6 -16 382.080 86.2464  46
   0   6 -16 387.711 86.8443  57
   0  -6  16 623.358 92.9959  48
   0  -6 -17-6.85187 23.2088  11
   0  -7   0 21.9270 58.2607  56
   0  -7   0 59.1061 48.9682  55
   0   7   0-25.2785 62.8277  27
   0  -7   0-24.4861 51.4349  30
   0  -7   0 18.1089 41.6700  31
   0   7   0-35.1767 43.7149  51
   0   7   0 20.4941 43.0498  52
   0   7   0-20.2085 46.5013  53
   0  -7   0-26.8098 66.6337   1
   0  -7   0-13.5500 33.6784  26
   0  -7   0-16.7138 44.4096  45
   0  -7   0-17.4220 40.0895  41
   0   7   0 19.2616 51.1789  38
   0   7   0 25.3614 58.3581  36
   0   7   0-21.0519 48.4419  37
   0   7   0-23.9604 50.3308  35
   0  -7   0-12.0673 32.0641  33
   0  -7   0 88.5533 74.9837  65
   0  -7   0 13.7995 40.9940  61
   0  -7   0-44.0630 41.3933  59
   0  -7   0 18.8034 35.3286  60
   0  -7  -1 16421.1 801.524  55
   0  -7   1 16080.9 816.419  56
   0  -7  -1 14883.3 810.620  56
   0  -7  -1 16993.1 852.129  30
   0   7   1 16388.8 856.056  27
   0  -7   1 18358.0 873.065  30
   0   7  -1 17067.1 856.504  27
   0  -7  -1 16726.2 874.925   1
   0  -7   1 15537.7 849.478   1
   0   7  -1 16642.7 811.343  52
   0   7   1 15970.7 804.284  53
   0   7  -1 16016.3 761.287  51
   0   7   1 17852.2 808.193  51
   0   7  -1 16212.5 800.212  53
   0  -7  -1 16370.7 746.969  26
   0  -7   1 15517.4 723.952  26
   0  -7   1 16432.5 729.190  48
   0  -7  -1 17178.4 777.633  45
   0  -7   1 16899.4 776.449  45
   0  -7  -1 16071.8 790.150  41
   0  -7   1 14891.4 751.115  41
   0   7   1 16806.6 821.227  37
   0   7  -1 15782.1 841.426  36
   0   7  -1 15024.1 794.689  37
   0   7   1 17237.1 864.136  36
   0   7  -1 16696.6 791.242  38
   0   7   1 16430.4 802.818  38
   0  -7  -1 15827.6 777.717  31
   0   7  -1 15886.4 820.996  35
   0   7   1 15365.6 830.748  35
   0  -7  -1 15289.4 711.824  33
   0  -7   1 16532.0 789.899  31
   0  -7   1 16437.4 722.873  33
   0  -7   1 16055.0 741.769  61
   0  -7   1 18983.5 848.046  65
   0  -7  -1 16042.6 787.286  60
   0  -7   1 16044.1 785.879  60
   0  -7  -1 15843.7 819.254  59
   0  -7   2 8029.52 499.333  56
   0  -7  -2 8396.04 519.659  56
   0  -7   2 8456.92 490.707  55
   0  -7  -2 7740.50 484.268  55
   0   7  -2 8793.01 543.776  27
   0  -7  -2 8167.62 524.694  30
   0  -7   2 7791.15 529.479   1
   0  -7  -2 7320.22 536.524   1
   0   7  -2 7997.92 485.548  53
   0   7  -2 8177.64 494.683  52
   0   7   2 7804.90 492.921  53
   0   7   2 9157.33 508.528  51
   0  -7  -2 8438.13 457.790  26
   0  -7   2 7800.94 420.700  26
   0  -7   2 8733.12 429.046  47
   0  -7   2 8535.45 439.787  48
   0  -7   2 7954.40 464.661  45
   0  -7  -2 7993.82 460.293  45
   0  -7  -2 7483.51 481.337  41
   0   7  -2 7549.56 513.201  36
   0   7   2 8216.87 507.558  37
   0   7  -2 8352.29 471.403  38
   0   7   2 8364.64 502.511  38
   0   7  -2 7543.47 483.039  37
   0  -7  -2 7558.51 414.884  33
   0  -7  -2 7873.14 464.487  31
   0   7   2 8649.61 539.934  35
   0  -7   2 8139.35 429.729  33
   0  -7   2 8499.08 489.346  31
   0  -7   2 8334.56 449.420  61
   0  -7   2 8431.57 500.796  65
   0  -7  -2 8599.69 506.376  65
   0  -7  -2 8082.61 482.111  60
   0  -7  -2 7731.60 507.822  59
   0  -7   3 707.556 126.281  55
   0  -7  -3 636.755 123.080  55
   0   7  -3 469.930 119.469  27
   0   7  -3 497.718 122.362  28
   0  -7   3 822.856 134.130  31
   0  -7  -3 616.779 131.684  30
   0  -7  -3 513.084 103.972  31
   0  -7  -3 468.036 142.125   1
   0  -7   3 779.303 151.649   1
   0   7   3 635.129 123.506  51
   0   7  -3 612.813 117.848  53
   0   7   3 622.088 116.662  54
   0   7  -3 641.497 123.193  52
   0  -7  -3 631.056 108.756  26
   0  -7   3 744.816 101.900  26
   0  -7   3 649.482 102.163  48
   0  -7  -3 387.741 103.943  46
   0  -7  -3 486.067 101.383  45
   0  -7   3 617.325 116.319  45
   0  -7   3 539.761 91.1738  47
   0  -7  -3 457.805 117.678  41
   0   7  -3 571.560 106.267  38
   0   7   3 792.790 142.691  38
   0   7  -3 696.843 148.957  36
   0   7   3 512.811 117.747  37
   0   7  -3 574.296 114.285  37
   0   7   3 248.998 102.815  35
   0  -7   3 788.415 110.265  33
   0  -7  -3 622.188 121.913  65
   0  -7   3 499.257 117.493  65
   0  -7   3 570.148 103.057  61
   0  -7  -3 559.829 130.424  59
   0   7  -3 623.818 121.370  58
   0  -7  -3 738.281 126.088  60
   0  -7   4 13534.4 710.303  60
   0   7  -4 13633.5 722.424  58
   0  -7  -4 12832.0 701.076  60
   0  -7  -4 13262.7 761.013  59
   0   7  -4 14174.0 780.817  27
   0   7  -4 13340.7 758.882  28
   0  -7  -4 13772.4 768.828  30
   0  -7  -4 12481.2 793.759   1
   0  -7   4 14538.4 718.342   4
   0  -7   4 14029.8 785.677   1
   0  -7  -4 14971.2 722.106   4
   0  -7   4 13807.5 716.754  55
   0   7   4 14355.4 717.363  54
   0   7  -4 13318.1 699.987  53
   0   7  -4 12312.2 695.060  52
   0   7   4 14074.1 744.986  51
   0  -7  -4 13090.4 688.919  26
   0  -7   4 14061.5 661.970  47
   0  -7   4 14138.1 671.526  48
   0  -7  -4 11914.8 732.336  46
   0  -7  -4 14063.9 689.255  45
   0  -7  -4 14853.5 764.993  41
   0   7   4 14726.2 714.940  40
   0   7  -4 12947.3 750.964  36
   0   7   4 12601.9 774.157  36
   0   7   4 13109.3 740.442  38
   0   7  -4 13638.8 680.220  38
   0   7  -4 14321.3 722.048  37
   0  -7   4 14059.3 666.663  33
   0  -7  -4 12055.0 674.359  31
   0   7   4 13452.6 792.553  35
   0  -7   4 15541.8 751.599  31
   0  -7   4 13331.0 674.775  61
   0  -7   4 13796.3 710.384  65
   0  -7  -4 14573.1 715.582  65
   0  -7   4 14059.4 765.735  20
   0  -7  -5 8514.90 501.152  65
   0  -7   5 8656.67 495.191  61
   0  -7   5 8713.54 509.322  65
   0   7   5 7713.66 489.456  62
   0  -7   5 8264.62 515.231  60
   0   7  -5 8784.96 533.978  58
   0  -7  -5 8099.96 510.777  60
   0   7  -5 8447.69 572.157  28
   0   7  -5 8280.99 562.122  27
   0  -7  -5 8138.22 505.956  26
   0  -7  -5 8432.45 565.993  30
   0  -7   5 8689.47 526.985  55
   0   7   5 7269.64 502.107  54
   0   7  -5 7763.00 507.816  52
   0   7  -5 8403.22 506.770  53
   0   7   5 9338.23 572.016  51
   0  -7  -5 8528.29 503.300   4
   0  -7   5 8537.68 506.524   4
   0  -7   5 9193.75 607.554   1
   0  -7  -5 7238.42 582.458   1
   0  -7   5 8692.00 461.162  50
   0  -7   5 9230.95 485.734  47
   0  -7   5 9156.68 496.120  48
   0  -7  -5 7944.71 551.793  46
   0  -7  -5 7981.44 482.525  45
   0  -7  -5 8349.64 562.364  41
   0   7   5 8057.90 580.138  36
   0   7  -5 8366.09 514.965  37
   0   7  -5 9035.37 572.278  36
   0   7   5 8122.11 548.276  38
   0  -7  -5 8881.96 473.045   5
   0  -7   5 8227.21 479.819  33
   0  -7  -5 7833.56 485.725  31
   0  -7   5 9775.57 563.898  31
   0   7   5 7955.81 566.171  34
   0   7   5 8811.07 605.549  35
   0  -7   5 9186.95 572.568  20
   0  -7  -6-19.8438 45.6614  65
   0   7   6 23.0957 53.1441  62
   0  -7   6 20.2154 46.5164  65
   0   7  -6-25.3484 47.6244  58
   0  -7   6 23.5634 54.2203  60
   0  -7   6 41.8745 52.0376  61
   0  -7  -6-23.9318 50.2701  60
   0  -7   6-27.1799 57.0929  31
   0  -7  -6 30.8290 76.6226  30
   0   7  -6 31.6178 51.4447  28
   0  -7  -6 19.7697 45.4910   4
   0  -7  -6-40.1470 75.4278   1
   0  -7   6-20.4126 50.7337   4
   0  -7  -6-15.7777 41.9216   5
   0  -7  -6 31.8752 59.8868  56
   0  -7   6 47.5779 67.0416  55
   0   7   6-30.3123 69.7497  51
   0   7   6 26.5072 60.9942  54
   0   7  -6 23.4751 49.3107  52
   0  -7  -6 20.7020 55.0053  23
   0  -7  -6-23.7307 54.6053  26
   0  -7   6-33.9051 42.1341  50
   0  -7   6 40.1531 62.5510  48
   0  -7   6-37.6549 53.0593  47
   0  -7   6 44.9384 59.7009  45
   0  -7  -6-31.1701 58.5622  46
   0  -7  -6-19.6399 45.1923  45
   0   7  -6-51.3151 72.3077  43
   0  -7  -6 63.8961 79.4038  41
   0   7   6 60.2470 74.8691  38
   0   7   6 35.0872 57.0897  36
   0   7  -6 23.3806 53.7997  37
   0  -7   6-16.2702 43.2302   5
   0  -7   6 20.3598 38.2519  33
   0   7   6 34.6316 65.0655  34
   0   7   6 73.0838 84.0842  35
   0   7   6 33.5653 63.0621  22
   0  -7   6 29.2559 61.4535  20
   0  -7   6 29.7447 36.9640  19
   0  -7  -7 4827.18 389.006  60
   0   7  -7 5410.86 419.503  58
   0  -7   7 6228.74 430.070  60
   0   7  -7 5272.50 455.200  28
   0  -7  -7 5425.83 411.464  26
   0  -7  -7 5982.41 465.840  30
   0  -7   7 4628.86 352.053   4
   0  -7  -7 5411.65 367.728   4
   0  -7  -7 4884.58 493.053   1
   0  -7  -7 5326.14 461.598  56
   0   7   7 4516.45 407.798  54
   0   7   7 5805.31 471.278  51
   0   7  -7 4573.09 383.195  52
   0   7  -7 5510.16 398.004  53
   0   7   7 5687.42 482.204  22
   0   7  -7 5089.54 413.950  24
   0  -7  -7 5863.51 402.957  23
   0  -7   7 4668.48 336.067  49
   0  -7   7 5931.11 376.794  50
   0  -7   7 5250.33 385.649  48
   0  -7   7 5221.69 370.317  47
   0  -7   7 5638.75 407.768  45
   0  -7  -7 4349.86 421.105  46
   0   7  -7 5269.14 414.809  43
   0  -7  -7 5216.80 463.435  41
   0   7   7 4458.28 443.342  36
   0   7   7 4776.77 428.233  38
   0   7  -7 5221.68 400.797  37
   0   7   7 4656.55 455.015  34
   0  -7   7 5377.59 438.359  31
   0  -7   7 5499.79 390.893  33
   0  -7  -7 4923.33 356.734  65
   0   7   7 4595.88 384.736  62
   0  -7   7 5553.34 395.810  61
   0   7   7 5381.73 359.258  63
   0  -7   7 5063.25 433.084  20
   0   7  -8 3971.87 407.510   6
   0  -7   8 3816.01 334.762  61
   0   7   8 2767.15 311.042  62
   0   7  -8 4013.02 360.836  58
   0  -7  -8 3698.23 325.724  60
   0  -7   8 3695.28 339.468  60
   0  -7  -8 3487.07 381.947  59
   0   7  -8 3440.55 379.737  28
   0  -7  -8 3675.06 363.581  30
   0  -7  -8 3738.34 348.231  26
   0  -7  -8 3787.38 450.061   1
   0   7   8 3128.09 346.400  54
   0  -7  -8 3998.78 408.448  56
   0   7   8 4002.68 402.452  51
   0   7  -8 3855.30 344.368  52
   0   7  -8 3846.15 333.743  53
   0  -7   8 3447.44 317.182  48
   0  -7   8 4099.65 328.098  47
   0  -7   8 3973.58 310.942  50
   0  -7   8 3708.44 293.040  49
   0  -7  -8 4387.66 345.170  23
   0   7   8 3699.36 401.115  22
   0   7  -8 4136.41 379.341  24
   0  -7  -8 3323.16 376.788  46
   0  -7   8 3473.04 330.178  45
   0   7  -8 3746.36 355.144  42
   0   7  -8 4301.61 371.165  43
   0  -7  -8 3508.86 389.624  41
   0   7  -8 3769.68 345.375  37
   0   7   8 3960.13 409.505  36
   0   7   8 4348.02 416.155  17
   0  -7   8 3637.13 331.568  33
   0   7   8 3301.75 393.637  34
   0  -7   8 2634.00 324.192  20
   0   7  -9 1307.24 229.719   6
   0  -7  -9 1259.03 235.355  59
   0  -7  -9 909.355 155.188  60
   0   7  -9 676.723 157.840  58
   0  -7   9 1209.70 196.269  61
   0   7  -9 968.104 212.610  28
   0   7  -9 1205.70 215.170  29
   0   7   9 748.515 167.760  62
   0  -7  -9 1169.57 232.040  56
   0   7  -9 1363.74 219.210  57
   0   7   9 1041.50 210.398  51
   0   7  -9 1462.25 201.108  53
   0   7  -9 1174.12 189.779  52
   0   7   9 1020.94 202.255  54
   0  -7   9 1034.96 177.942  48
   0  -7   9 1128.98 155.790  49
   0  -7   9 1139.86 169.327  50
   0   7  -9 1461.19 229.094  24
   0  -7  -9 1496.03 222.991  26
   0  -7  -9 1232.43 182.117  23
   0  -7   9 1051.78 171.804  47
   0  -7   9 1080.33 188.126  45
   0  -7  -9 1480.16 255.117  46
   0  -7  -9 1032.26 219.485  41
   0   7  -9 1103.38 200.307  42
   0   7  -9 1205.51 213.022  43
   0   7  -9 1164.52 188.960  37
   0   7   9 1238.56 224.606  36
   0   7   9 1090.13 216.744  17
   0   7   9 1094.54 227.110  35
   0  -7   9 663.050 148.386  33
   0   7   9 1107.94 235.081  34
   0   7   9 1084.30 228.434  22
   0  -7   9 1320.40 218.380  20
   0   7 -10 80.3633 99.9264   6
   0   7  10 31.6245 66.5175  62
   0  -7 -10 152.639 101.449  56
   0   7 -10 162.172 105.602  57
   0   7 -10-38.7906 63.2086  28
   0   7 -10 117.125 97.0951  27
   0   7 -10 106.514 88.3101  29
   0   7  10 147.032 109.248  51
   0   7  10 176.985 94.1127  54
   0   7 -10 111.769 83.0769  52
   0  -7 -10 49.0662 61.0712  23
   0   7 -10 174.765 86.9399  24
   0  -7  10 110.513 89.9723  61
   0   7 -10 124.340 87.6702  58
   0  -7 -10 202.417 114.141  59
   0  -7  10 202.209 81.8153  50
   0  -7  10 106.396 86.6251  48
   0  -7  10 177.759 69.5075  49
   0  -7  10 227.612 98.0144  47
   0  -7 -10 80.8235 100.498  46
   0  -7  10 27.9015 58.7088  45
   0   7 -10 248.954 116.983  43
   0  -7 -10 81.9443 108.917  41
   0   7 -10 94.8308 93.9649  42
   0   7 -10 84.4572 87.7791  37
   0   7  10 147.987 92.0157  36
   0   7  10 132.918 88.3576  38
   0   7  10 35.0546 87.1923  17
   0   7  10 41.0561 66.8896  35
   0  -7  10 109.637 81.4947  33
   0   7 -10 40.1748 65.4576  32
   0   7  10 88.5677 93.0836  34
   0   7  10 42.5694 69.3487  22
   0  -7  10 160.138 95.2040  20
   0  -7 -11 381.201 144.104  59
   0  -7  11 433.028 130.592  61
   0  -7  11 499.251 126.846  48
   0  -7  11 289.164 101.442  50
   0  -7  11 520.924 106.850  49
   0   7 -11 543.461 153.833  24
   0  -7 -11 483.918 121.552  23
   0   7 -11 444.292 116.227  52
   0   7  11 473.082 139.262  54
   0   7  11 523.240 154.504  51
   0  -7  11 557.660 141.992  45
   0  -7 -11 502.292 158.994  46
   0  -7  11 774.369 149.245  47
   0  -7 -11 500.727 166.559  41
   0   7 -11 365.169 125.598  42
   0   7 -11 419.420 138.769  43
   0   7  11 435.039 140.879  38
   0   7  11 321.421 121.800  17
   0  -7 -11 492.717 144.969  56
   0   7 -11 248.098 106.215  57
   0   7 -11 538.074 141.288  58
   0   7  11 362.594 118.090  62
   0  -7  11 440.699 124.430  20
   0  -7 -12 135.495 84.7821  59
   0  -7  12 270.427 103.764  48
   0  -7  12 312.810 96.4915  50
   0  -7  12 321.197 86.0573  49
   0  -7 -12 319.440 92.4232  23
   0   7 -12 329.591 120.330  25
   0   7 -12 218.073 97.5757  24
   0   7  12 398.133 122.468  54
   0   7  12 189.440 98.8779  51
   0   7 -12 380.364 99.0909  52
   0  -7  12 425.954 113.791  47
   0  -7 -12 279.433 114.104  46
   0   7  12 357.295 125.485  40
   0   7 -12 218.495 99.8698  43
   0   7 -12 530.926 134.222  42
   0   7  12 139.019 94.7021  38
   0   7  12 306.755 114.626  17
   0   7 -12 189.945 92.4498  58
   0   7 -12 369.042 116.670  57
   0  -7 -12 274.913 115.214  56
   0   7  12 298.866 102.581  62
   0  -7  12 226.924 92.2779  20
   0  -7 -13 1135.61 189.525  59
   0  -7  13 1260.77 161.391  50
   0  -7  13 1244.13 171.832  48
   0  -7 -13 970.766 133.372  23
   0   7 -13 1373.19 200.411  24
   0   7  13 1050.79 179.521  54
   0   7  13 1085.89 181.647  51
   0   7 -13 1105.32 161.118  46
   0  -7  13 1179.77 173.144  47
   0   7 -13 1534.39 199.029  44
   0   7 -13 1301.51 188.100  43
   0   7  13 1363.78 200.047  40
   0   7 -13 1165.80 180.252  42
   0   7  13 1104.23 171.882  38
   0   7  13 1573.27 195.784  17
   0  -7 -13 1460.16 199.031  56
   0   7 -13 1410.30 197.620  57
   0   7 -13 1337.23 187.307  58
   0   7  13 898.165 152.671  62
   0  -7  13 888.289 142.643  20
   0  -7  14 1555.80 171.147  50
   0  -7  14 2082.96 204.571  47
   0   7 -14 2363.26 207.473  46
   0   7 -14 2295.30 228.403  44
   0   7  14 1831.21 212.781  40
   0   7 -14 2077.95 213.453  43
   0  -7 -14 2422.99 249.414  41
   0   7 -14 2043.22 215.665  42
   0   7  14 2102.78 208.275  38
   0   7  14 2175.62 204.638  37
   0  -7 -14 1962.69 219.255  59
   0   7 -14 2092.90 206.698  58
   0   7  14 1307.21 169.647  62
   0   7  14 1982.06 189.769  17
   0   7  14 1741.13 166.731  53
   0   7 -14 1954.51 220.061  24
   0  -7 -14 1671.94 148.084  23
   0  -7 -14 2172.53 209.226  56
   0   7  14 1920.86 212.665  54
   0   7 -14 2018.43 215.128  57
   0   7 -15 31.6804 49.3793  44
   0  -7  15 40.2155 45.4334  47
   0   7 -15 106.397 57.1372  42
   0  -7 -15 16.7443 41.6487  41
   0   7  15 48.1669 47.7235  40
   0   7 -15 70.7521 51.5090  43
   0   7  15 15.4694 35.6335  54
   0  -7  15 54.4215 49.5271  61
   0  -7 -15 56.1853 43.5546  21
   0   7 -15 95.3843 51.7586  57
   0   7 -15 47.2999 49.1502  24
   0   7 -15 33.6630 47.4626  25
   0  -7  16 8.84068 27.5531  13
   0   7 -16 18.8129 29.3153  25
   0   7 -16 34.0908 31.0157  24
   0  -8   0-44.6612 59.3334  60
   0  -8   0 31.2944 41.5760  61
   0   8   0-30.2592 69.6283  27
   0  -8   0 20.6507 51.3263  31
   0  -8   0 87.8650 72.7940  30
   0  -8   0-26.2985 55.2422  56
   0  -8   0 23.5160 54.1121  55
   0   8   0-24.3750 60.5825  53
   0   8   0-24.6868 76.9152  52
   0   8   0 20.4551 50.8402  51
   0  -8   0-32.2197 67.6799   1
   0  -8   0-15.8078 33.2068  26
   0  -8   0 19.7178 49.0077  45
   0  -8   0 20.2717 42.5830  41
   0   8   0 76.2600 67.5419  37
   0   8   0-23.0334 53.0017  38
   0   8   0-30.8178 70.9136  36
   0   8   0-28.9364 47.0830  35
   0  -8   0-27.4000 77.2189  65
   0  -8   0-29.8117 68.5986  20
   0  -8   1 19894.4 1006.63  56
   0  -8  -1 20541.1 992.319  55
   0  -8  -1 19837.3 1018.21  56
   0   8  -1 20087.1 1050.96  27
   0  -8  -1 21929.2 1065.94  30
   0   8   1 20190.9 1052.60  27
   0  -8   1 19523.4 1058.41   1
   0  -8  -1 20080.8 1075.41   1
   0   8  -1 21112.7 1008.36  53
   0   8   1 20038.7 971.295  51
   0   8   1 19818.5 1000.29  52
   0   8   1 20961.2 1006.34  53
   0   8  -1 20037.0 1003.85  52
   0  -8  -1 20085.0 922.862  26
   0  -8   1 20991.6 902.711  48
   0  -8  -1 20677.7 954.352  45
   0  -8   1 20804.9 958.150  45
   0  -8  -1 20084.5 968.053  41
   0   8  -1 20264.7 1010.02  37
   0   8  -1 21403.8 939.005  39
   0   8  -1 21011.7 1063.24  36
   0   8   1 20800.8 999.190  38
   0   8   1 20703.0 1063.09  36
   0   8  -1 20914.8 982.867  38
   0   8   1 20400.3 1014.85  37
   0  -8  -1 20651.7 958.517  31
   0   8   1 18499.2 1026.75  35
   0  -8   1 20223.8 967.551  31
   0  -8   1 21984.5 1042.90  65
   0  -8   1 19864.9 910.485  61
   0  -8  -1 19706.6 902.736  61
   0  -8  -1 20419.1 1021.54  59
   0  -8  -1 20652.4 982.188  60
   0  -8   1 21162.9 987.554  60
   0  -8  -2 48.3753 60.1290  55
   0  -8  -2 27.9399 52.5081  56
   0  -8   2 47.3002 58.7934  55
   0   8  -2-30.9975 58.2512  28
   0   8  -2 30.5831 57.4728  27
   0  -8  -2 60.6672 50.2764  31
   0  -8  -2 59.2774 55.6989  30
   0   8   2 30.8105 70.9070  27
   0  -8   2 111.658 55.5171  31
   0  -8  -2 106.753 79.2906   4
   0  -8  -2 34.2129 64.2910   1
   0  -8   2-26.7265 71.0235   4
   0  -8   2 96.3929 79.8682   1
   0   8   2 23.2239 43.6508  51
   0   8  -2 173.116 80.4876  52
   0   8   2 76.3720 63.2840  53
   0   8  -2 47.9394 67.5625  53
   0  -8  -2 73.6469 54.7086  26
   0  -8   2 46.6661 35.8154  48
   0  -8  -2 19.8252 52.6907  45
   0  -8   2-20.6130 43.3166  45
   0  -8  -2 47.4406 49.8414  41
   0   8  -2 31.0013 58.2583  36
   0   8  -2 21.2283 44.6086  38
   0   8   2 24.8769 66.1100  38
   0   8   2-26.3772 65.5698  37
   0   8  -2-24.8471 57.1878  37
   0   8   2 30.8499 57.9739  35
   0  -8  -2 26.4288 65.6980  65
   0  -8   2 131.543 92.4804  65
   0  -8  -2 84.5267 74.8731  59
   0  -8   2 68.2079 53.1422  61
   0  -8   2 22.7968 52.4711  60
   0  -8  -2 22.7718 60.5177  60
   0   8  -3 1473.88 207.696  58
   0  -8  -3 1441.64 214.399  59
   0  -8   3 1290.75 161.400  61
   0  -8  -3 1241.54 181.476  60
   0  -8  -3 1365.19 173.985  31
   0  -8  -3 1337.68 211.752  30
   0   8  -3 1063.67 198.907  27
   0   8   3 1510.06 224.638  27
   0   8  -3 910.728 183.732  28
   0  -8   3 1530.40 209.734   4
   0  -8   3 1337.86 215.842   1
   0  -8  -3 1257.46 187.004   4
   0  -8  -3 1186.85 219.281   1
   0  -8   3 1587.31 206.759  55
   0  -8  -3 1513.87 217.491  56
   0  -8  -3 1501.65 200.033  55
   0   8  -3 1619.40 209.892  52
   0   8  -3 1430.25 191.112  53
   0   8   3 1213.09 188.199  51
   0   8   3 1516.49 208.930  53
   0  -8  -3 820.796 141.808  26
   0   8  -3 1470.81 190.916  25
   0  -8   3 1533.58 160.696  47
   0  -8   3 1297.72 158.857  48
   0  -8  -3 1576.14 184.756  45
   0  -8   3 1245.95 178.176  45
   0  -8  -3 1594.03 206.579  41
   0   8   3 1892.73 226.301  38
   0   8  -3 1384.06 193.557  37
   0   8  -3 1442.40 216.048  36
   0   8   3 1284.73 193.318  37
   0   8  -3 1496.62 181.221  38
   0  -8   3 1568.07 204.396  31
   0   8   3 1558.48 233.499  35
   0  -8   3 1300.76 194.980  65
   0  -8  -3 1805.70 224.436  65
   0  -8   3 1668.22 236.660  20
   0  -8  -4 3642.19 322.881  65
   0  -8   4 3236.32 285.065  61
   0  -8   4 4293.64 347.911  65
   0   8  -4 4089.45 350.226  58
   0  -8  -4 3134.45 336.611  59
   0  -8  -4 4109.63 341.852  60
   0  -8   4 3892.58 329.225  60
   0   8  -4 3969.00 378.260  28
   0  -8  -4 3456.61 303.897  26
   0  -8  -4 3412.95 351.949  30
   0   8  -4 4193.89 389.223  27
   0  -8   4 3895.40 339.457   4
   0  -8  -4 3905.66 337.784   4
   0  -8  -4 3333.80 373.766   1
   0  -8   4 3551.22 366.332   1
   0  -8  -4 3749.97 340.321  55
   0   8   4 3549.89 307.522  54
   0  -8   4 3598.90 320.681  55
   0   8  -4 3798.22 338.089  52
   0   8  -4 4365.67 346.507  53
   0   8   4 3633.65 335.571  51
   0   8  -4 3400.34 321.691  25
   0  -8  -4 3802.99 309.888  23
   0  -8   4 4020.48 289.382  47
   0  -8   4 3735.88 293.700  48
   0  -8   4 4030.35 325.960  45
   0  -8  -4 4027.07 313.606  45
   0  -8  -4 3678.40 344.970  41
   0   8  -4 3405.29 319.497  37
   0   8  -4 3858.90 376.797  36
   0   8   4 3632.60 351.764  37
   0   8  -4 3920.76 310.234  38
   0   8   4 3591.75 346.057  38
   0   8   4 4045.52 392.973  36
   0  -8  -4 3690.11 298.048   5
   0   8   4 3817.11 383.006  35
   0  -8   4 4064.42 348.329  31
   0  -8   4 4403.91 390.158  20
   0  -8   5 9774.51 554.610  61
   0  -8   5 9076.70 571.211  65
   0  -8  -5 9473.70 570.989  65
   0  -8  -5 9178.49 579.600  60
   0   8  -5 10377.8 624.667  58
   0  -8  -5 8767.19 624.428  59
   0  -8   5 10254.0 598.505  60
   0  -8  -5 10626.3 665.089  30
   0   8  -5 9881.57 654.524  27
   0  -8  -5 8238.07 545.886  26
   0   8  -5 9505.59 646.927  28
   0  -8  -5 8493.55 667.077   1
   0  -8  -5 8895.45 564.597   4
   0  -8   5 10434.4 688.102   1
   0  -8   5 9897.88 586.085   4
   0   8   5 8796.96 559.823  54
   0  -8  -5 9666.73 602.662  55
   0  -8   5 9901.27 594.138  55
   0   8   5 9186.09 602.307  51
   0   8  -5 10133.4 589.098  53
   0   8  -5 9296.60 583.554  52
   0   8  -5 9436.50 603.699  25
   0  -8   5 10318.3 552.740  48
   0  -8   5 10012.9 532.700  47
   0  -8  -5 8724.80 535.095  45
   0  -8  -5 9133.04 620.302  46
   0   8   5 10297.8 584.689  40
   0  -8  -5 8327.12 594.647  41
   0   8  -5 8639.82 616.586  36
   0   8   5 8761.09 605.844  38
   0   8   5 9204.57 665.847  36
   0   8  -5 10356.8 605.321  37
   0  -8  -5 9283.38 531.351   5
   0  -8   5 10184.3 548.631   5
   0   8   5 9107.84 659.691  35
   0  -8   5 10494.6 621.406  31
   0  -8   5 8290.70 503.117  19
   0  -8  -5 9002.24 518.599  19
   0  -8   5 8655.91 610.740  20
   0  -8  -6 2179.19 238.638  65
   0  -8   6 2334.79 250.079  61
   0  -8   6 2138.78 241.747  65
   0  -8  -6 1820.76 236.057  60
   0  -8   6 2762.41 280.703  60
   0   8  -6 2099.93 259.403  58
   0  -8  -6 2590.51 303.436  30
   0   8  -6 2174.39 288.649  28
   0   8  -6 2100.91 292.989  27
   0  -8   6 2306.59 249.268   4
   0  -8  -6 2192.78 240.735   4
   0  -8  -6 1925.12 300.692   1
   0  -8  -6 2259.77 293.707  56
   0  -8   6 2402.84 264.783  55
   0   8   6 2059.41 247.038  54
   0  -8  -6 2093.54 261.959  55
   0   8  -6 2669.95 275.278  52
   0   8  -6 2325.50 248.155  53
   0   8   6 1716.60 257.144  51
   0   8   6 2561.57 321.322  22
   0   8  -6 2188.61 275.844  25
   0  -8  -6 1620.37 221.228  26
   0  -8   6 2154.70 233.629  48
   0  -8   6 2373.28 231.336  47
   0  -8  -6 1968.91 216.537  45
   0  -8  -6 1963.71 269.655  46
   0   8   6 2420.27 268.392  40
   0  -8  -6 2493.53 298.914  41
   0   8   6 2201.18 303.061  36
   0   8  -6 2423.03 263.839  37
   0   8   6 1928.05 268.815  38
   0  -8  -6 2064.75 210.769   5
   0  -8   6 2495.67 232.560   5
   0   8   6 2035.62 301.307  35
   0  -8   6 2179.86 271.840  31
   0  -8  -6 2211.21 212.690  19
   0  -8   6 1851.83 194.939  19
   0  -8   6 1766.47 262.086  20
   0   8   7 1713.71 222.858  62
   0  -8   7 2112.25 244.709  61
   0   8   7 1604.63 178.811  64
   0   8  -7 2201.61 211.681  64
   0  -8   7 2315.97 268.394  60
   0  -8  -7 2101.97 244.148  60
   0   8  -7 2199.11 266.566  58
   0   8  -7 2182.31 298.484  28
   0  -8  -7 2144.35 277.406  30
   0   8  -7 1752.02 270.621  27
   0  -8  -7 1694.51 292.489   1
   0  -8  -7 2346.46 276.105  55
   0   8   7 2128.61 265.385  54
   0  -8  -7 2451.04 315.432  56
   0   8  -7 2419.16 260.313  53
   0   8   7 2846.69 321.689  51
   0   8  -7 2434.78 270.079  52
   0   8   7 2354.00 312.658  22
   0  -8  -7 1832.01 226.269  23
   0   8  -7 1601.02 251.226  25
   0  -8  -7 1619.14 221.557  26
   0  -8   7 2312.56 217.651  50
   0  -8   7 2226.53 239.529  48
   0  -8   7 2363.24 241.258  47
   0  -8   7 2413.61 261.190  45
   0  -8  -7 2151.56 291.872  46
   0   8  -7 1840.43 255.922  44
   0  -8  -7 2359.60 307.438  41
   0   8   7 1949.92 260.086  40
   0   8  -7 1740.29 244.295  43
   0   8   7 1861.56 271.984  38
   0   8   7 1385.53 252.994  36
   0   8  -7 2004.16 250.181  37
   0  -8   7 2089.78 209.617   5
   0  -8  -7 2314.69 215.498   5
   0  -8   7 2708.98 304.652  31
   0   8   7 1898.39 295.844  35
   0  -8   7 1895.13 273.017  20
   0  -8  -8 597.187 181.478   1
   0   8  -8 249.174 113.987  58
   0  -8   8 288.331 99.2600  61
   0  -8  -8 368.852 104.037  60
   0  -8   8 346.053 112.372  60
   0   8  -8 188.656 107.044  29
   0   8  -8 389.096 137.316  28
   0   8   8 570.524 135.606  62
   0  -8  -8 195.839 117.002  56
   0  -8  -8 432.597 124.760  55
   0   8  -8 229.169 123.632  57
   0   8   8 355.247 121.975  54
   0   8   8 295.482 120.822  51
   0   8  -8 466.497 122.350  53
   0   8  -8 340.412 116.808  52
   0  -8   8 544.605 110.318  50
   0  -8   8 349.653 108.217  48
   0   8  -8 407.769 148.255  25
   0  -8  -8 340.078 110.455  26
   0  -8  -8 176.472 95.5266  23
   0   8  -8 225.679 109.889  44
   0  -8  -8 269.931 115.212  46
   0  -8   8 578.578 132.814  47
   0  -8   8 445.946 134.071  45
   0  -8  -8 358.527 145.457  41
   0   8   8 739.868 168.700  40
   0   8  -8 472.952 136.290  43
   0   8   8 326.066 133.204  36
   0   8   8 464.865 158.039  38
   0   8  -8 226.563 100.302  37
   0   8  -8 518.533 150.384   6
   0   8   8 358.342 135.212  17
   0  -8   8 278.940 118.738  20
   0   8   8 163.549 122.083  22
   0  -8  -9 4212.53 496.765   1
   0  -8   9 5726.33 429.526  61
   0   8   9 4233.41 387.962  62
   0   8  -9 4804.41 436.929  57
   0  -8  -9 5082.71 476.098  56
   0   8   9 5027.21 442.282  54
   0  -8  -9 4775.93 391.381  55
   0   8  -9 5584.84 495.328  28
   0   8  -9 5007.70 460.921  29
   0   8  -9 5635.09 436.279  52
   0   8   9 4665.20 451.141  51
   0   8  -9 5787.71 424.039  53
   0   8  -9 4517.89 410.403  24
   0  -8  -9 5485.80 409.764  23
   0   8   9 5192.50 495.492  22
   0   8  -9 6002.36 505.426  25
   0  -8  -9 5287.06 493.759  59
   0   8  -9 5996.17 463.179  58
   0  -8   9 5969.89 387.470  50
   0  -8   9 5625.20 418.320  48
   0  -8   9 5845.37 407.852  47
   0  -8   9 5652.50 438.632  45
   0  -8  -9 5145.27 481.049  46
   0   8  -9 5296.26 443.063  42
   0   8  -9 5618.33 455.730  43
   0   8   9 5732.53 458.606  40
   0  -8  -9 5245.19 499.424  41
   0   8   9 4483.61 457.990  36
   0   8  -9 5529.51 431.718  37
   0   8  -9 4163.25 448.524   6
   0   8   9 6022.59 488.220  17
   0  -8   9 5467.47 466.412  20
   0  -8  10 498.958 129.527  61
   0  -8 -10 845.305 188.470  59
   0   8 -10 666.772 151.797  58
   0  -8  10 753.987 148.609  48
   0  -8  10 675.556 123.044  50
   0  -8 -10 506.975 121.435  23
   0   8 -10 721.456 153.202  24
   0   8 -10 619.071 165.110  25
   0   8  10 481.306 132.696  54
   0   8  10 387.667 129.561  51
   0   8 -10 456.272 119.711  52
   0  -8  10 678.590 134.994  47
   0  -8  10 486.257 128.240  45
   0  -8 -10 531.450 160.556  46
   0   8 -10 554.441 156.927  42
   0   8 -10 516.829 146.805  43
   0   8  10 685.916 150.495  40
   0  -8 -10 308.245 136.700  41
   0   8 -10 525.649 129.630  37
   0   8  10 408.784 123.203  17
   0  -8 -10 433.103 107.326  55
   0  -8 -10 325.674 128.541  56
   0   8 -10 624.571 156.340  57
   0   8  10 353.903 110.079  62
   0  -8  10 533.577 145.636  20
   0  -8 -11 412.662 133.915  59
   0  -8  11 612.104 134.829  61
   0  -8  11 425.931 112.006  48
   0  -8  11 573.250 111.220  50
   0   8 -11 464.814 143.597  25
   0  -8 -11 324.693 98.5020  23
   0   8 -11 527.814 128.595  24
   0   8 -11 446.765 106.839  52
   0   8  11 414.345 131.245  51
   0   8  11 382.107 117.964  54
   0  -8 -11 449.453 142.246  46
   0  -8  11 484.660 116.056  47
   0   8  11 258.302 108.732  40
   0   8 -11 251.144 99.0588  43
   0   8 -11 424.393 125.432  42
   0  -8 -11 485.438 156.828  41
   0   8  11 202.638 99.0255  38
   0   8  11 641.656 140.523  17
   0  -8 -11 569.348 146.225  56
   0   8 -11 360.310 117.262  58
   0   8 -11 198.717 89.5280  57
   0   8  11 246.321 90.6854  62
   0  -8  11 490.252 128.678  20
   0  -8 -12 144.584 90.3750  59
   0  -8  12 368.690 106.102  61
   0  -8  12 188.605 66.4122  50
   0  -8  12 253.873 84.6181  48
   0   8 -12 171.975 104.524  25
   0   8 -12 405.741 110.069  24
   0  -8 -12 303.508 80.7477  23
   0   8  12 61.1110 60.9306  53
   0   8  12 302.063 106.598  51
   0   8  12 100.851 71.4101  54
   0  -8  12 356.877 100.551  47
   0  -8 -12 266.969 108.157  46
   0   8 -12 226.728 84.6990  46
   0   8 -12 197.898 90.2821  42
   0   8  12 201.153 88.6657  40
   0  -8 -12 206.534 92.2015  41
   0   8 -12 217.658 88.2764  43
   0   8  12 221.165 89.6894  38
   0   8  12 187.435 82.6594  37
   0   8  12 401.517 101.475  17
   0   8  12 227.287 77.9670  62
   0   8 -12 47.6062 63.6451  58
   0  -8 -12 180.973 91.1505  56
   0   8 -12 197.610 90.1513  57
   0  -8  12 153.129 71.5420  20
   0   8  13 242.636 81.0144  54
   0   8  13 256.483 72.7455  53
   0   8  13 245.447 91.7455  51
   0  -8 -13 248.416 66.6630  23
   0   8 -13 188.986 75.7792  24
   0   8 -13 187.282 91.0542  25
   0   8 -13 250.726 69.5460  46
   0  -8  13 251.308 77.5505  47
   0  -8 -13 143.728 71.6453  46
   0   8 -13 40.8190 47.6949  42
   0   8  13 373.317 97.7693  40
   0   8 -13 237.909 79.4528  43
   0   8  13 254.646 82.7117  38
   0   8  13 217.607 78.5062  37
   0  -8 -13 272.751 90.9692  59
   0  -8  13 270.823 85.2107  61
   0  -8  13 424.766 98.7119  48
   0   8 -13 341.329 92.9348  58
   0   8 -13 368.935 100.393  57
   0  -8 -13 291.797 86.1165  56
   0  -8  13 355.162 81.1934  20
   0  -8  14 68.5159 51.5579  48
   0  -8  14 89.8013 51.1968  47
   0  -8 -14 89.6320 63.0641  46
   0   8 -14 89.9844 52.7798  43
   0   8  14-15.6632 41.7002  40
   0   8 -14 157.845 61.1934  42
   0   8  14 98.6458 49.6025  38
   0  -8  14 82.8536 48.6081  61
   0  -8 -14 161.879 62.7545  59
   0   8 -14 47.6318 51.7340  57
   0   8 -14 81.7247 49.6257  58
   0  -8 -14 152.689 65.7827  11
   0  -8 -14 80.9213 33.2465  23
   0   8 -14 118.705 48.0587  24
   0   8  14-16.7841 44.6729  51
   0   8  14 192.033 62.1132  54
   0  -8  15 714.983 89.5477  13
   0  -8 -15 334.423 68.9570  11
   0   9   0 106.860 88.5317  36
   0   9   0-26.0575 59.9620  38
   0   9   0-29.1568 67.0932  37
   0   9   0-20.8990 39.2690  39
   0  -9   0-25.4240 71.6517  60
   0  -9   0 16.8902 44.8810  61
   0   9   0-68.9748 64.7970  27
   0  -9   0 22.4632 47.1885  31
   0  -9   0-37.4055 78.5741   1
   0   9   0-28.3800 75.4079  52
   0   9   0-27.9979 78.9050  53
   0  -9   0 30.0945 63.2176  56
   0  -9   0-26.8554 71.3571  55
   0  -9   0-22.3884 59.4889  45
   0  -9  -1 2022.23 246.657  55
   0  -9  -1 2207.84 273.017  56
   0   9  -1 1918.24 273.325  28
   0   9  -1 1695.36 258.723  27
   0   9   1 1928.61 273.397  27
   0   9  -1 1949.46 252.671  53
   0   9  -1 2217.94 265.699  52
   0   9   1 2507.48 278.054  52
   0   9   1 2150.51 257.742  53
   0   9   1 2373.78 244.486  51
   0  -9   1 1956.41 285.342   1
   0  -9   1 2590.14 303.298   4
   0  -9  -1 1906.44 265.516   4
   0  -9  -1 2149.31 295.334   1
   0  -9   1 2182.31 236.280  45
   0  -9  -1 1908.61 220.672  45
   0  -9  -1 1900.65 223.601  41
   0   9   1 2096.07 249.765  38
   0   9  -1 2149.98 287.603  36
   0   9   1 2039.23 283.216  36
   0   9   1 2029.69 262.761  37
   0   9  -1 2201.07 267.474  37
   0   9  -1 2235.22 247.644  38
   0  -9   1 1916.35 222.542  31
   0   9   1 2036.99 271.685  35
   0  -9   1 2172.03 252.714  60
   0  -9  -1 2159.56 247.971  60
   0  -9  -1 2889.57 321.975  65
   0  -9   1 2015.67 201.750  61
   0  -9   1 2512.90 297.278  65
   0  -9  -2 11092.9 697.546  59
   0  -9  -2 10648.0 648.398  60
   0  -9   2 11096.6 659.478  60
   0   9  -2 10308.5 715.660  27
   0  -9  -2 10905.0 710.252  30
   0   9  -2 10770.0 724.751  28
   0   9   2 10535.9 711.574  27
   0  -9  -2 9369.12 717.900   1
   0  -9   2 11809.5 720.944   4
   0  -9  -2 11428.9 708.516   4
   0  -9   2 10457.5 724.924   1
   0  -9  -2 11034.8 699.994  56
   0  -9  -2 10466.4 652.598  55
   0   9   2 11138.9 684.263  53
   0   9  -2 11710.3 680.555  53
   0   9  -2 11624.7 684.929  52
   0   9   2 10744.1 640.401  51
   0  -9  -2 12143.5 643.847  23
   0  -9   2 11652.7 586.015  48
   0  -9  -2 10965.4 623.122  45
   0  -9   2 11679.5 644.073  45
   0  -9  -2 11565.7 662.476  41
   0   9   2 10853.3 681.157  37
   0   9   2 11079.7 670.919  38
   0   9  -2 11326.9 644.752  38
   0   9  -2 11576.9 739.177  36
   0   9  -2 10480.9 661.405  37
   0  -9   2 11415.8 652.778  31
   0   9   2 10926.0 719.479  35
   0  -9  -2 12120.4 667.651   5
   0  -9   2 11893.6 668.861   5
   0  -9   2 11164.5 596.760  61
   0  -9   2 11137.3 696.757  65
   0  -9  -2 12387.6 726.133  65
   0  -9   3 9418.33 598.690  65
   0  -9  -3 8693.99 585.138  65
   0  -9   3 8743.13 504.514  61
   0  -9  -3 7379.31 567.073  59
   0  -9  -3 8188.97 543.329  60
   0   9  -3 9406.58 593.036  58
   0   9   3 8356.47 608.954  27
   0  -9  -3 8770.21 616.513  30
   0   9  -3 8579.88 618.069  28
   0   9  -3 8366.04 618.106  27
   0  -9   3 9327.91 649.806   1
   0  -9   3 8694.98 589.585   4
   0  -9  -3 8075.54 575.424   4
   0  -9  -3 7489.27 612.236   1
   0  -9   3 8458.39 560.553  55
   0  -9  -3 7519.81 569.836  56
   0  -9  -3 9321.38 579.339  55
   0   9   3 7043.61 543.834  53
   0   9  -3 8781.84 563.955  53
   0   9  -3 8764.24 572.848  52
   0   9   3 8192.65 544.057  51
   0  -9  -3 8112.95 519.973  23
   0  -9   3 9016.93 497.769  48
   0  -9  -3 8351.43 519.059  45
   0  -9   3 8671.78 539.986  45
   0  -9  -3 8943.31 564.877  41
   0   9   3 8475.85 583.831  37
   0   9  -3 8191.20 618.039  36
   0   9   3 8093.84 558.563  38
   0   9  -3 8028.11 555.659  37
   0   9  -3 9414.01 545.151  38
   0  -9  -3 8908.70 548.240   5
   0  -9   3 9684.31 562.562   5
   0  -9   3 8482.10 550.584  31
   0   9   3 6806.20 576.835  35
   0  -9  -3 8612.22 525.653  19
   0  -9   3 8193.66 597.310  20
   0  -9   3 9238.67 532.859  19
   0  -9  -4 3170.11 323.286  65
   0  -9   4 3077.99 280.306  61
   0  -9   4 2968.31 316.781  65
   0  -9  -4 2525.61 318.163  59
   0   9  -4 2888.58 317.568  58
   0  -9  -4 3196.11 312.194  60
   0   9   4 3465.90 366.182  27
   0   9  -4 2830.57 347.395  27
   0  -9  -4 2409.62 257.954  26
   0  -9  -4 3395.66 356.086  30
   0   9  -4 3229.40 359.881  28
   0  -9  -4 3134.60 320.407   4
   0  -9  -4 2539.91 340.343   1
   0  -9   4 2699.94 306.998   4
   0  -9   4 2952.89 352.649   1
   0  -9  -4 3681.89 341.680  55
   0  -9   4 3515.40 327.874  55
   0   9  -4 2889.85 296.851  53
   0   9   4 2898.57 331.495  53
   0   9   4 2937.98 306.090  51
   0   9  -4 3444.25 334.307  52
   0  -9  -4 3451.44 307.446  23
   0   9  -4 3281.77 314.416  25
   0  -9   4 3259.81 274.221  48
   0  -9   4 3093.31 258.233  47
   0  -9   4 3657.68 321.142  45
   0  -9  -4 3531.66 295.040  45
   0  -9  -4 3188.75 322.961  41
   0   9   4 2608.86 301.892  38
   0   9  -4 3424.57 370.795  36
   0   9   4 2606.39 312.656  37
   0   9   4 2787.16 345.365  36
   0   9  -4 3429.33 328.161  37
   0  -9   4 2984.56 283.170   5
   0  -9  -4 3287.40 296.504   5
   0   9   4 3282.98 366.515  35
   0  -9   4 3150.25 316.154  31
   0  -9  -4 2860.27 276.385  19
   0  -9   4 3417.61 362.343  20
   0  -9   4 3214.72 279.436  19
   0  -9   5 29097.3 1446.61  65
   0  -9   5 33976.0 1423.09  61
   0  -9  -5 30139.7 1444.86  65
   0  -9  -5 34829.3 1481.46  60
   0  -9  -5 32400.1 1543.55  59
   0   9  -5 33707.3 1522.38  58
   0  -9   5 34883.2 1493.79  60
   0   9  -5 33319.7 1569.12  28
   0   9   5 29776.7 1535.15  27
   0  -9  -5 30740.0 1417.20  26
   0  -9  -5 32414.5 1547.67  30
   0   9  -5 32842.3 1577.27  27
   0  -9  -5 31955.2 1463.38   4
   0  -9   5 30252.1 1455.56   4
   0  -9  -5 27223.3 1553.62   1
   0  -9   5 33809.8 1483.29  55
   0  -9  -5 34591.8 1506.48  55
   0   9  -5 34044.9 1496.00  52
   0   9  -5 35141.9 1479.47  53
   0   9   5 31110.8 1477.63  51
   0   9  -5 30272.5 1460.71  25
   0  -9  -5 33763.8 1439.99  23
   0   9   5 31691.1 1559.21  22
   0  -9   5 33350.7 1406.65  48
   0  -9   5 32721.4 1373.74  47
   0  -9  -5 32603.9 1400.88  45
   0  -9   5 31808.3 1450.16  45
   0  -9  -5 31285.2 1494.78  41
   0   9   5 31263.6 1506.67  38
   0   9   5 32345.9 1586.01  36
   0   9   5 30434.2 1507.21  37
   0   9  -5 35153.3 1498.07  37
   0   9  -5 32673.1 1557.86  36
   0  -9  -5 34776.9 1421.47   5
   0  -9   5 34252.7 1422.99   5
   0   9   5 29430.6 1558.12  35
   0  -9   5 33696.6 1500.47  31
   0  -9  -5 28953.0 1368.02  19
   0  -9   5 30798.3 1528.52  20
   0  -9   5 30034.0 1372.26  19
   0  -9  -6 110.657 98.0192  59
   0  -9   6 215.562 90.0141  61
   0  -9   6 114.031 100.215  60
   0  -9  -6-26.8022 61.6947  60
   0   9  -6 31.2092 82.9392  58
   0   9   6 268.750 119.629  27
   0  -9   6 63.3469 94.1043  31
   0   9  -6 38.2324 87.9896  28
   0   9  -6 39.1055 73.4893  27
   0   9  -6 102.709 72.2212  64
   0   9   6 123.994 80.7157  63
   0  -9   6-26.8575 66.7721  65
   0   9  -6 26.8553 61.8169  63
   0  -9  -6 26.3283 60.6047  65
   0   9   6 94.6715 61.6372  64
   0  -9  -6 181.131 89.6937  55
   0  -9   6 57.0203 88.8419  55
   0   9  -6-26.5192 61.0438  53
   0   9   6 64.5734 85.8018  51
   0   9   6 25.3512 53.2769  54
   0   9  -6-28.9177 71.8909  52
   0  -9   6 22.4496 66.7096  48
   0  -9  -6 50.6090 53.1789  26
   0   9  -6 63.7229 84.6720  25
   0  -9   6 80.3370 75.4860  47
   0   9  -6 158.969 107.699  44
   0  -9  -6 67.9826 78.2324  41
   0   9  -6 63.4752 89.4575  42
   0   9   6 82.7959 95.2723  36
   0   9  -6-28.1826 74.8995  37
   0   9   6 68.9096 107.361  38
   0  -9   6 21.1989 66.0681   5
   0  -9  -6 90.3766 112.323   1
   0  -9  -6 81.7848 69.2715   5
   0  -9   6-27.1485 76.5271   4
   0  -9  -6 131.018 73.8646   4
   0   9   6 42.7459 80.3273  35
   0   9   6 76.8781 72.2375  22
   0  -9   6 36.0115 82.8801  20
   0  -9  -6 58.7126 60.9976  19
   0  -9   6 38.3678 50.9984  19
   0  -9   7 351.924 100.964   5
   0  -9  -7 328.721 146.563   1
   0  -9  -7 185.462 78.3883   5
   0   9  -7 309.387 82.4414  64
   0   9   7 146.489 67.2016  64
   0  -9  -7 146.264 87.3240  55
   0  -9  -7 264.745 118.149  56
   0   9  -7 199.453 118.812  27
   0   9  -7 388.970 136.989  28
   0   9   7 190.093 85.0448  54
   0   9  -7 345.873 111.968  52
   0   9  -7 339.999 110.211  53
   0   9   7 302.276 126.496  53
   0   9   7 238.700 106.590  51
   0  -9  -7 226.187 103.267  23
   0   9  -7 373.932 128.024  25
   0  -9  -7 182.712 85.3739  26
   0   9  -7 31.5717 103.099  58
   0  -9   7 149.454 78.0828  61
   0  -9  -7 299.419 97.0253  60
   0  -9   7 403.944 127.422  60
   0  -9   7 256.589 98.3731  48
   0  -9   7 292.668 94.5726  47
   0   9  -7 420.385 132.692  44
   0  -9   7 334.520 117.428  45
   0   9  -7 510.253 152.999  43
   0  -9  -7 324.225 122.321  41
   0   9   7 405.046 113.768  40
   0   9  -7 140.919 88.2306  37
   0   9   7 141.468 100.041  38
   0   9   7 124.029 110.185  36
   0   9   7 374.709 136.037  17
   0   9   7 350.837 142.969  35
   0  -9   7 329.887 82.0039  19
   0   9   7 39.2883 82.9747  22
   0  -9   7 252.236 112.597  20
   0   9  -8 1690.08 244.064  58
   0  -9  -8 1474.20 188.695  60
   0  -9   8 1626.65 233.251  60
   0  -9   8 1939.60 212.031  47
   0  -9   8 1746.80 215.990  48
   0   9  -8 1190.03 220.873  25
   0  -9  -8 1649.96 217.947  23
   0   9   8 1457.25 235.447  51
   0   9   8 1672.86 246.814  53
   0   9   8 1352.13 208.072  54
   0   9  -8 1761.79 220.587  53
   0   9  -8 1752.19 235.661  52
   0  -9   8 1665.49 230.253  45
   0   9  -8 1508.54 234.945  44
   0  -9  -8 1878.86 278.634  41
   0   9  -8 2244.81 273.557  43
   0   9   8 2032.51 245.645  40
   0   9   8 1496.86 238.428  38
   0   9  -8 1737.75 228.895  37
   0   9   8 1450.02 243.160  37
   0   9   8 1596.32 238.254  17
   0  -9  -8 1726.70 267.894  56
   0   9  -8 1741.78 249.277  57
   0  -9  -8 1354.72 203.378  55
   0  -9   8 1811.40 226.749  61
   0  -9   8 1293.85 225.523  20
   0  -9  -9 221.604 78.1387  55
   0  -9  -9 105.886 99.6629  56
   0   9  -9 306.196 118.759  57
   0  -9   9 186.429 86.8893  45
   0  -9  -9 70.9010 88.3276  46
   0   9  -9 275.631 107.825  44
   0  -9   9 247.395 91.0503  47
   0   9  -9 121.160 90.1948  43
   0  -9  -9 178.700 106.351  41
   0   9   9 249.327 100.982  40
   0   9   9 96.3793 85.5859  37
   0   9   9 163.035 106.290  38
   0   9  -9 514.071 123.276  37
   0   9   9 233.441 95.1598  17
   0   9   9 201.101 99.7598  51
   0   9  -9 365.843 103.199  53
   0   9   9 166.494 82.6659  54
   0   9  -9 186.621 90.5120  52
   0   9   9 175.922 106.856  53
   0   9  -9 274.072 106.919  25
   0  -9  -9 71.9287 74.9587  23
   0  -9   9 184.154 86.7196  48
   0  -9   9 147.154 80.0518  61
   0   9  -9 30.0487 69.4216  58
   0  -9   9 161.892 105.547  20
   0  -9 -10-31.1054 71.5759  56
   0   9 -10 27.7228 68.9037  57
   0  -9  10 19.2471 54.2436  47
   0  -9  10 24.1963 50.8274  45
   0   9 -10 27.9829 64.3911  44
   0   9  10 51.0996 63.5031  40
   0   9 -10 27.6664 63.6628  43
   0  -9 -10 32.5947 61.2401  41
   0   9  10 56.5550 65.0689  37
   0   9  10-72.8153 55.8519  17
   0   9  10 25.3709 53.2946  53
   0   9  10-30.5515 75.9339  51
   0   9 -10-23.5727 54.2434  52
   0   9  10-25.5943 58.8949  54
   0   9 -10-31.5874 59.3475  25
   0  -9 -10-43.7620 65.0017  23
   0  -9  10-21.5811 53.6396  48
   0  -9 -10 33.1432 69.6202  59
   0  -9  10 22.7998 64.2554  61
   0   9 -10-27.4819 81.6396  58
   0  -9  10-28.2271 64.9530  20
   0  -9 -11 1048.83 170.504  56
   0   9 -11 994.722 162.834  58
   0   9 -11 857.958 154.373  57
   0  -9  11 1054.74 153.273  48
   0   9 -11 711.957 158.927  25
   0  -9 -11 612.827 121.550  23
   0   9  11 829.600 136.440  53
   0   9  11 548.135 121.550  54
   0   9  11 709.495 150.704  51
   0   9 -11 828.322 130.529  52
   0  -9  11 842.789 130.234  47
   0   9 -11 731.516 147.522  44
   0   9  11 753.664 137.792  40
   0   9 -11 730.491 145.536  42
   0   9 -11 746.112 145.680  43
   0  -9 -11 642.348 151.000  41
   0   9  11 776.206 145.879  37
   0   9  11 847.798 129.082  17
   0  -9  11 868.504 140.908  61
   0  -9 -11 952.612 168.774  59
   0  -9  11 617.150 130.046  20
   0   9  12-17.2486 48.6096  54
   0   9  12-13.9877 37.1655  52
   0   9  12 21.3380 49.0995  51
   0   9  12-15.6702 38.9468  53
   0   9 -12 22.3328 66.3425  25
   0  -9 -12 14.3481 40.4355  23
   0  -9  12-28.7815 46.8299  47
   0   9 -12-14.3949 42.7619  46
   0   9 -12 19.7537 49.0960  43
   0  -9 -12-22.5049 51.7846  41
   0   9  12-18.0084 41.4380  40
   0   9 -12 40.2862 50.0638  42
   0   9  12 19.7052 52.3569  38
   0   9  12 36.6289 51.6134  37
   0  -9  12-16.7748 47.2744  61
   0  -9 -12 66.3729 58.7844  59
   0  -9 -12-16.6439 49.4430  11
   0  -9  12-16.6377 46.8882  20
   0   9 -12 37.9969 53.5411  58
   0   9 -12 39.0635 60.8534  57
   0  -9 -12 19.4478 44.7501  56
   0  -9  12-16.1285 42.8537  48
   0  -9 -13 101.314 52.6740  41
   0   9 -13 93.5495 56.7863  42
   0   9 -13 149.602 58.0032  43
   0   9  13 87.2280 49.3100  38
   0   9  13 24.7661 34.9955  39
   0   9 -13 209.859 66.0996  57
   0   9 -13 179.113 56.4773  58
   0   9  13 144.411 64.0035  51
   0  -9 -13-11.6750 45.2953  11
   0   9 -13 84.7766 55.2371  25
   0  -9 -13 103.165 40.4580  23
   0  -9  13 90.4150 48.6048  61
   0  -9 -13 95.9570 54.2312  59
   0  -9  13 37.3965 38.9255  48
   0  -9  14 398.501 65.3696  13
   0   9 -14 492.660 79.6309  25
   0  -9 -14 466.481 62.7160  21
   0 -10   0 2471.56 255.056  45
   0 -10   0 2078.50 253.945  19
   0  10   0 2290.76 278.613  37
   0  10   0 1575.34 256.268  36
   0  10   0 2073.45 250.388  38
   0 -10   0 2192.78 263.511  55
   0  10   0 2128.56 296.976  28
   0  10   0 2286.59 302.934  27
   0 -10   0 1802.52 235.722  60
   0 -10   0 1670.41 272.291   1
   0 -10   0 2330.93 238.875  23
   0  10   0 2774.94 295.726  53
   0  10   0 2151.47 268.681  52
   0 -10  -1 875.364 154.757  23
   0 -10   1 816.317 139.354  23
   0 -10   1 1316.60 233.116  65
   0 -10  -1 1105.79 204.921  65
   0 -10   1 750.903 146.362  45
   0 -10  -1 1030.88 164.018  45
   0 -10  -1 899.437 175.296  19
   0  10   1 1248.88 193.009  38
   0  10  -1 810.806 184.706  36
   0  10   1 931.966 178.571  37
   0  10   1 1007.02 163.254  39
   0  10  -1 952.745 183.676  37
   0  10   1 1346.55 231.249  36
   0  10  -1 1008.80 173.667  38
   0 -10  -1 743.655 170.014  56
   0 -10  -1 972.738 181.689  55
   0  10   1 866.854 189.119  27
   0  10  -1 784.026 195.269  28
   0  10  -1 879.560 182.291  27
   0 -10  -1 1179.84 184.995  60
   0 -10   1 1195.29 189.061  60
   0  10   1 1081.45 194.578  53
   0  10  -1 918.602 172.913  53
   0  10  -1 1094.17 188.327  52
   0  10   1 970.566 183.577  52
   0 -10   1 1149.94 226.231   1
   0 -10  -1 812.186 190.019   4
   0 -10  -1 1101.57 199.476   5
   0 -10   1 1126.59 200.640   5
   0 -10   1 1508.23 241.968   4
   0 -10  -1 927.052 199.844   1
   0 -10  -2 2161.38 274.653  56
   0 -10  -2 1730.06 241.303  55
   0  10   2 1959.12 278.237  27
   0  10  -2 2078.01 286.274  27
   0  10  -2 2424.35 314.164  28
   0 -10  -2 2295.92 261.719  60
   0 -10   2 2441.76 270.469  60
   0  10   2 1614.18 210.207  51
   0  10   2 2163.93 270.994  53
   0  10  -2 1527.11 232.617  53
   0  10  -2 2129.46 262.870  52
   0 -10   2 2408.87 226.795  61
   0 -10  -2 2193.92 293.368  65
   0 -10   2 2136.92 284.970  65
   0 -10  -2 2515.00 258.764  23
   0 -10  -2 2078.04 233.085  45
   0 -10   2 1780.13 225.195  45
   0 -10  -2 1622.98 218.551  41
   0  10  -2 2129.94 295.727  36
   0  10  -2 2302.13 248.005  38
   0  10   2 2069.01 268.659  37
   0  10   2 2142.49 260.869  38
   0  10  -2 1917.42 264.534  37
   0  10   2 2297.82 251.086  39
   0 -10  -2 1945.86 277.846   4
   0 -10   2 2824.09 321.363   4
   0 -10  -2 1416.60 251.447   1
   0 -10   2 1682.93 270.162   1
   0 -10  -2 2220.35 270.883   5
   0 -10   2 2298.80 267.843   5
   0 -10  -2 1948.88 242.180  19
   0 -10   2 2562.96 264.918  19
   0 -10  -3 4305.13 397.818   4
   0 -10   3 3724.61 374.078   4
   0 -10   3 3177.06 370.507   1
   0 -10  -3 2653.33 356.387   1
   0 -10  -3 3471.09 336.779  60
   0 -10   3 3485.14 334.784  60
   0  10  -3 3678.33 363.126  58
   0  10  -3 3586.13 390.558  27
   0  10  -3 3546.31 385.106  28
   0  10   3 3103.01 361.668  27
   0 -10  -3 3431.23 361.009  56
   0 -10  -3 3445.42 337.313  55
   0 -10   3 3945.32 359.766  55
   0  10   3 3409.14 317.825  51
   0  10   3 4669.53 401.564  53
   0  10  -3 4010.73 372.736  52
   0  10  -3 3632.12 344.463  53
   0 -10   3 3062.84 346.991  65
   0 -10   3 4105.32 313.813  61
   0 -10  -3 2911.05 334.030  65
   0 -10  -3 4102.49 341.232  23
   0 -10  -3 3973.79 322.492  45
   0 -10   3 3791.11 334.009  45
   0 -10  -3 3035.00 309.864  41
   0  10  -3 4043.88 374.052  43
   0  10  -3 3568.06 314.486  38
   0  10   3 3635.33 348.660  38
   0  10   3 3468.68 362.099  37
   0  10  -3 4212.36 375.725  37
   0  10  -3 3521.80 387.585  36
   0 -10   3 3695.99 336.358   5
   0 -10  -3 4300.49 353.032   5
   0  10   3 3155.99 367.516  35
   0 -10   3 3694.75 390.128  20
   0 -10  -3 4052.45 339.786  19
   0 -10   3 3446.41 313.225  19
   0 -10  -4 4233.52 386.151   4
   0 -10  -4 4062.91 436.226   1
   0 -10   4 4292.04 425.391   1
   0 -10   4 3925.73 380.400   4
   0  10  -4 4701.02 407.198  58
   0 -10  -4 4181.07 361.156  60
   0 -10  -4 3715.40 380.892  59
   0  10  -4 3486.95 392.393  28
   0  10  -4 3918.36 412.012  27
   0  10   4 3961.25 400.361  27
   0  10   4 4025.26 330.517  64
   0  10  -4 3854.64 336.624  64
   0 -10   4 4119.48 324.597  61
   0  10  -4 4534.08 408.005  63
   0 -10  -4 3903.93 373.679  65
   0 -10   4 3827.21 371.618  65
   0  10   4 3838.22 363.734  63
   0 -10   4 4297.44 379.540  55
   0 -10  -4 3571.91 373.462  56
   0 -10  -4 4396.09 382.062  55
   0  10  -4 3713.26 351.203  53
   0  10   4 3792.85 371.650  52
   0  10   4 3988.29 380.608  53
   0  10  -4 3972.47 372.928  52
   0  10   4 3622.91 340.972  51
   0  10  -4 3527.77 326.678  25
   0 -10  -4 3938.61 340.345  23
   0 -10   4 4089.40 310.535  48
   0 -10   4 3979.54 349.596  45
   0 -10  -4 4004.93 321.387  45
   0  10  -4 3772.30 369.353  43
   0 -10  -4 4540.70 377.586  41
   0  10   4 3153.93 355.453  37
   0  10   4 3648.85 402.333  36
   0  10  -4 3770.97 403.005  36
   0  10   4 4183.08 383.261  38
   0  10  -4 4568.94 386.565  37
   0 -10   4 4734.80 367.930   5
   0 -10  -4 5040.44 370.279   5
   0  10   4 2844.94 367.771  35
   0 -10   4 3350.84 307.448  19
   0 -10  -4 4032.34 335.272  19
   0 -10   4 4028.71 413.657  20
   0 -10  -5 586.909 145.696  55
   0 -10   5 917.282 172.376  55
   0 -10  -5 694.050 138.879   5
   0 -10   5 669.088 136.234   5
   0 -10   5 758.397 129.915  48
   0  10  -5 757.446 152.681  25
   0 -10  -5 936.416 164.217  23
   0  10  -5 652.250 151.227  53
   0  10   5 734.078 166.364  52
   0  10   5 780.441 152.752  51
   0  10  -5 739.863 161.909  52
   0 -10   5 987.100 180.945  45
   0 -10  -5 822.259 163.045  41
   0  10   5 663.974 164.224  37
   0  10   5 671.441 158.325  38
   0  10  -5 799.111 171.640  37
   0  10   5 552.971 124.559  64
   0  10  -5 807.597 145.388  64
   0 -10   5 852.127 168.748  60
   0 -10  -5 913.921 164.875  60
   0 -10  -5 625.716 162.178  59
   0 -10   5 807.440 143.042  61
   0  10  -5 756.608 169.629  58
   0 -10  -5 899.611 150.239  19
   0 -10   5 649.678 131.816  19
   0 -10   5 652.280 175.609  20
   0 -10  -6 112.631 74.8197  55
   0 -10  -6-20.2873 57.1794   5
   0 -10   6-21.2335 63.0824   5
   0  10  -6 52.0266 59.8634  53
   0  10   6 31.5049 98.1606  52
   0  10  -6 57.7499 81.3791  52
   0  10   6 116.274 77.2397  51
   0 -10  -6-24.3169 60.4431  23
   0  10  -6 28.7508 60.3982  25
   0 -10   6 61.0500 46.8336  48
   0  10  -6 62.5620 77.7503  44
   0 -10  -6-61.2569 76.1286  41
   0  10  -6 94.0316 88.3367  42
   0  10   6 32.7276 75.3119  38
   0  10  -6 27.6671 51.9875  37
   0  10   6 17.9029 47.5757  64
   0  10  -6 19.8057 55.8222  64
   0 -10  -6 35.2050 73.9546  59
   0 -10  -6 23.9981 55.2268  60
   0 -10   6 113.094 88.0933  60
   0  10  -6-31.2730 83.0968  58
   0 -10   6 44.5792 55.4050  61
   0 -10   6 57.2147 59.4257  19
   0 -10  -6 78.0345 54.9852  19
   0 -10   6-35.7634 75.1275  20
   0 -10  -7 508.215 106.234  60
   0 -10   7 708.864 134.535  61
   0  10  -7 457.056 141.453  58
   0 -10   7 715.404 147.394  60
   0 -10   7 548.233 103.470  12
   0 -10   7 406.545 95.3125   5
   0 -10   7 686.138 125.694  48
   0  10  -7 594.233 140.787  25
   0  10  -7 718.727 156.912  52
   0  10   7 651.613 152.597  53
   0  10  -7 706.731 136.706  53
   0  10   7 508.871 149.950  52
   0  10   7 770.243 160.944  51
   0  10  -7 550.598 139.055  44
   0 -10  -7 249.296 98.8516  41
   0  10  -7 736.154 164.053  42
   0  10   7 583.693 150.386  38
   0  10  -7 632.685 136.906  37
   0  10   7 688.962 151.291  17
   0 -10  -7 356.427 105.892  55
   0 -10  -7 656.080 159.995  56
   0  10   7 377.987 81.7726  64
   0  10  -7 318.548 82.4300  64
   0 -10   7 614.687 106.906  19
   0 -10   7 550.675 149.322  20
   0 -10  -7 570.477 107.355  19
   0  10  -8 2282.46 273.032  58
   0 -10   8 1884.46 207.219  48
   0 -10   8 2198.26 203.718  47
   0 -10  -8 2181.75 232.304  23
   0  10  -8 1705.31 239.119  25
   0  10  -8 1764.61 210.365  53
   0  10   8 2181.92 262.824  53
   0  10   8 2053.90 253.736  51
   0  10   8 1649.29 227.489  52
   0  10  -8 1899.84 235.215  52
   0  10  -8 2635.79 285.585  44
   0 -10   8 2169.63 249.059  45
   0 -10  -8 1915.34 253.043  41
   0  10  -8 2086.16 265.514  43
   0  10   8 1931.58 261.436  38
   0  10   8 2042.61 260.074  37
   0  10  -8 2535.89 256.985  37
   0  10   8 2077.30 238.139  17
   0 -10   8 2280.10 233.648  61
   0  10  -8 2437.61 275.139  57
   0 -10  -8 1758.78 207.236  55
   0 -10  -8 1688.56 254.669  56
   0 -10   8 2192.08 276.687  20
   0 -10   9 679.906 119.669  48
   0 -10  -9 699.606 130.069  23
   0  10  -9 658.778 140.570  25
   0  10  -9 712.582 148.294  43
   0 -10  -9 560.528 136.015  41
   0  10  -9 551.044 118.651  37
   0  10   9 439.314 120.204  38
   0  10   9 457.358 128.242  37
   0  10  -9 630.650 141.338  58
   0 -10   9 705.625 128.111  61
   0  10   9 598.976 128.069  52
   0  10   9 465.129 119.282  53
   0  10  -9 925.773 153.049  52
   0  10   9 640.097 138.959  51
   0 -10   9 519.002 93.9248  47
   0 -10   9 732.267 142.647  45
   0  10  -9 604.356 136.955  44
   0  10  -9 667.018 142.215  57
   0 -10  -9 862.419 165.714  56
   0 -10   9 525.755 136.828  20
   0 -10  10 330.797 82.9318  48
   0  10 -10 215.425 93.1923  25
   0 -10 -10 407.993 93.2620  23
   0  10  10 183.573 73.7737  52
   0  10  10 199.532 80.0856  53
   0  10 -10 252.625 81.8441  52
   0  10  10 322.374 94.7625  51
   0 -10  10 267.433 68.3331  47
   0  10 -10 203.618 82.8556  44
   0 -10 -10 290.560 102.163  41
   0  10 -10 251.571 91.6396  43
   0  10  10 139.501 79.3165  38
   0  10  10 335.234 103.286  37
   0 -10  10 447.119 97.3895  61
   0 -10 -10 332.337 105.106  59
   0 -10 -10 308.466 100.133  56
   0  10 -10 135.537 74.1172  58
   0  10 -10 413.951 106.768  57
   0 -10  10 290.979 96.8197  20
   0  10 -11 18.5063 46.0074  44
   0  10 -11-18.5897 46.2148  43
   0 -10 -11 39.0514 44.9415  41
   0  10  11 34.6458 56.3810  37
   0 -10  11 42.2778 41.8768  61
   0 -10 -11 40.3696 46.4577  59
   0  10  11 13.2827 35.3077  52
   0  10  11 15.0798 40.0807  53
   0  10  11 18.5029 49.1733  51
   0  10 -11 58.1249 48.1659  25
   0 -10 -11 112.787 56.1989  23
   0 -10  11 15.1874 42.8137  13
   0 -10  11 25.8130 42.0128  48
   0 -10 -11 18.0513 50.8827  56
   0  10 -11 36.0197 44.7739  58
   0  10 -11 52.4038 49.2389  57
   0 -10 -12 806.121 95.3376  23
   0  10 -12 743.853 108.985  25
   0  10 -12 885.005 116.738  42
   0 -10  12 576.837 87.6672  13
   0  10 -13 233.656 48.8134  25
   0 -11   0-22.9638 57.0773  45
   0 -11   0-27.6321 77.8744  19
   0  11   0 48.3790 50.8147  38
   0  11   0-29.2916 82.5512  37
   0  11   0-26.9829 67.0660  64
   0 -11   0-51.7430 64.3038  60
   0  11   0-29.3505 77.9868  58
   0  11   0 29.1015 66.9662  52
   0  11   0-28.4468 80.1703  53
   0 -11   0 27.4347 63.1311  55
   0 -11   0-19.9322 37.4531  23
   0 -11   1 46.8250 58.1902  45
   0 -11  -1 22.3704 51.4759  45
   0 -11  -1 82.3792 96.5184  19
   0  11   1-75.4988 66.8676  38
   0  11  -1-22.8838 48.0695  38
   0  11   1 58.8355 67.6919  37
   0  11  -1-29.0726 86.3641  37
   0  11  -1 27.2929 81.0774  64
   0 -11   1-26.0776 81.2483  60
   0  11   1 29.2087 61.3551  58
   0 -11  -1-25.7985 68.5473  60
   0  11   1 29.1816 77.5363  52
   0  11   1-28.7322 71.4115  53
   0  11  -1 29.0897 61.1050  52
   0  11  -1 56.3430 79.3929  53
   0 -11  -1 29.1609 77.4813   5
   0 -11   1-29.0619 77.2182   5
   0 -11   1 27.4106 85.4014  55
   0 -11  -1-27.4172 63.0886  55
   0 -11  -1 22.0836 54.8874  23
   0 -11  -2 1601.65 203.177  23
   0 -11   2 1542.89 219.814   5
   0 -11  -2 1766.99 230.688   5
   0 -11   2 1452.73 195.710  45
   0 -11  -2 1504.90 191.363  45
   0  11  -2 1333.45 206.264  43
   0  11   2 1200.07 173.423  39
   0  11   2 1299.16 194.725  38
   0  11   2 1481.47 220.170  37
   0  11  -2 1342.75 211.050  37
   0  11   2 1503.78 205.478  64
   0  11  -2 1408.24 210.970  64
   0  11  -2 1272.42 199.759  53
   0  11  -2 1677.57 230.147  52
   0  11   2 1450.48 217.544  53
   0 -11  -2 1506.55 212.944  60
   0 -11   2 1682.96 220.302  60
   0 -11  -2 1534.63 212.558  55
   0 -11  -2 1205.61 203.859  56
   0 -11   2 1838.42 223.114  19
   0 -11  -2 1730.93 229.212  19
   0 -11  -3 2861.77 299.756  55
   0 -11   3 3546.02 326.186  55
   0 -11  -3 2424.04 293.920  56
   0 -11  -3 2891.58 258.762  45
   0 -11   3 2840.46 282.980  45
   0  11  -3 2889.59 303.574  43
   0  11   3 2477.90 261.777  39
   0  11   3 2713.09 307.355  37
   0  11   3 2780.90 292.608  38
   0  11  -3 2873.22 301.460  37
   0 -11   3 2710.73 286.526   5
   0 -11  -3 3229.26 306.327   5
   0  11  -3 2477.46 279.944  53
   0  11   3 2842.90 308.922  53
   0  11  -3 2863.39 306.172  52
   0 -11   3 3135.82 303.374  60
   0 -11  -3 2771.20 284.499  60
   0 -11  -3 3521.31 303.706  23
   0  11   3 2639.46 264.845  64
   0  11  -3 3303.11 306.290  64
   0 -11  -3 2650.88 275.279  19
   0 -11   3 3331.21 298.449  19
   0 -11   4 4846.16 391.171  55
   0 -11  -4 4694.41 382.445  55
   0 -11  -4 4609.27 407.548  56
   0 -11  -4 5525.91 384.585  23
   0 -11  -4 4364.57 356.391  60
   0  11  -4 4862.68 404.578  58
   0  11   4 3533.65 360.267  53
   0  11  -4 4744.47 380.564  53
   0  11  -4 5037.17 404.893  52
   0  11   4 3681.97 364.319  52
   0 -11   4 4515.15 368.030  45
   0  11  -4 4842.86 399.729  43
   0  11  -4 5050.64 396.941  37
   0  11   4 3653.47 366.256  37
   0  11   4 3426.07 333.565  39
   0  11   4 4363.20 379.485  38
   0 -11   4 4613.76 360.264   5
   0 -11  -4 4699.45 360.771   5
   0  11  -4 4372.18 345.442  64
   0  11   4 4028.17 325.012  64
   0 -11   4 4312.21 317.516  61
   0 -11   4 5449.27 369.433  19
   0 -11  -4 5275.29 370.235  19
   0 -11  -5 4910.57 384.622  55
   0 -11  -5 4537.29 337.528  12
   0  11   5 4119.38 341.354  51
   0  11  -5 4853.49 376.671  53
   0  11   5 5308.47 417.976  52
   0  11  -5 5673.24 416.682  52
   0 -11  -5 4318.74 345.299  60
   0  11  -5 4767.31 402.670  58
   0 -11  -5 5595.04 386.234  23
   0 -11   5 4786.85 375.532  45
   0  11  -5 4887.87 401.168  44
   0  11  -5 5155.76 411.950  43
   0  11  -5 4667.45 395.521  42
   0 -11  -5 3957.79 347.983  41
   0  11  -5 5952.19 415.471  37
   0  11   5 3594.13 362.639  38
   0  11   5 4500.91 400.715  37
   0  11   5 4163.59 363.881  39
   0 -11   5 4889.04 357.880   5
   0 -11  -5 4871.30 352.823   5
   0  11  -5 4304.33 333.537  64
   0  11   5 4151.86 317.577  64
   0 -11   5 4738.99 334.390  61
   0 -11   5 5001.48 350.621  19
   0 -11  -5 5224.38 356.550  19
   0 -11  -6 338.177 97.3659  55
   0 -11  -6 150.204 65.1103  12
   0 -11   6 274.980 82.6906  12
   0 -11   6 260.004 73.2365  61
   0  11  -6 361.872 111.216  58
   0 -11  -6 318.547 80.1088  60
   0 -11   6 199.961 88.2006  60
   0  11  -6 266.951 91.4241  53
   0  11   6 154.654 72.3173  51
   0  11  -6 254.964 96.1216  52
   0  11   6 350.311 113.475  52
   0 -11   6 294.390 86.7724   5
   0 -11  -6 206.121 70.7650   5
   0  11  -6 149.565 69.9657  25
   0 -11  -6 255.088 87.3915  23
   0  11  -6 296.667 110.708  44
   0 -11   6 188.215 85.9513  45
   0 -11  -6 266.967 99.6833  41
   0  11  -6 136.143 85.1914  42
   0  11   6 375.800 115.476  37
   0  11  -6 214.130 86.9129  37
   0  11   6 248.490 97.3590  38
   0  11   6 75.9379 63.3937  39
   0  11   6 451.819 110.547  17
   0  11  -6 166.263 64.8678  64
   0  11   6 146.619 58.9531  64
   0 -11  -6 251.880 76.0519  19
   0 -11   6 179.509 63.6862  19
   0  11  -7 151.439 78.9637  44
   0 -11  -7 188.426 83.0967  41
   0  11  -7 255.959 90.2518  42
   0  11   7 260.986 92.1751  39
   0  11  -7 296.460 95.6691  37
   0  11   7 105.125 74.4113  38
   0  11  -7 196.787 89.7818  57
   0 -11  -7 129.639 65.4888  55
   0 -11  -7 223.917 91.3643  56
   0 -11   7 198.857 62.6796  12
   0 -11   7 259.784 75.0645  61
   0  11  -7 261.136 101.397  58
   0 -11  -7 336.012 89.3345  23
   0  11  -7 213.520 78.0139  25
   0  11   7 280.264 101.798  53
   0  11   7 86.2770 61.2073  51
   0  11   7 290.894 99.5193  52
   0  11  -7 233.265 90.6326  52
   0  11  -7 154.347 70.5594  53
   0 -11   7 208.204 56.8170  19
   0 -11  -8 2235.79 244.471  41
   0  11  -8 3292.18 290.239  42
   0  11   8 2642.68 258.200  39
   0  11   8 2749.63 273.538  38
   0 -11   8 2787.78 225.506  61
   0  11  -8 2611.36 266.310  58
   0  11  -8 3611.55 298.333  44
   0  11  -8 2870.77 258.406  25
   0  11  -8 3435.19 286.995  57
   0 -11  -8 2618.75 275.896  56
   0  11   8 2229.54 231.478  51
   0  11   8 2976.83 264.809  52
   0  11   8 2289.20 244.734  53
   0  11  -8 3508.37 284.439  52
   0  11   9 143.255 65.3197  39
   0  11   9 98.2087 58.5378  37
   0  11   9 100.402 65.5139  38
   0  11  -9 178.703 67.3140  57
   0 -11  -9 81.2245 66.2468  56
   0 -11   9 110.750 49.2695  61
   0  11  -9 120.051 70.4852  58
   0 -11  -9 61.3486 50.1310  23
   0  11  -9 243.835 73.3209  25
   0  11   9 145.345 60.8653  52
   0  11   9 119.263 60.0701  51
   0  11  -9 235.845 72.5115  52
   0  11   9 124.592 67.0460  53
   0 -11   9 170.873 68.2639  45
   0  11  -9 172.604 69.9340  44
   0  11  -9 157.905 69.5367  42
   0 -11  -9 187.139 70.4763  41
   0  11  -9 59.8314 62.3154  43
   0  11  10 142.494 57.8370  38
   0  11  10 214.362 63.1813  39
   0  11  10 195.053 67.7954  37
   0  11 -10 203.211 67.4918  58
   0 -11 -10 106.585 55.6407  56
   0  11 -10 191.851 65.6704  43
   0 -11 -10 97.8456 51.6443  23
   0  11 -10 81.3965 46.2415  25
   0  11 -10 213.778 68.9891  44
   0  11  10 132.267 52.9707  53
   0 -11 -11 92.4592 36.3525  23
   0  11 -11 104.430 40.2019  25
   0 -12   0 1907.61 203.162  45
   0  12   0 1826.49 224.098  43
   0  12   0 1899.81 232.947  37
   0  12   0 1825.05 191.285  38
   0 -12   0 1936.25 221.164  55
   0  12   0 1757.32 219.181  58
   0 -12   0 2144.76 227.394  60
   0 -12   0 1885.53 170.265  23
   0  12   0 1675.49 212.226  53
   0  12   0 1279.48 194.704  52
   0 -12   0 2154.31 246.190  19
   0  12  -1 231.136 87.6867  53
   0  12   1 296.424 104.476  52
   0  12  -1 292.082 97.7568  52
   0  12   1 311.885 98.9767  53
   0 -12  -1 355.411 112.507   5
   0 -12   1 431.751 122.250   5
   0 -12   1 396.704 101.066  45
   0 -12  -1 417.249 95.6502  45
   0  12  -1 330.182 102.243  43
   0  12  -1 425.712 118.182  37
   0  12   1 389.843 110.432  37
   0  12   1 395.258 95.9785  38
   0  12  -1 317.030 95.8973  64
   0  12   1 517.594 113.444  64
   0  12   1 123.073 74.1114  58
   0 -12  -1 608.624 123.109  60
   0 -12   1 354.744 104.837  60
   0 -12  -1 322.267 81.0019  23
   0 -12  -1 255.494 95.8708  55
   0 -12   1 395.765 105.575  55
   0 -12  -1 359.062 108.517  19
   0  12  -2 167.872 87.3247  52
   0  12  -2 111.759 75.7909  53
   0  12   2 193.620 93.8098  53
   0 -12   2 190.292 83.6834   5
   0 -12  -2 142.006 77.1011   5
   0  12   2 48.7082 64.8076  58
   0 -12  -2 104.795 62.3637  60
   0 -12   2 66.4461 58.9578  60
   0 -12  -2 142.467 67.0116  23
   0 -12   2 80.1483 62.5301  45
   0  12  -2 23.6062 62.8235  43
   0  12  -2 91.8584 64.8171  37
   0  12   2 122.444 65.1650  37
   0  12   2 79.0403 61.6685  38
   0  12   2 179.876 72.8028  64
   0  12  -2 65.1510 61.3067  64
   0 -12  -2 68.6443 60.9012  55
   0 -12   2 65.1024 67.7058  19
   0 -12  -2 135.487 70.4450  19
   0  12   3 411.440 107.576  53
   0  12  -3 373.252 103.759  52
   0  12  -3 469.163 110.636  53
   0 -12  -3 552.122 118.864   5
   0 -12   3 496.351 117.315   5
   0 -12  -3 311.922 85.1103  60
   0  12   3 381.836 112.983  58
   0 -12   3 416.603 107.961  60
   0 -12  -3 412.100 105.194  12
   0 -12   3 530.446 117.435  12
   0 -12  -3 367.802 95.6764  23
   0 -12   3 498.762 106.959  45
   0  12  -3 339.928 100.851  44
   0  12  -3 515.220 117.270  43
   0  12  -3 459.758 117.150  42
   0  12   3 415.670 108.663  37
   0  12   3 384.074 85.6554  39
   0  12  -3 485.042 114.320  37
   0  12   3 285.811 86.9275  38
   0  12   3 252.198 84.1036  64
   0  12  -3 516.612 106.534  64
   0 -12  -3 331.230 96.1089  55
   0 -12   3 352.221 92.9946  19
   0 -12  -3 347.429 93.1553  19
   0  12   4 141.954 83.2641  52
   0  12  -4 336.991 93.2022  53
   0  12  -4 89.5132 72.9430  52
   0  12   4 71.3787 70.8039  53
   0 -12  -4 110.359 62.4393   5
   0 -12   4 247.777 85.9697   5
   0  12  -4 142.463 77.3795  58
   0  12   4 114.918 64.9077  58
   0 -12   4 171.098 72.5607  60
   0 -12  -4 102.192 53.2308  60
   0 -12  -4 107.407 60.7765  12
   0 -12   4 107.820 65.5135  12
   0 -12  -4 90.2753 61.2966  23
   0 -12   4 117.075 73.4397  45
   0  12  -4 132.510 77.7392  44
   0  12  -4 160.315 80.6077  43
   0  12  -4 112.335 70.1242  42
   0  12   4 96.6622 68.2318  37
   0  12  -4 103.455 67.4621  37
   0  12   4 197.051 71.5183  39
   0  12   4 145.219 67.6394  38
   0  12  -4 87.0560 54.4084  64
   0  12   4 15.7145 39.2813  64
   0 -12  -4 123.450 67.0853  55
   0 -12   4 154.595 70.4607  19
   0 -12  -4 232.192 77.0025  19
   0  12   5 132.978 77.9974  52
   0  12   5 250.164 88.1709  53
   0  12  -5 125.397 73.5622  52
   0  12  -5 124.053 66.7041  53
   0  12  -5 148.522 59.3209   3
   0  12   5 113.512 55.0940   3
   0 -12   5 162.604 63.0996   5
   0 -12  -5 105.935 58.7440   5
   0  12   5 85.6391 72.6195  58
   0  12  -5 181.479 70.7839  58
   0 -12   5 151.867 63.9189  12
   0 -12  -5 118.270 55.6866  12
   0 -12  -5 119.393 60.0761  23
   0  12  -5 83.9332 62.4543  44
   0 -12   5 130.972 65.8792  45
   0  12  -5 175.556 71.5162  43
   0  12  -5 64.3155 60.5423  42
   0  12   5 61.6823 61.2017  38
   0  12  -5 131.604 70.7510  37
   0  12   5 73.2263 48.7955  39
   0  12   5 46.5231 53.6664  37
   0  12  -5 87.2163 53.0283  64
   0  12   5 25.8732 32.3864  64
   0  12  -5 182.239 78.5240  57
   0 -12  -5 197.238 69.5579  55
   0 -12   5 201.673 69.1100  19
   0 -12  -5 119.309 57.8943  19
   0  12  -6 2084.18 208.735  52
   0  12   6 1560.58 186.566  52
   0  12   6 1390.66 138.135   3
   0 -12  -6 1795.38 177.530  23
   0  12   6 1612.48 185.062  58
   0  12  -6 1662.48 198.671  58
   0 -12   6 1427.87 143.137  12
   0 -12  -6 1147.77 127.376  12
   0  12  -6 1745.11 196.274  42
   0  12  -6 1912.24 209.827  43
   0  12  -6 1582.86 169.165  37
   0  12   6 1743.89 202.894  37
   0  12   6 1802.86 197.603  38
   0  12   6 1872.95 191.671  39
   0 -12   6 1864.23 163.356   5
   0 -12  -6 1086.60 125.939  19
   0 -12   6 1471.04 139.300  19
   0 -12   6 1857.34 188.587  45
   0  12  -6 1636.82 187.602  44
   0  12  -6 1835.79 194.471  57
   0 -12  -6 1647.51 164.793  55
   0  12  -7 271.254 83.5494  43
   0  12  -7 209.742 73.7998  42
   0  12  -7 230.056 70.9680  57
   0  12  -7 250.910 75.4787  52
   0  12   7 266.846 80.4858  53
   0  12   7 181.079 67.8100  52
   0  12  -7 186.490 70.4635  58
   0  12   7 203.175 69.2585  58
   0 -12  -7 192.390 68.7081  23
   0 -12   7 215.896 71.3531  45
   0  12  -7 201.851 72.7875  44
   0  12   7 287.418 75.3629  39
   0  12   7 88.2592 60.2424  38
   0  12   8 14.1040 37.4749  53
   0  12  -8-15.4060 43.4172  58
   0 -12  -8-11.4713 38.8541  23
   0  12  -8-14.5232 40.9295  42
   0  13   0 16.7024 47.0708  43
   0  13   0-33.1021 34.7668  37
   0 -13   0-17.0286 39.1839  55
   0 -13   0-17.9429 50.5667  12
   0  13   0 17.9858 41.3864  58
   0 -13   0 62.9076 48.9994  60
   0  13   0 35.6122 50.1812  52
   0  13   0 16.4345 43.6670  53
   0  13   0 15.4027 35.4427  44
   0 -13   0-17.4792 63.5941  19
   0 -13  -1 1587.97 171.629  55
   0 -13   1 1730.07 178.260  55
   0 -13  -1 1445.09 170.482  12
   0  13  -1 1226.61 148.337  53
   0  13   1 1268.14 155.815  53
   0  13  -1 1547.14 173.344  52
   0  13   1 1470.50 171.048  52
   0  13  -1 1463.91 171.172  58
   0 -13  -1 1579.54 162.748  60
   0 -13   1 1740.60 173.305  60
   0  13   1 1658.19 179.774  58
   0  13  -1 1333.77 153.605  44
   0  13  -1 1293.23 159.630  43
   0  13  -1 1763.30 175.211  42
   0  13   1 1362.48 160.616  43
   0  13   1 1339.34 160.985  37
   0  13  -1 1721.26 177.473  37
   0 -13  -1 1604.40 179.217   5
   0 -13   1 1460.87 173.902   5
   0  13   1 917.367 135.126  64
   0  13  -1 1197.25 152.544  64
   0 -13  -1 1283.76 161.582  19
   0  13   2-17.0379 39.2110  53
   0  13  -2 73.3069 49.6635  53
   0  13  -2 16.7430 47.1900  52
   0  13   2 29.9215 46.6171   3
   0  13  -2 15.5786 38.7253   3
   0 -13  -2 48.9829 43.3882   5
   0 -13   2 16.8201 44.6967   5
   0 -13  -2 63.4837 55.7889  55
   0 -13  -2-15.8816 44.7627  12
   0 -13   2 47.7974 49.6443  12
   0 -13  -2 38.7077 26.2302  23
   0  13  -2 15.2244 35.0388  44
   0  13  -2 49.6178 51.5347  43
   0  13  -2 31.6245 46.9774  42
   0  13   2-15.2511 37.9115  43
   0  13   2 34.0711 48.0144  37
   0  13  -2 14.9800 37.2378  37
   0  13  -2 14.9365 42.0997  64
   0  13   2-13.8597 36.8319  64
   0 -13  -2 31.5200 44.4200  19
   0 -13   2 30.5660 49.7381  19
   0 -13   2 47.3867 41.9747  60
   0  13   2 17.3427 46.0849  58
   0 -13  -3 294.158 57.6963  23
   0  13   3 195.572 61.6291   3
   0 -13  -3 319.239 72.9253   5
   0  13  -3 298.253 73.4850   3
   0 -13   3 308.287 77.0936   5
   0 -13  -3 177.361 60.5102  19
   0 -13   3 144.878 59.7380  19
   0  13  -3 254.968 78.0916  43
   0  13  -3 197.219 64.1078  42
   0  13   3 100.552 54.9721  37
   0 -13   3 243.787 73.3104  60
   0  13   3 245.797 70.8794  58
   0 -13  -3 190.484 64.2800  12
   0 -13   3 124.503 61.3443  12
   0  13   3 131.087 49.2843  64
   0  13  -3 104.720 49.6706  64
   0  13   3 134.020 57.1612  53
   0  13  -3 220.406 68.1242  52
   0 -13  -3 285.516 71.2984  55
   0 -13  -4 207.813 49.0016  23
   0  13   4 127.719 58.4187  37
   0 -13  -4 181.868 51.6227  12
   0 -13   4 190.401 56.0221  12
   0  13  -4 223.127 65.8384  43
   0  13   4 238.135 68.6266  53
   0  13   4 173.661 61.4658  52
   0  13  -4 243.109 67.4585  52
   0 -13   4 105.244 43.5441  19
   0 -13  -4 131.118 48.5468  19
   0  13   4 207.391 64.0753  58
   0 -13   5 215.739 50.1165  12
   0 -13  -5 200.484 43.6086  12
   0  13  -5 229.828 53.5048  18
   0  13   5 99.0856 32.6301  18
   0 -13   5 262.353 47.2936  19
   0 -13  -5 182.853 41.8201  19
   0 -13  -6 37.2427 28.0200  23
   0 -14   0 102.956 40.5986  12
   0 -14   0 201.542 46.9292  19
   0  14   0 123.711 43.4135  18
   0 -14  -1 79.4337 33.6101  12
   0 -14  -1 103.153 38.2179  19
   0  14   1 88.7697 36.5763  18
   0 -14  -2 43.7491 25.8369  12
   0 -14   2 176.076 38.3353  12
   0 -14  -2 116.348 32.8914  19
   0 -14   2 82.3489 29.3677  19
   0  14  -2 161.748 41.0143  18
  -1   0  17-15.6977 39.0167  17
  -1   0  17-15.9445 42.3662  51
  -1   0  17-19.2437 54.2335  54
   1   0 -17 37.2591 35.0029  24
   1   0 -17-20.4668 47.0961  57
  -1   0  17-19.0548 53.7010  49
  -1   0  17 16.3934 43.5589  50
   1   0 -17-39.2174 55.2620  44
  -1   0  16 119.066 86.6974  49
  -1   0  16 21.5118 60.7079  50
   1   0 -16 206.529 77.6704  24
   1   0 -16 155.862 80.9970  44
  -1   0  16 176.205 71.7459  17
  -1   0  16 73.1166 64.8357  62
   1   0 -16 54.0848 76.2771  57
   1   0 -16 83.9699 62.4423  46
  -1   0  16 71.8256 67.5479  54
  -1   0  16 42.3987 59.8287  51
   1   0 -16 76.9616 57.2450  21
  -1   0  15-60.2932 56.6468  47
   1   0 -15 52.4511 60.3532  46
  -1   0  15-52.2779 49.1185  17
   1   0 -15 31.7921 66.7874  57
  -1   0  15-54.1995 72.0103  54
   1   0 -15 26.4083 55.4799  24
  -1   0  15-82.0875 77.1182  62
   1   0 -15 29.3825 61.7265  42
   1   0 -15 30.6907 70.6266  44
   1   0 -15-24.9390 61.9906  21
  -1   0  15-26.8274 66.6834  49
  -1   0  15-25.0219 62.1965  50
   1   0 -14 8613.95 577.564  46
   1   0 -14 9143.39 626.921  44
   1   0 -14 8520.55 603.724  42
   1   0 -14 8569.00 586.142  43
  -1   0  14 6999.90 540.635  17
   1   0 -14 9585.90 642.782  57
  -1   0  14 8650.56 575.989  54
   1   0 -14 10031.3 620.237  24
  -1   0  14 8068.96 658.160  22
  -1   0  14 10092.6 607.739  62
  -1   0  14 7775.49 510.326  47
  -1   0  14 8733.45 558.296  50
  -1   0  14 9990.97 605.470  49
   1   0 -14 8581.72 572.033  21
  -1   0  13-28.2804 84.0138  54
   1   0 -13-34.0780 84.7009  57
   1   0 -13 23.9746 45.0494  59
  -1   0  13-20.4591 47.0831  61
  -1   0  13 26.2415 65.2251  50
  -1   0  13-27.7251 68.9120  49
  -1   0  13-41.4045 67.3725  48
  -1   0  13-85.0270 79.8773  62
  -1   0  13 22.5910 60.0291  47
   1   0 -13-59.6151 68.5924  46
   1   0 -13 198.168 102.905  44
   1   0 -13 63.9794 95.0323  42
   1   0 -13-30.6651 86.4231  43
  -1   0  13 57.1254 84.8524  17
   1   0 -13-38.2711 71.9072   6
   1   0 -13 62.9498 72.4287  24
  -1   0  13-42.5001 79.8522  22
  -1   0  13 32.9531 75.8300  34
  -1   0  13-30.2177 56.7777  35
   1   0 -13 28.9195 60.7514  21
   1   0 -12 741.096 164.818  57
   1   0 -12 648.424 147.095  58
   1   0 -12 761.269 139.905  59
  -1   0  12 677.942 120.952  61
  -1   0  12 519.784 161.211  22
  -1   0  12 614.934 137.436  62
  -1   0  12 640.929 122.922  48
  -1   0  12 860.930 151.727  50
  -1   0  12 705.968 153.366  49
   1   0 -12 775.833 154.633  46
  -1   0  12 901.478 141.808  47
   1   0 -12 640.454 154.205  43
   1   0 -12 758.635 163.091  42
  -1   0  12 521.037 128.540  17
   1   0 -12 621.019 162.798   6
  -1   0  12 559.829 134.967  35
  -1   0  12 713.342 151.222  33
  -1   0  12 628.537 152.499  34
   1   0 -12 782.042 154.922  21
   1   0 -11 29.2133 67.2238  57
   1   0 -11-25.7783 76.5803  58
   1   0 -11 26.1905 55.0180  29
  -1   0  11 18.5638 46.1429  61
   1   0 -11-22.3894 59.4921  59
  -1   0  11-72.3384 96.1039  22
  -1   0  11-24.4382 60.7420  62
  -1   0  11-44.7806 63.1031  50
  -1   0  11-23.6783 70.3423  49
  -1   0  11 18.5571 52.3013  48
  -1   0  11 59.0033 61.2805  47
   1   0 -11 26.4777 65.8108  46
   1   0 -11 79.8132 82.8915  43
   1   0 -11 27.5598 63.4193  42
  -1   0  11 25.3232 53.1965  17
  -1   0  11-51.6327 68.5972  33
   1   0 -11 25.5388 63.4773  32
  -1   0  11-28.6103 65.8363  34
  -1   0  11-55.1702 57.9473  35
   1   0 -11-25.9364 64.4654  21
   1   0 -11-33.4983 117.744   6
  -1   0  10 10342.8 677.254  22
   1   0 -10 9127.06 584.473  58
   1   0 -10 10359.1 581.880  59
   1   0 -10 10876.8 682.298  28
   1   0 -10 10697.0 616.260  29
   1   0 -10 10775.8 637.766  57
   1   0 -10 10914.2 622.065  46
   1   0 -10 9989.59 607.488  43
   1   0 -10 10161.2 615.260  42
   1   0 -10 10562.5 665.982   6
   1   0 -10 10177.1 603.049  32
  -1   0  10 9594.70 593.601  33
  -1   0  10 11436.3 594.700  50
  -1   0  10 11216.2 603.236  49
  -1   0  10 11498.6 574.872  47
  -1   0  10 10312.1 548.699  48
  -1   0  10 10144.3 546.300  61
  -1   0  10 12439.1 629.063  62
   1   0 -10 10397.0 609.936  21
  -1   0   9 14.4623 33.2782  48
  -1   0   9 34.0639 47.9991  50
  -1   0   9 18.1970 45.2269  49
  -1   0   9-14.6547 38.9377  61
   1   0  -9-17.9526 37.7103  59
   1   0  -9-20.8767 48.0381  29
   1   0  -9-26.9757 62.0719  28
   1   0  -9 62.7839 58.9787  46
  -1   0   9-15.0135 42.3106  47
   1   0  -9 20.8290 61.8752  43
   1   0  -9 21.5782 53.6304  42
   1   0  -9 26.1875 60.2582   6
  -1   0   9-19.6720 48.8928  33
   1   0  -9-20.1195 37.8003  32
   1   0  -9 22.7520 52.3531  57
   1   0  -9-20.2050 46.4924  58
  -1   0   9 27.8658 69.2577  22
  -1   0   8 55334.3 2178.63  47
  -1   0   8 56896.5 2175.87  48
  -1   0   8 58151.1 2216.40  49
  -1   0   8 59377.5 2207.38  50
   1   0  -8 53184.2 2227.41  58
   1   0  -8 59015.0 2253.91  46
   1   0  -8 53985.8 2248.83  44
   1   0  -8 55434.7 2245.09  43
   1   0  -8 53003.1 2291.20   6
   1   0  -8 57695.5 2235.78  32
  -1   0   8 56639.2 2226.41  33
   1   0  -8 54567.7 2263.47  57
  -1   0   8 55194.2 2308.40  22
  -1   0   8 59339.9 2184.94  61
   1   0  -8 58323.1 2311.43  28
   1   0  -8 57279.8 2242.26  29
  -1   0   7-20.5893 64.1500  22
   1   0  -7-19.7596 52.5031   6
   1   0  -7 39.4947 49.0820  28
   1   0  -7 14.9283 39.6671  29
   1   0  -7 16.8521 41.8866  57
  -1   0   7 36.2771 39.3529  50
   1   0  -7-14.3159 38.0401  32
  -1   0   7 16.8681 50.1108  34
  -1   0   7 13.8826 41.2422  33
   1   0  -7 65.8696 46.4102  44
  -1   0   6 113592. 4042.57  22
   1   0  -6 110642. 3962.93  32
  -1   0   6 117954. 4011.82  34
  -1   0   6 107289. 3959.47  33
   1   0  -6 97827.3 3867.29   8
   1   0  -6 109475. 4035.83   6
   1   0  -6 108059. 4025.21  28
   1   0  -6 112791. 3971.47  29
   1   0  -5 109.558 28.6809   2
  -1   0   5 8.96611 34.7515  33
   1   0  -5 216.265 48.0930  32
  -1   0   5 14.4745 43.0174  22
   1   0  -5-15.7131 21.4855   8
  -1   0   5 149.902 51.9089  31
   1   0  -5 39.1865 47.5409  28
   1   0  -5 8.95868 27.9414  29
   1   0  -4 888438. 32908.6   2
  -1   0   4 971740. 32926.5  31
   1   0  -4 904878. 32917.9  32
  -1   0   4 939077. 32938.0  33
  -1   0   4 867159. 32984.8  22
   1   0  -4 935342. 32975.5  28
   1   0  -4 999999. 32928.8  29
   1   0  -4 905108. 32913.2  14
   1   0  -4 874184. 32911.7   8
   1   0  -3-9.78759 35.6111   6
   1   0  -3-5.48166 23.0310   2
  -1   0   3 11.4857 21.5814  33
   1   0  -3 19.2493 16.7829  32
  -1   0   3 34.8988 37.5597  22
  -1   0   3 23.0079 18.3423  31
   1   0  -3 6.89670 25.9167  28
   1   0  -3-7.25336 15.2392  29
   1   0  -3-17.2239 25.2989  14
   1   0  -2 56962.5 2104.77   6
   1   0  -2 55055.7 2085.70   8
  -1   0   2 56256.3 2059.91  31
  -1   0   2 55589.8 2073.13  33
   1   0  -2 55875.9 2085.75  63
  -1   0   2 54900.3 2028.81  30
  -1   0   2 59955.1 2090.00  22
   1   0  -2 55577.8 2082.01   2
   1   0  -2 57722.5 2093.56   4
   1   0  -2 60187.4 2089.09  14
   1   0  -1-11.7655 25.3289   2
   1   0  -1-6.11069 28.1260  63
  -1   0   1 19.9959 17.1543  22
   1   0  -1-5.03514 21.1587   6
  -1   0   1 3.85493 16.9924  31
  -1   0   1 57.0241 17.2243  30
   1   0  -1 6.00161 25.8405  14
  -1   0   0 140435. 5021.45  32
   1   0   0 135936. 5055.35  63
   1   0   0 145690. 5012.26   6
   1   0   0 139829. 5049.82   7
   1   0   0 133012. 5059.63   4
   1   0   0 127561. 5049.84   2
  -1   0   0 142205. 5023.54  29
  -1   0  -1-3.18356 13.3769  28
  -1   0  -1 15.4817 10.3892  27
  -1   0  -1 46.1277 29.1699  29
  -1   0  -1 11.7988 27.1506  32
   1   0   1-6.02661 27.1521  63
  -1   0  -1 7.92028 17.4508  26
   1   0   1 12.7448 29.9321   4
   1   0   1 11.8602 25.5295  14
   1   0   1-6.08783 24.9292   8
   1   0   1-11.2282 22.9896   7
   1   0   2 107717. 3807.60  34
   1   0   2 103906. 3779.10  35
  -1   0  -2 108758. 3857.91  32
   1   0   2 92345.9 3813.17   8
   1   0   2 121654. 3838.17   7
  -1   0  -2 107736. 3805.50  26
   1   0   2 106895. 3809.46  22
  -1   0  -2 99104.7 3790.22  27
  -1   0  -2 105880. 3818.64  28
  -1   0  -2 102321. 3849.41  29
   1   0   2 106788. 3823.29  14
   1   0   2 106090. 3822.83   2
   1   0   2 104391. 3827.34   4
  -1   0  -3-10.7318 31.8811  32
   1   0   3 21.2421 14.4990  35
   1   0   3 5.94882 19.3600  34
   1   0   3 11.2666 21.1691   8
  -1   0  -3 3.30676 13.1815   6
  -1   0  -3-10.6800 22.9892  26
   1   0   3 7.66047 23.8684  22
  -1   0  -3 31.5184 27.6971  28
  -1   0  -3-5.62904 19.7870  27
  -1   0  -3 10.3582 30.7713  29
   1   0   3-11.3579 23.2551  14
   1   0   3 27.2937 23.5004   2
   1   0   3 18.2234 23.5291   4
   1   0   4 83194.3 2995.31  35
   1   0   4 84136.9 3034.32  34
  -1   0  -4 84642.2 3098.02  32
  -1   0  -4 72771.0 2990.34   6
   1   0   4 80662.1 2993.61   8
  -1   0  -4 86365.0 3020.44  26
   1   0   4 88585.5 3077.62  22
  -1   0  -4 81070.2 3086.48  29
  -1   0  -4 82184.5 3057.88  28
  -1   0  -4 81556.7 3027.55  27
   1   0   4 83237.1 2998.49  14
   1   0   4 82704.6 2993.46   2
   1   0   5 81.0610 24.1344   8
  -1   0  -5 54.5143 25.3545   6
   1   0   5 7.24985 23.6050  35
   1   0   5 10.5839 31.4504  34
  -1   0  -5 46.5901 48.3918  32
  -1   0  -5 20.1615 37.8871  27
  -1   0  -5-30.0919 48.9680  29
  -1   0  -5-12.7631 37.9222  28
  -1   0  -5 8.76988 28.5492  26
   1   0   5-28.4017 37.7398  22
   1   0   6 13798.5 647.929  34
   1   0   6 13721.8 609.020  35
  -1   0  -6 14227.4 700.978  32
  -1   0  -6 13976.0 702.680  29
  -1   0  -6 14048.1 677.159  28
  -1   0  -6 15171.5 637.581  26
  -1   0  -6 12971.4 612.564   6
   1   0   7 30.2696 42.6526  48
   1   0   7 16.5349 46.5983  49
  -1   0  -7-13.1111 38.9481  26
   1   0   7-20.5477 57.9070  22
   1   0   7-15.4240 40.9815  47
  -1   0  -7-14.9493 48.6474  57
  -1   0  -7 146.981 73.2243  28
  -1   0  -7 20.4263 63.6405  29
  -1   0  -7 12.3252 47.7380   6
  -1   0  -7 20.9995 68.3356  32
   1   0   7 10.9637 29.1307  35
   1   0   7 15.2691 45.3588  34
   1   0   7-31.7537 49.4661  62
   1   0   7-15.0527 39.9950  61
   1   0   8 28543.1 1138.92  51
   1   0   8 26659.8 1229.78  22
  -1   0  -8 24920.3 1107.29  58
  -1   0  -8 27663.9 1215.41  28
   1   0   8 25847.1 1157.53  47
   1   0   8 26518.0 1172.36  49
   1   0   8 25460.3 1149.48  48
  -1   0  -8 25924.2 1138.16  44
  -1   0  -8 27679.8 1193.29  46
  -1   0  -8 25580.3 1113.20  43
  -1   0  -8 26611.3 1128.99  42
  -1   0  -8 25415.4 1120.77   6
   1   0   8 26705.1 1162.45  34
   1   0   8 27163.6 1110.47  35
   1   0   8 25017.3 1146.80  61
   1   0   8 30204.6 1191.61  62
   1   0   8 29841.2 1182.93  54
  -1   0  -8 27940.4 1170.07  57
   1   0   9 16.6651 35.0059  51
   1   0   9-19.7131 55.5550  54
   1   0   9 27.5028 57.7710  22
   1   0   9 19.4350 54.7712  61
  -1   0  -9-25.5044 53.5732  28
   1   0   9-21.6515 57.5282  49
   1   0   9 19.4788 48.4126  48
   1   0   9-79.9524 41.9859  47
  -1   0  -9 45.5855 56.6491  46
  -1   0  -9-18.5964 42.7909  44
  -1   0  -9 17.1567 39.4780  42
  -1   0  -9 48.1847 45.2644  43
  -1   0  -9 17.2419 36.2175   6
   1   0   9 29.0691 33.4445  35
   1   0   9-20.3553 50.5910  34
   1   0   9 20.8024 55.2721  62
  -1   0  -9 31.0277 41.2204  58
  -1   0  -9 20.6370 47.4864  57
   1   0  10 3268.75 275.630  51
   1   0  10 3869.39 361.198  22
  -1   0 -10 3672.24 280.925  58
  -1   0 -10 3494.12 337.027  28
  -1   0 -10 3356.11 341.652  29
   1   0  10 3444.36 305.184  47
   1   0  10 3720.48 324.714  49
   1   0  10 3491.97 296.712  48
  -1   0 -10 3660.97 329.928  46
  -1   0 -10 3847.72 309.398  44
  -1   0 -10 3102.66 266.462  43
  -1   0 -10 3057.90 272.890  42
  -1   0 -10 3413.32 285.345   6
   1   0  10 3440.13 262.591  35
  -1   0 -10 3998.30 370.213  32
   1   0  10 3161.01 295.475  34
   1   0  10 3989.08 316.769  54
  -1   0 -10 3916.40 326.202  57
   1   0  10 3397.78 304.066  62
   1   0  10 2958.97 278.499  61
   1   0  11 49.8346 57.3363  54
   1   0  11 20.5130 43.0895  51
   1   0  11 34.8294 56.6708  22
  -1   0 -11-27.2794 57.3024  57
  -1   0 -11 33.9045 71.2186  28
  -1   0 -11-34.9680 56.8964  29
   1   0  11-24.0944 64.0197  48
   1   0  11 27.7570 68.9879  49
   1   0  11-25.0406 52.5998  47
  -1   0 -11 59.1765 73.5392  46
  -1   0 -11 24.4936 51.4507  44
  -1   0 -11 22.3545 51.4392  42
  -1   0 -11 41.3002 47.5174  43
   1   0  11-26.5674 70.5903  62
   1   0  11-47.8055 59.4085  61
   1   0  11-28.0580 45.6534  20
   1   0  11 51.7859 54.3901  34
  -1   0 -11 35.6583 66.9949  32
   1   0  12 1104.90 187.292  54
   1   0  12 1326.22 177.112  51
   1   0  12 754.745 185.545  22
  -1   0 -12 1234.61 208.235  57
  -1   0 -12 1356.37 233.164  28
  -1   0 -12 1724.12 265.346  29
   1   0  12 821.102 156.244  48
   1   0  12 1268.64 208.855  49
  -1   0 -12 1465.61 232.749  46
   1   0  12 1073.96 179.687  47
  -1   0 -12 1213.78 190.845  44
  -1   0 -12 1144.90 176.286  42
  -1   0 -12 1378.90 185.714  43
   1   0  12 1530.02 224.255  62
   1   0  12 1061.16 178.974  34
  -1   0 -12 1090.09 214.222  32
  -1   0 -12 1182.42 207.868  59
   1   0  12 1121.43 188.597  20
  -1   0 -13-33.3816 88.6962  59
  -1   0 -13-40.2183 92.5448  29
  -1   0 -13 36.0060 67.6491  30
  -1   0 -13 31.8597 79.1853  57
   1   0  13 31.7092 78.8114  49
   1   0  13-30.7896 91.4654  50
   1   0  13 78.2441 90.0223  22
   1   0  13 54.8919 72.9254  47
  -1   0 -13-28.1090 52.8127  44
  -1   0 -13-49.9964 62.1321  42
   1   0  13-35.1373 87.3313  17
  -1   0 -13-40.7895 101.379  32
   1   0  13 29.9590 74.4613  62
   1   0  13 21.6248 49.7615  51
   1   0  13-27.7829 69.0532  54
   1   0  13-29.5125 78.4160  20
   1   0  14 1694.52 206.746  40
  -1   0 -14 1874.99 219.752  42
  -1   0 -14 1615.60 220.336  44
   1   0  14 1635.33 248.872  17
   1   0  14 1965.43 249.049  62
  -1   0 -14 1278.32 217.173  59
   1   0  14 1607.40 221.125  47
   1   0  14 1856.09 255.343  49
   1   0  14 1732.71 237.318  50
  -1   0 -14 1636.16 236.584  57
   1   0  14 1662.69 221.918  54
  -1   0 -14 1912.97 251.937  56
   1   0  14 1420.90 212.281  20
   1   0  15 23.3842 43.9362  54
  -1   0 -15 24.1786 50.7904  44
   1   0  15 30.7961 86.7900  17
   1   0  15-52.3439 65.0494  62
  -1   0 -15-29.6992 68.3403  59
   1   0  15-23.3216 53.6658  47
   1   0  15-26.7632 71.1114  50
   1   0  15-55.6941 73.9911  49
  -1   0 -15 86.1609 71.3829  57
  -1   0 -15-53.0816 65.9660  56
   1   0  15-22.5945 47.4629  20
  -1   0 -16 902.912 137.509  44
   1   0  16 714.428 154.203  17
   1   0  16 867.393 144.712  62
  -1   0 -16 926.253 157.849  59
   1   0  16 690.470 139.630  49
   1   0  16 616.982 130.691  50
  -1   0 -16 881.555 143.616  56
  -1   0 -16 896.048 154.466  57
   1   0  16 713.980 120.726  54
  -1   0 -17-14.7404 41.5418  24
   1   0  17 18.9283 47.0449  17
  -1   0 -17 17.4238 36.6003  59
  -1   0 -17 19.8543 45.6859  46
  -1   0 -17-16.9463 42.1190  57
   1   0  17-16.9301 42.0786  49
   1   0  17-16.2457 45.7839  50
   1   0  17-14.6652 36.4496  62
   1   0  18 138.836 50.0518  17
   1  -1 -17-12.0490 33.9579  21
   1   1 -17-19.4790 40.9178  44
  -1  -1  17 33.5240 52.2251  17
  -1   1  17-26.9677 35.8282  17
  -1  -1  17 18.9966 47.2154  62
  -1   1  17-19.4051 48.2305  62
  -1   1  17-17.9708 41.3527  49
  -1  -1  17-17.2381 42.8448  50
  -1   1  17-14.5453 36.1524  50
  -1  -1  17 19.0282 53.6259  49
   1   1 -17-15.8497 39.3942  24
   1   1 -17-20.0413 46.1170  57
   1  -1 -17-20.1086 46.2718  57
  -1   1  17 39.2075 58.2363  54
  -1   1  17 16.8970 47.6198  51
  -1  -1  17-36.0056 50.7362  54
  -1  -1  17 13.9238 32.0409  51
  -1   1  16 176.656 80.7892  51
  -1  -1  16 313.425 88.6614  51
  -1  -1  16 297.094 101.054  54
   1   1 -16 373.283 103.148  24
   1  -1 -16 325.753 93.8742  46
  -1  -1  16 246.225 83.0450  47
   1   1 -16 271.102 81.7957  46
   1   1 -16 294.605 98.2154  42
   1   1 -16 154.403 84.1734  44
   1  -1 -16 202.588 86.1928  44
  -1   1  16 243.604 79.0868  17
  -1  -1  16 184.293 84.2442  17
  -1   1  16 558.624 131.344  62
   1  -1 -16 53.3396 69.3893  11
   1   1 -16 291.659 96.8410  57
   1  -1 -16 346.193 112.199  57
  -1  -1  16 221.152 83.5341  50
  -1   1  16 182.316 83.3834  50
  -1  -1  16 214.743 95.4758  49
  -1   1  16 163.172 79.4100  49
   1   1 -16 249.838 77.2924  21
   1  -1 -16 335.720 89.3753  21
  -1   1  15 24.0604 59.8030  50
  -1  -1  15 101.070 78.7260  50
  -1   1  15-26.6876 66.3321  49
  -1  -1  15 26.8473 61.7797  49
  -1  -1  15 114.473 59.4453  48
   1   1 -15-28.7769 71.5248  24
   1  -1 -15 22.2631 46.7688  24
  -1  -1  15 130.793 73.7219  54
   1  -1 -15 31.6761 59.5158  57
   1   1 -15-31.2835 88.1645  57
  -1  -1  15 85.5844 56.8529  47
   1  -1 -15 27.0918 62.3422  46
   1   1 -15 49.7711 66.1239  46
   1  -1 -15 90.7719 94.2721  44
   1   1 -15 27.7254 63.8001  43
   1   1 -15 29.1626 61.2606  42
   1   1 -15 30.4219 75.6131  44
  -1   1  15-24.6501 61.2686  17
  -1  -1  15 54.6797 62.9130  17
  -1   1  15 25.6473 68.1477  51
  -1   1  15-27.5206 73.1251  62
   1  -1 -15 25.4006 53.3587  21
   1   1 -15 71.2515 63.1083  21
  -1   1  14 940.389 150.018  47
  -1  -1  14 1008.07 169.244  47
   1   1 -14 1055.28 181.079  46
   1  -1 -14 1210.15 206.583  46
   1   1 -14 1210.69 204.707  43
   1   1 -14 1202.61 209.543  42
   1  -1 -14 1186.24 215.677  44
   1  -1 -14 1104.97 200.459  42
  -1   1  14 780.793 158.595  17
  -1  -1  14 1183.63 202.215  17
  -1  -1  14 1414.26 205.426  54
   1  -1 -14 1204.06 217.798  57
   1   1 -14 1136.27 211.779  57
  -1  -1  14 1060.20 157.774  61
  -1  -1  14 1024.78 219.414  22
   1  -1 -14 1080.99 174.113  24
   1   1 -14 1126.87 197.456  24
  -1   1  14 1110.63 240.503  22
  -1   1  14 1308.80 204.435  62
  -1   1  14 1038.60 181.034  49
  -1  -1  14 1266.19 201.516  49
  -1  -1  14 883.417 152.307  48
  -1   1  14 884.150 164.754  50
  -1  -1  14 1102.25 182.686  50
   1   1 -14 1084.46 180.605  21
   1  -1 -14 1148.18 194.522  21
   1   1 -13 1210.32 202.891  58
  -1  -1  13 1167.39 194.914  54
   1  -1 -13 1328.48 220.528  57
   1   1 -13 996.571 192.892  57
  -1  -1  13 970.485 151.893  61
   1  -1 -13 1116.82 178.543  59
  -1   1  13 855.240 207.682  22
   1  -1 -13 1275.55 198.657  24
   1   1 -13 1180.52 205.763  24
  -1  -1  13 1019.25 224.759  22
  -1   1  13 889.045 177.934  62
  -1  -1  13 1438.92 201.623  50
  -1   1  13 1005.71 167.842  50
  -1  -1  13 1110.24 163.853  48
  -1  -1  13 1064.06 185.444  49
  -1   1  13 1002.52 180.711  49
  -1  -1  13 1017.02 163.849  47
  -1   1  13 808.831 144.108  47
   1  -1 -13 849.162 173.152  46
   1   1 -13 960.058 169.167  46
   1  -1 -13 770.545 166.001  42
   1   1 -13 702.783 165.958  43
   1  -1 -13 921.240 154.911  41
   1  -1 -13 796.105 173.592  43
   1   1 -13 1077.27 198.169  42
   1  -1 -13 735.497 178.192  44
  -1  -1  13 1082.85 186.306  17
  -1   1  13 986.542 172.259  17
   1  -1 -13 1169.55 219.358   6
   1   1 -13 1028.36 208.378   6
  -1  -1  13 918.785 175.024  35
  -1   1  13 905.691 179.339  35
  -1  -1  13 530.283 141.658  33
  -1  -1  13 680.466 164.682  34
  -1   1  13 955.015 187.228  34
   1   1 -13 957.055 176.757  21
   1  -1 -13 1125.94 195.869  21
  -1   1  12 520.505 134.335  54
   1  -1 -12 234.780 100.457  57
   1   1 -12 341.654 113.728  57
   1   1 -12 283.277 100.392  58
   1  -1 -12 424.998 121.667  29
   1   1 -12 220.621 104.416  28
  -1  -1  12 496.714 113.682  61
   1  -1 -12 539.033 123.618  59
   1   1 -12 289.972 89.8203  59
  -1   1  12 324.724 132.709  22
  -1  -1  12 360.754 136.370  22
  -1   1  12 406.404 120.066  62
  -1  -1  12 380.130 114.889  50
  -1   1  12 341.303 105.728  50
  -1  -1  12 604.848 120.736  48
  -1  -1  12 502.606 132.117  49
  -1   1  12 521.081 130.144  49
  -1   1  12 490.708 109.406  47
   1   1 -12 296.280 105.109  46
   1  -1 -12 585.759 142.458  46
  -1  -1  12 295.226 103.113  47
   1   1 -12 210.368 98.6341  42
   1  -1 -12 501.967 120.903  41
   1  -1 -12 492.149 136.136  42
   1   1 -12 466.580 137.569  43
   1  -1 -12 1177.05 191.944  43
   1  -1 -12 577.915 148.312  44
   1   1 -12 365.099 124.324   6
   1  -1 -12 596.855 157.240   6
  -1   1  12 131.848 79.3779  17
  -1  -1  12 319.481 116.463  17
  -1   1  12 302.446 107.078  35
  -1  -1  12 353.398 124.385  33
  -1  -1  12 61.6076 72.0328  34
   1   1 -12 577.614 132.374  21
   1  -1 -12 401.751 118.203  21
   1   1 -11 7931.85 576.606   6
   1  -1 -11 8411.88 593.380   6
   1  -1 -11 8346.21 570.841  57
   1   1 -11 8749.83 559.121  57
  -1   1  11 7966.52 511.353  54
   1   1 -11 7961.51 573.787  28
   1   1 -11 6728.34 478.347  29
   1  -1 -11 8208.13 547.938  29
   1   1 -11 7672.69 517.955  58
   1  -1 -11 7600.78 503.818  59
   1   1 -11 8104.99 483.805  59
  -1  -1  11 7147.01 568.795  22
  -1   1  11 8262.15 609.707  22
  -1  -1  11 8734.83 489.920  61
  -1   1  11 8270.66 520.680  62
  -1  -1  11 7603.95 478.215  47
  -1   1  11 7445.89 453.809  47
  -1   1  11 8064.00 508.956  49
  -1   1  11 8499.02 503.416  50
  -1  -1  11 7582.15 505.605  49
  -1  -1  11 7865.98 497.331  50
  -1  -1  11 8254.19 479.568  48
   1  -1 -11 7925.87 544.279  46
   1   1 -11 8495.41 526.350  46
   1  -1 -11 7514.42 541.277  44
   1   1 -11 7275.53 516.219  43
   1  -1 -11 7694.44 528.040  43
   1   1 -11 7422.13 525.846  42
   1  -1 -11 8504.44 551.077  42
  -1   1  11 7697.25 531.985  35
  -1  -1  11 6150.49 483.546  17
  -1   1  11 5989.26 467.028  17
  -1  -1  11 7749.02 535.164  34
  -1   1  11 6928.95 494.082  33
   1   1 -11 7118.08 485.990  32
   1  -1 -11 7741.77 532.268  32
  -1  -1  11 7708.96 524.016  33
   1   1 -11 7606.88 518.775  21
   1  -1 -11 8166.20 535.247  21
   1  -1 -10 14365.3 832.083   6
   1   1 -10 14339.7 842.251   6
   1  -1 -10 16389.2 849.100  57
   1   1 -10 16225.8 813.983  57
   1   1 -10 14332.2 756.133  29
   1   1 -10 13419.4 810.052  28
   1  -1 -10 13844.6 797.052  29
   1  -1 -10 16949.8 805.356  59
   1   1 -10 14451.7 781.340  58
   1   1 -10 13740.7 723.901  59
  -1   1  10 14739.5 866.544  22
  -1  -1  10 15769.9 873.877  22
  -1   1  10 16849.6 793.545  62
  -1  -1  10 14575.2 731.615  61
  -1   1  10 15750.9 757.779  50
  -1  -1  10 16181.3 785.033  49
  -1  -1  10 14532.6 736.502  47
  -1   1  10 15753.6 775.839  49
  -1  -1  10 15769.6 742.711  48
  -1   1  10 13980.4 711.288  47
  -1  -1  10 16545.1 778.132  50
   1  -1 -10 17089.3 844.420  46
   1   1 -10 15861.6 777.993  46
   1  -1 -10 15282.4 809.282  42
   1  -1 -10 14978.7 792.111  43
   1   1 -10 14812.4 787.600  43
   1   1 -10 15445.0 796.945  42
  -1   1  10 14757.2 801.394  35
  -1  -1  10 14525.2 783.692  33
  -1  -1  10 14576.5 805.003  34
  -1   1  10 14214.7 760.422  33
   1   1 -10 15068.5 764.372  32
   1  -1 -10 13836.9 787.974  32
   1   1 -10 15082.5 790.368  21
  -1  -1  10 13093.1 763.664  17
   1  -1  -9 3613.79 319.486  57
   1   1  -9 3215.40 283.919  57
   1   1  -9 3228.35 302.708  28
   1  -1  -9 3381.94 304.125  29
   1   1  -9 3521.21 279.882  29
  -1  -1   9 3537.90 263.320  47
  -1   1   9 3380.75 268.803  49
  -1  -1   9 3334.86 253.533  48
  -1  -1   9 3457.55 272.369  50
  -1  -1   9 2916.70 258.981  49
  -1   1   9 3319.37 247.779  47
  -1   1   9 3691.70 271.638  50
  -1  -1   9 3209.93 322.704  22
  -1   1   9 2716.90 305.838  22
   1  -1  -9 3676.75 314.987  46
   1   1  -9 3170.92 270.408  46
   1   1  -9 3262.33 285.495  44
   1   1  -9 2904.19 270.238  43
   1  -1  -9 3177.62 293.443  42
   1  -1  -9 2961.34 280.278  43
   1  -1  -9 2600.45 286.707   6
   1   1  -9 3809.07 338.088   6
  -1  -1   9 3111.16 274.801  33
   1   1  -9 3128.09 265.260  32
  -1   1   9 4018.94 317.488  34
  -1   1   9 3335.10 273.821  33
   1  -1  -9 2895.79 280.166  32
  -1  -1   9 3429.04 300.261  34
  -1  -1   9 3357.70 257.330  61
  -1   1   9 3441.84 277.967  62
   1  -1  -9 3150.15 279.002  58
   1   1  -9 3583.89 294.611  58
   1  -1  -9 3051.99 274.312  59
   1   1  -8 6449.02 405.677  57
   1  -1  -8 7242.28 447.880  57
   1  -1  -8 5987.61 340.373  30
   1   1  -8 6543.26 387.004  29
   1   1  -8 6504.85 434.624  28
   1  -1  -8 6727.28 427.144  29
  -1  -1   8 6642.81 382.810  50
  -1   1   8 6909.99 380.061  50
  -1  -1   8 6458.59 367.194  47
  -1  -1   8 5878.52 354.836  48
  -1   1   8 6462.46 355.470  47
  -1   1   8 6671.66 384.768  49
  -1   1   8 7333.41 479.745  22
  -1  -1   8 6645.85 455.433  22
   1   1  -8 5829.45 389.326  52
   1   1  -8 5947.00 380.467  46
   1  -1  -8 6725.01 429.179  46
   1   1  -8 6703.29 413.224  44
   1  -1  -8 5890.52 403.666  43
   1  -1  -8 6371.93 415.945  42
   1  -1  -8 6489.68 446.084   6
   1   1  -8 6297.57 438.678   6
  -1   1   8 6386.05 387.814  33
  -1  -1   8 6149.22 389.205  33
  -1   1   8 6335.70 415.627  34
   1   1  -8 5757.08 371.618  32
   1  -1  -8 6773.03 422.150  32
  -1  -1   8 6691.53 370.797  61
  -1   1   8 6585.97 392.412  62
   1   1  -8 6344.83 401.511  58
   1  -1  -8 6262.08 398.377  59
   1  -1  -8 5465.22 383.939  58
  -1  -1   7 9138.83 443.565  50
  -1  -1   7 8192.97 420.500  47
  -1   1   7 8982.71 448.314  49
   1   1  -7 8281.09 464.372  44
   1  -1  -7 8076.83 477.140  44
   1  -1  -7 7341.57 455.297  43
   1   1  -7 7762.67 456.456  42
   1  -1  -7 8154.58 495.754   6
   1   1  -7 7969.19 500.320   6
   1   1  -7 8624.27 466.658  52
   1  -1  -7 8530.67 490.943  57
   1   1  -7 9247.80 478.167  57
   1  -1  -7 7749.04 395.095  30
   1   1  -7 8127.84 482.796  28
   1   1  -7 8666.49 446.426  29
   1  -1  -7 8948.19 487.874  29
  -1   1   7 8539.09 444.763  33
  -1  -1   7 8652.43 454.461  31
  -1   1   7 9217.27 490.918  34
  -1  -1   7 8222.60 449.325  33
   1   1  -7 8582.42 444.455  32
   1  -1  -7 8450.36 468.656  32
  -1   1   7 9003.09 523.735  22
  -1  -1   7 8231.10 505.827  22
   1  -1  -6 6926.96 303.865  14
  -1  -1   6 6716.87 417.369  22
  -1   1   6 6775.02 415.652  22
  -1  -1   6 6959.11 371.444  33
  -1   1   6 7318.36 401.724  34
  -1  -1   6 6385.73 363.122  31
  -1   1   6 6934.84 360.683  33
   1   1  -6 7341.26 367.429  32
   1  -1  -6 7165.00 384.372  32
   1   1  -6 6677.58 298.259   2
   1   1  -6 7075.41 408.292  27
   1   1  -6 6994.57 402.308  28
   1   1  -6 6606.12 355.706  29
   1  -1  -6 7227.76 392.728  29
   1  -1  -6 6710.91 318.155  30
   1   1  -6 7297.65 430.884   6
   1   1  -6 6045.01 298.823   8
   1  -1  -5 61843.3 2120.93   8
   1   1  -5 54199.3 2117.17   8
   1   1  -5 59279.6 2158.62  32
  -1   1   5 55112.1 2148.86  33
   1  -1  -5 59124.3 2172.58  32
  -1   1   5 61580.7 2207.93  34
  -1  -1   5 56716.4 2161.13  31
  -1  -1   5 58907.3 2168.43  33
   1   1  -5 52037.1 2111.79  63
  -1   1   5 55796.9 2225.19  22
  -1  -1   5 56377.0 2223.45  22
   1  -1  -5 58378.5 2123.22   4
   1   1  -5 55246.7 2112.06   2
   1  -1  -5 56785.9 2097.76  30
   1   1  -5 60042.2 2205.69  28
   1   1  -5 58147.4 2149.83  29
   1   1  -5 58393.4 2215.65  27
   1  -1  -5 60283.5 2183.98  29
   1  -1  -5 55746.7 2113.03  14
   1  -1  -4 89893.4 3092.82   8
  -1   1   4 83018.2 3095.38  33
   1   1  -4 83996.9 3096.81  32
  -1  -1   4 82924.3 3112.96  31
   1  -1  -4 83927.5 3103.41  32
  -1  -1   4 85517.4 3121.34  33
  -1   1   4 89863.9 3152.07  34
   1   1  -4 84482.9 3094.81  63
  -1  -1   4 82745.3 3155.01  22
  -1   1   4 87681.0 3160.41  22
   1  -1  -4 84605.6 3096.31   4
   1   1  -4 80337.5 3087.25   2
   1  -1  -4 96003.2 3093.67   2
   1  -1  -4 83776.1 3113.18  29
   1  -1  -4 79420.6 3035.86  30
   1   1  -4 88224.4 3142.69  28
   1   1  -4 85377.7 3090.79  29
   1   1  -4 88693.5 3161.75  27
   1  -1  -4 81059.6 3087.47  14
   1   1  -3 405735. 14625.3   6
   1  -1  -3 402898. 14578.4   8
   1  -1  -3 417249. 14625.5   6
  -1   1   3 397057. 14556.8  33
  -1   1   3 414474. 14605.2  34
  -1  -1   3 417867. 14598.2  33
   1  -1  -3 419546. 14565.9  32
  -1  -1   3 433835. 14592.5  31
   1   1  -3 409803. 14585.1  63
  -1   1   3 431198. 14617.6  22
  -1  -1   3 426629. 14609.7  22
   1  -1  -3 418477. 14575.2   2
   1  -1  -3 401045. 14586.2   4
   1   1  -3 388738. 14579.1   2
   1   1  -3 387860. 14587.5  28
   1  -1  -3 427874. 14579.2  29
   1   1  -3 402992. 14610.0  27
   1   1  -3 372252. 14542.4  29
   1  -1  -3 388563. 14577.2  14
   1  -1  -2 198258. 6669.06   7
   1  -1  -2 186032. 6660.41   8
   1  -1  -2 192836. 6669.58   6
  -1   1   2 189436. 6657.40  34
  -1   1   2 179668. 6594.48  31
  -1  -1   2 186444. 6663.26  31
  -1  -1   2 181737. 6664.99  33
  -1   1   2 185601. 6616.48  33
   1   1  -2 186665. 6665.35  63
  -1  -1   2 192794. 6647.67  22
   1  -1  -2 200000. 6652.72   1
   1   1  -2 176927. 6659.38   2
   1  -1  -2 190975. 6672.27   4
   1  -1  -2 192615. 6656.78   2
   1   1  -2 182490. 6660.08  27
   1   1  -2 183236. 6634.61  28
  -1  -1   2 201813. 6643.71  30
   1   1  -2 171001. 6594.22  29
   1  -1  -2 178423. 6660.97  14
   1  -1  -1 665704. 21650.9   6
  -1   1   1 634002. 21597.5  31
  -1  -1   1 681228. 21669.5  31
  -1   1   1 642364. 21613.9  33
   1   1  -1 492350. 21655.3  63
  -1  -1   1 659857. 21620.6  22
   1  -1  -1 523005. 21649.6   2
   1  -1  -1 684528. 21643.7   1
  -1  -1   1 623677. 21596.9   1
  -1  -1   1 693217. 21654.1  30
   1   1  -1 581299. 21600.6  28
   1   1  -1 497260. 21623.9  27
  -1  -1   0 27516.3 1012.14  32
   1   1   0 26656.9 1047.09  63
   1  -1   0 25224.2 1045.59   4
   1   1   0 25235.0 1043.73   2
   1  -1   0 26905.2 1039.99   2
   1  -1   0 27486.3 1015.86   1
  -1  -1   0 26916.3 994.323   1
   1   1   0 26260.6 981.943  27
  -1  -1   0 26820.5 1036.41  30
  -1  -1   0 27026.0 1003.17  29
   1   1   0 26713.4 1013.75  36
   1   1   0 27630.6 1029.97   7
   1  -1   0 29411.8 1008.51   6
  -1   1  -1 139298. 4887.57  26
  -1  -1  -1 134560. 4939.68  26
   1   1   1 124830. 4888.45  22
   1   1   1 137122. 4902.76  36
  -1   1  -1 136691. 4894.16  36
   1   1   1 143499. 4931.21  35
  -1  -1  -1 139974. 4936.20  32
   1   1   1 127439. 4944.27  63
   1  -1   1 138904. 4937.53   1
   1  -1   1 127103. 4949.15   4
  -1   1  -1 135791. 4920.79  27
  -1  -1  -1 146136. 4959.40  30
  -1  -1  -1 133165. 4927.87  29
   1   1   1 150885. 4931.67   7
   1  -1   1 141865. 4951.73   8
   1  -1   2 182463. 6766.39  14
  -1  -1  -2 194759. 6768.65  26
  -1   1  -2 189246. 6718.57  26
   1   1   2 185692. 6751.33  22
  -1   1  -2 180660. 6712.45  36
   1   1   2 183723. 6724.45  36
   1   1   2 188600. 6755.92  35
   1   1   2 193679. 6778.37  34
   1  -1   2 179392. 6712.43  34
  -1  -1  -2 181317. 6784.85  32
   1   1   2 180625. 6768.36  63
   1  -1   2 206524. 6773.75   2
   1  -1   2 179218. 6770.52   4
   1   1   2 187446. 6770.01   2
  -1   1  -2 192363. 6755.37  27
  -1  -1  -2 185597. 6748.68  28
  -1  -1  -2 181023. 6782.88  29
  -1   1  -2 183382. 6772.18  28
   1   1   2 222597. 6765.08   7
   1  -1   2 197492. 6772.61   8
   1  -1   3 23327.5 882.857  14
   1  -1   3 23373.8 913.328  22
   1   1   3 23825.9 905.100  22
  -1  -1  -3 22199.4 888.707  26
   1   1   3 21257.9 848.918  36
   1   1   3 22455.0 879.916  63
   1  -1   3 21704.9 882.404   4
   1   1   3 22612.3 881.694   2
   1  -1   3 24528.5 881.894   2
   1  -1   3 22744.9 879.883   8
  -1  -1  -3 20045.5 853.861   6
  -1   1  -3 21913.7 857.203   6
  -1   1  -3 23036.4 888.350  27
  -1  -1  -3 22223.5 894.170  28
  -1   1  -3 22916.9 854.304  26
  -1  -1  -3 22710.1 927.150  29
  -1   1  -3 22484.6 909.334  28
   1   1   3 22058.4 902.208  34
   1  -1   3 23492.7 855.814  34
  -1  -1  -3 22702.7 931.903  32
   1   1   3 23072.9 881.917  35
   1   1   4 21818.9 819.405  63
  -1   1  -4 20921.8 823.455   6
  -1  -1  -4 19333.5 817.099   6
   1  -1   4 22304.7 820.558   8
   1   1   4 18947.9 810.037   8
  -1  -1  -4 21354.1 849.443  26
   1  -1   4 22951.0 896.849  22
   1   1   4 22160.4 878.510  22
   1  -1   4 19704.5 817.400   4
   1   1   4 20775.4 817.004   2
   1  -1   4 20054.1 813.283  14
   1   1   4 21389.5 841.606  35
   1  -1   4 20185.6 820.178  34
   1  -1   4 19698.1 783.335  35
   1   1   4 21975.0 873.312  34
  -1  -1  -4 20870.2 900.908  32
  -1  -1  -4 20077.8 862.582  28
  -1   1  -4 21985.1 909.165  29
  -1   1  -4 23113.4 822.328  26
  -1  -1  -4 21191.7 896.252  29
  -1   1  -4 20946.7 878.488  28
  -1   1  -4 20987.2 853.710  27
   1   1   5 4546.02 226.512   8
  -1  -1  -5 4077.97 248.907   6
  -1   1  -5 4587.49 256.590   6
  -1  -1  -5 4988.97 276.847  26
   1   1   5 4952.32 304.081  22
   1  -1   5 5633.31 334.163  22
   1   1   5 4694.88 229.393   2
   1  -1   5 4850.76 236.446   4
   1  -1   5 4671.83 228.747  14
   1  -1   5 4748.44 229.237  35
   1  -1   5 4794.80 292.140  33
  -1   1  -5 5010.29 328.192  32
   1   1   5 4644.98 267.000  35
   1  -1   5 4871.41 261.564  34
  -1  -1  -5 4214.16 309.153  32
   1   1   5 4600.99 292.891  34
  -1   1  -5 5092.68 309.773  28
  -1   1  -5 4925.63 321.461  29
  -1  -1  -5 4583.29 293.446  28
  -1   1  -5 4625.90 282.244  27
  -1  -1  -5 4619.55 308.353  29
  -1   1  -5 5230.29 257.060  26
  -1   1  -6 14924.7 647.424   6
  -1  -1  -6 12554.5 631.347   6
   1   1   6 14103.7 570.953   8
   1   1   6 14006.9 572.558   2
   1  -1   6 14724.5 688.411  33
   1  -1   6 14997.1 649.331  34
   1  -1   6 14282.0 605.255  35
   1   1   6 14512.6 694.653  34
  -1   1  -6 16142.3 752.051  32
  -1  -1  -6 14499.5 722.866  32
   1   1   6 14571.4 657.255  35
   1  -1   6 15267.1 581.271  14
   1   1   6 15693.6 716.530  22
   1  -1   6 16974.5 760.925  22
  -1   1  -6 15124.8 713.408  28
  -1  -1  -6 14318.0 693.664  28
  -1   1  -6 14965.8 740.442  29
  -1  -1  -6 14548.0 719.739  29
  -1  -1  -6 14820.9 666.912  26
  -1   1  -6 14942.8 682.398  27
   1  -1   7 59068.6 2171.21  50
   1   1   7 54378.4 2181.47  50
   1   1   7 50249.8 2152.51  47
   1  -1   7 59431.1 2171.73  49
   1  -1   7 54155.7 2151.79  48
   1   1   7 48185.5 2139.83  48
   1   1   7 59634.4 2222.14  22
   1  -1   7 62211.0 2276.82  22
  -1  -1  -7 55283.6 2181.72  46
  -1   1  -7 58627.2 2158.33  44
  -1   1  -7 57885.0 2177.76  57
   1   1   7 58189.2 2193.11  54
  -1  -1  -7 53124.0 2153.58  57
  -1   1  -7 56301.6 2132.71   6
  -1  -1  -7 49342.9 2115.66   6
   1   1   7 52446.4 2132.11  35
   1   1   7 55895.0 2190.97  34
   1  -1   7 56136.0 2133.09  34
  -1  -1  -7 54624.5 2235.17  32
   1  -1   7 54330.0 2077.77  35
  -1   1  -7 48887.5 2212.16  32
   1  -1   7 61011.4 2163.15  62
   1   1   7 56210.2 2190.11  62
   1   1   7 50443.0 2147.11  61
  -1   1  -7 56982.7 2223.85  28
  -1  -1  -7 58246.0 2159.36  26
  -1  -1  -7 54992.7 2201.22  28
  -1  -1  -7 53936.5 2226.04  29
  -1   1  -7 55765.8 2173.94  27
   1   1   8 20546.6 894.101  51
   1   1   8 20460.7 948.578  22
   1  -1   8 20315.7 981.291  22
  -1   1  -8 19091.5 846.287  58
  -1   1  -8 18693.9 893.545  27
  -1  -1  -8 19443.2 888.140  26
  -1  -1  -8 19660.2 934.867  28
  -1   1  -8 18325.2 926.694  28
   1  -1   8 20934.1 902.347  50
   1   1   8 19899.2 915.445  50
   1  -1   8 20960.8 903.863  49
   1  -1   8 18616.5 876.913  48
   1   1   8 17770.4 872.576  48
   1   1   8 17447.8 877.617  47
  -1   1  -8 19860.3 882.164  44
  -1  -1  -8 18923.6 909.144  46
  -1  -1  -8 18530.8 871.232  44
  -1   1  -8 17816.5 843.042  43
  -1   1  -8 19056.3 865.826  42
  -1  -1  -8 18097.2 849.564  42
  -1   1  -8 19744.7 862.220   6
  -1  -1  -8 17587.2 845.729   6
   1   1   8 19460.6 864.614  35
   1  -1   8 20549.8 872.614  34
   1   1   8 19980.0 920.879  34
   1  -1   8 18282.9 804.364  35
   1  -1   8 19988.2 881.553  62
   1   1   8 18376.9 903.529  62
   1   1   8 17418.6 869.392  61
   1  -1   8 19314.8 881.904  61
   1  -1   8 19528.2 864.395  54
   1   1   8 20772.5 921.915  54
  -1  -1  -8 18274.4 886.965  57
  -1   1  -8 19820.2 900.531  57
   1   1   9 5899.81 380.142  51
   1  -1   9 5300.30 428.684  22
   1   1   9 5878.17 427.520  22
  -1   1  -9 4888.19 333.613  58
  -1   1  -9 5344.78 413.425  28
  -1  -1  -9 5555.88 419.197  28
   1  -1   9 4606.72 351.846  47
   1   1   9 5079.44 367.022  47
   1   1   9 5117.42 363.693  48
   1  -1   9 5082.19 367.597  49
   1  -1   9 5624.48 381.447  50
   1   1   9 4968.62 378.299  50
   1  -1   9 5471.40 368.969  48
  -1  -1  -9 5406.27 396.715  46
  -1   1  -9 5863.76 377.815  44
  -1  -1  -9 5280.68 365.151  44
  -1  -1  -9 4795.41 333.343  43
  -1   1  -9 5752.54 367.560  42
  -1  -1  -9 5074.92 346.393  42
  -1   1  -9 5009.31 340.349  43
  -1  -1  -9 4503.12 333.897   6
  -1   1  -9 5014.06 344.874   6
   1   1   9 5445.53 394.254  34
   1  -1   9 5086.97 349.418  34
   1   1   9 5408.40 350.818  35
   1  -1   9 5010.62 305.166  35
   1  -1   9 5487.24 369.417  62
   1   1   9 4937.51 376.891  62
   1  -1   9 5006.26 362.766  61
  -1   1  -9 5483.61 385.195  57
   1   1   9 5323.54 385.588  54
  -1  -1  -9 6101.98 400.507  57
   1  -1   9 5619.59 363.251  54
   1   1  10 1259.36 191.370  62
   1  -1  10 1435.35 186.908  62
   1  -1  10 1346.19 173.588  54
  -1  -1 -10 1258.75 185.702  57
  -1   1 -10 1459.89 198.302  57
  -1   1 -10 1192.23 156.516  58
  -1   1 -10 933.677 180.693  28
  -1   1 -10 1324.29 216.737  29
  -1  -1 -10 1497.03 221.768  28
   1  -1  10 1279.65 179.722  61
   1   1  10 1658.01 192.147  51
   1   1  10 1503.44 198.036  54
   1  -1  10 1536.32 233.240  22
   1   1  10 1117.07 196.028  22
   1   1  10 1341.87 178.033  48
   1  -1  10 1176.33 177.588  49
   1  -1  10 1506.01 195.935  50
   1   1  10 1521.50 211.637  50
   1  -1  10 1199.15 174.690  48
   1   1  10 1351.58 188.610  47
  -1   1 -10 1460.75 187.306  44
  -1   1 -10 1194.38 187.561  46
  -1  -1 -10 1918.53 234.663  46
   1  -1  10 1243.84 180.195  47
  -1   1 -10 1435.53 179.701  42
  -1  -1 -10 1242.73 173.332  44
  -1  -1 -10 1405.87 169.717  43
  -1   1 -10 1439.35 172.793  43
  -1  -1 -10 1267.87 170.401  42
   1  -1  10 1695.52 225.509  17
  -1   1 -10 1482.51 180.108   6
  -1  -1 -10 878.868 141.159   6
  -1   1 -10 936.873 188.114  32
   1  -1  10 1373.48 173.577  34
   1   1  10 1093.18 175.860  34
   1   1  10 1393.87 171.045  35
   1  -1  10 1700.23 216.590  20
  -1   1 -11 1364.01 180.175  58
   1  -1  11 1170.09 185.633  61
  -1  -1 -11 1301.93 228.255  29
  -1   1 -11 1184.97 215.452  29
  -1   1 -11 1733.66 252.300  28
   1   1  11 1384.01 206.796  54
   1  -1  11 1505.33 193.288  54
   1   1  11 1296.75 180.986  51
   1   1  11 1354.88 223.734  22
   1  -1  11 1208.82 220.571  22
  -1   1 -11 1395.63 201.991  57
  -1  -1 -11 1315.98 199.576  57
   1   1  11 1025.63 166.054  48
   1   1  11 1674.61 230.955  50
   1  -1  11 1441.63 205.172  49
   1  -1  11 1546.41 215.369  50
   1  -1  11 1397.41 197.657  48
  -1   1 -11 1287.84 189.816  44
  -1  -1 -11 1436.40 218.643  46
  -1   1 -11 1473.71 221.890  46
   1  -1  11 1484.18 202.492  47
   1   1  11 1048.61 176.284  47
  -1  -1 -11 1629.49 198.510  42
  -1  -1 -11 1301.81 172.788  43
  -1   1 -11 1789.28 202.263  43
  -1  -1 -11 1491.65 202.968  44
  -1   1 -11 1691.65 205.260  42
   1   1  11 1592.86 231.862  17
  -1   1 -11 1715.80 251.716  32
   1  -1  11 1404.24 189.273  34
  -1  -1 -11 1541.70 246.445  32
   1   1  11 1060.24 185.349  34
   1   1  11 1475.78 215.731  62
   1  -1  11 1562.23 205.143  62
   1  -1  11 1302.92 201.747  20
  -1  -1 -12 6727.22 510.204  59
  -1  -1 -12 6672.34 523.894  30
  -1   1 -12 6376.89 524.401  28
  -1  -1 -12 6418.56 546.389  29
  -1   1 -12 6499.60 534.651  29
   1   1  12 5857.08 432.915  51
   1   1  12 5912.79 512.092  22
   1  -1  12 6574.12 543.254  22
   1  -1  12 6615.61 455.395  54
   1   1  12 6488.33 476.432  54
  -1  -1 -12 6615.04 491.128  57
  -1   1 -12 6005.79 465.833  57
   1  -1  12 6471.98 480.932  50
   1  -1  12 5603.79 435.400  48
   1  -1  12 6818.79 490.937  49
   1  -1  12 5310.70 434.285  47
   1   1  12 6562.07 486.920  50
   1   1  12 6160.67 451.707  47
  -1  -1 -12 6326.77 501.069  46
  -1   1 -12 7125.28 480.157  44
  -1  -1 -12 5799.62 448.029  44
  -1  -1 -12 5824.97 426.569  42
  -1   1 -12 6714.52 440.732  43
  -1   1 -12 6402.30 447.501  42
   1   1  12 7505.09 549.255  17
   1  -1  12 5646.09 431.913  34
   1   1  12 5734.96 465.808  34
  -1   1 -12 6197.59 526.041  32
  -1  -1 -12 6085.93 536.909  32
   1   1  12 6805.45 500.545  62
   1  -1  12 5197.02 427.389  61
   1  -1  12 6172.98 462.916  62
   1  -1  12 5716.45 465.393  20
  -1  -1 -13 652.737 168.725  59
  -1   1 -13 584.111 156.551  59
  -1  -1 -13 497.874 157.009  29
  -1  -1 -13 426.662 134.894  30
  -1   1 -13 552.832 154.076  28
  -1   1 -13 546.272 156.625  29
  -1  -1 -13 667.832 164.685  56
  -1   1 -13 440.605 143.005  57
  -1  -1 -13 637.696 153.860  57
   1   1  13 584.187 145.613  50
   1  -1  13 535.371 145.651  48
   1  -1  13 455.245 146.564  49
   1   1  13 380.270 139.601  22
   1  -1  13 522.020 161.121  22
   1  -1  13 279.472 106.654  47
  -1  -1 -13 1024.95 202.812  46
   1   1  13 746.507 153.479  47
  -1   1 -13 333.279 114.486  42
  -1  -1 -13 431.999 109.718  42
  -1   1 -13 606.831 129.195  43
  -1   1 -13 479.470 133.778  44
  -1  -1 -13 359.361 111.737  44
   1   1  13 353.994 153.524  17
   1   1  13 880.648 170.746  34
  -1  -1 -13 837.345 197.530  32
  -1   1 -13 958.567 199.408  32
   1   1  13 949.138 188.890  62
   1  -1  13 563.850 143.832  62
   1   1  13 419.451 127.240  54
   1  -1  13 457.590 127.733  54
   1   1  13 511.474 130.762  51
   1  -1  13 565.390 143.750  20
   1   1  13 525.962 135.758  20
   1   1  14 632.042 146.312  54
   1   1  14 469.167 114.274  51
   1  -1  14 508.922 121.642  54
  -1   1 -14 497.908 131.018  44
   1   1  14 643.699 139.969  40
  -1  -1 -14 789.082 157.181  44
  -1   1 -14 318.801 99.1851  42
   1   1  14 477.756 151.307  17
   1  -1  14 412.248 124.963  62
   1   1  14 519.130 138.607  62
  -1  -1 -14 306.848 126.775  56
  -1  -1 -14 685.364 155.773  57
  -1   1 -14 437.540 132.378  57
  -1  -1 -14 803.717 183.548  46
   1  -1  14 322.710 119.689  47
   1   1  14 554.560 132.919  47
   1  -1  14 478.244 138.590  49
   1  -1  14 460.330 123.657  48
   1   1  14 471.390 130.907  50
  -1   1 -14 538.199 146.671  59
  -1  -1 -14 503.263 141.958  59
   1   1  14 293.943 107.832  20
   1  -1  14 414.117 122.810  20
   1   1  15 2227.56 232.080  40
  -1   1 -15 1861.49 212.536  42
   1   1  15 2259.62 274.998  17
   1  -1  15 2111.77 240.164  62
   1   1  15 2063.69 253.465  62
  -1   1 -15 2293.30 256.606  56
   1  -1  15 2198.36 224.465  54
   1   1  15 2152.13 249.511  54
  -1  -1 -15 1640.92 229.749  57
  -1   1 -15 2061.68 257.806  57
  -1  -1 -15 2277.02 259.397  56
  -1   1 -15 2012.13 240.752  44
  -1  -1 -15 2114.53 232.470  44
   1  -1  15 1822.27 228.821  47
   1   1  15 1943.78 242.191  50
   1  -1  15 2309.95 262.132  49
  -1  -1 -15 2356.14 285.262  59
  -1   1 -15 2348.00 270.137  59
   1   1  15 2305.14 237.905  20
   1  -1  15 2220.63 236.847  20
   1  -1  16-22.0673 41.4597  49
   1   1  16-21.2367 52.7818  50
  -1   1 -16-19.6798 48.9122  44
   1   1  16-24.9529 62.0179  17
   1  -1  16 25.3081 67.2437  17
   1   1  16-22.0263 62.0740  62
   1  -1  16-19.1672 50.9272  62
  -1  -1 -16 22.4547 51.6690  57
  -1  -1 -16 63.8509 56.5507  56
  -1   1 -16 60.1440 46.1311  56
  -1   1 -16 119.627 71.0734  57
   1   1  16 39.4330 49.0034  54
  -1   1 -16-25.6661 53.9128  46
  -1   1 -16-23.4696 58.3313  59
  -1  -1 -16-24.5759 56.5500  59
  -1   1 -17 115.745 65.3506  46
  -1   1 -17-16.5071 46.5373  24
  -1  -1 -17 22.1910 27.6057  24
  -1  -1 -17 46.9161 46.4738  57
  -1   1 -17 52.3779 40.1943  57
   1   1  17-18.3882 45.7194  17
   1  -1  17 150.656 72.9513  17
  -1   1 -17 66.6561 46.9792  59
  -1  -1 -17 34.9486 40.2288  59
   1   1  17 46.3937 45.9567  50
   1  -1  17 31.6449 39.3454  49
   1   1  17 62.4587 46.4025  62
  -1   1 -18 30.4440 23.7458  24
   1   1  18 32.8599 32.5621  17
   1  -1  18 45.3653 31.9863  17
   1   2 -18 46.4261 24.1646  24
  -1  -2  17 205.693 60.9227  47
   1   2 -17 352.528 86.4179  42
   1   2 -17 296.922 89.2579  44
   1  -2 -17 314.156 75.7245  11
  -1   2  17 127.393 66.7047  62
  -1  -2  17 295.609 86.8138  62
   1   2 -17 450.356 98.4788  57
  -1  -2  17 234.759 72.4778  54
  -1   2  17 422.938 93.0190  51
   1   2 -17 239.579 75.8340  24
  -1  -2  17 200.073 78.7150  49
  -1   2  17 95.6805 52.5197  49
  -1  -2  17 203.468 73.4380  50
   1  -2 -17 179.850 56.8946  21
   1  -2 -16 40.1327 53.3183  11
   1   2 -16 25.2475 62.7518  57
  -1  -2  16 20.8997 62.0868  54
  -1  -2  16-22.9438 48.1966  49
  -1   2  16-21.6875 61.1208  49
  -1  -2  16-31.7379 42.1664  48
  -1  -2  16 22.0050 50.6364  50
  -1   2  16 35.2865 46.8804  50
   1   2 -16-24.2873 60.3653  24
  -1   2  16 44.6642 55.5061  51
  -1  -2  16 34.1453 48.1160  51
  -1  -2  16-18.4043 45.7443  47
   1  -2 -16 21.7138 49.9664  46
   1   2 -16 71.1695 66.8577  42
   1   2 -16-22.3819 51.5035  43
  -1  -2  16-23.3814 62.1263  17
  -1   2  16-35.3732 46.9956  17
   1  -2 -16-14.8817 41.9418  10
  -1   2  16-47.0212 66.2587  62
  -1  -2  16-22.2794 59.1982  62
   1  -2 -16-19.4019 57.6375  21
  -1   2  15 894.003 165.207  54
  -1   2  15 576.956 134.284  51
   1   2 -15 535.467 135.621  24
  -1  -2  15 688.592 130.296  47
   1  -2 -15 518.604 132.382  46
   1   2 -15 615.285 126.541  46
   1   2 -15 737.410 152.140  42
   1  -2 -15 463.624 126.457  44
   1   2 -15 539.908 135.787  43
  -1   2  15 634.081 127.557  17
  -1  -2  15 644.281 145.619  17
  -1   2  15 494.225 135.624  62
  -1  -2  15 410.722 117.499  62
  -1  -2  15 432.024 103.153  61
  -1  -2  15 464.575 107.670  48
  -1   2  15 726.337 145.654  49
  -1   2  15 423.418 108.748  50
  -1  -2  15 886.682 157.433  50
  -1  -2  15 765.400 158.178  49
   1   2 -15 1017.70 185.550  57
  -1  -2  15 466.371 119.395  54
   1  -2 -15 527.108 130.808  21
   1   2 -15 808.889 140.828  21
  -1   2  14 539.840 139.943  51
  -1   2  14 535.535 135.335  54
  -1  -2  14 1054.73 180.613  50
  -1   2  14 698.058 151.835  49
  -1   2  14 520.733 120.238  50
  -1  -2  14 659.426 132.997  48
  -1  -2  14 476.942 127.770  49
   1  -2 -14 629.319 127.971  59
  -1  -2  14 671.718 134.335  61
   1   2 -14 742.158 155.168  58
   1   2 -14 485.360 146.969  57
  -1  -2  14 560.577 138.615  54
  -1  -2  14 486.119 124.372  47
   1   2 -14 365.288 116.475  46
   1  -2 -14 684.375 161.147  46
   1  -2 -14 450.986 146.326  44
   1   2 -14 464.037 134.479  42
   1   2 -14 534.896 146.253  43
   1  -2 -14 437.400 113.382  41
  -1  -2  14 308.499 110.034  17
  -1   2  14 432.449 118.551  17
  -1   2  14 615.075 154.329  62
  -1  -2  14 857.448 167.421  62
   1   2 -14 273.666 90.2874  25
   1   2 -14 635.061 154.953  24
   1  -2 -14 431.413 130.914  21
   1   2 -14 717.845 145.705  21
  -1   2  13 323.392 114.280  62
  -1  -2  13 420.071 131.893  62
   1   2 -13 247.430 110.553  24
  -1   2  13 687.149 176.121  22
  -1  -2  13 85.1981 90.0035  22
   1   2 -13 206.873 84.7044  25
   1  -2 -13 402.798 110.382  59
  -1  -2  13 259.279 91.8067  61
   1   2 -13 420.241 143.879  28
  -1   2  13 358.004 128.793  54
   1   2 -13 176.793 100.269  58
   1   2 -13 355.003 121.654  57
  -1  -2  13 328.381 118.199  50
  -1   2  13 178.037 89.9198  50
  -1  -2  13 379.706 105.012  48
  -1  -2  13 198.245 110.119  49
  -1   2  13 281.356 109.405  49
  -1  -2  13 373.991 124.313  47
   1   2 -13 348.439 104.264  46
   1  -2 -13 263.384 107.573  46
   1   2 -13 188.804 89.2076  42
   1   2 -13 243.843 103.691  43
   1  -2 -13 367.399 129.727  44
   1  -2 -13 381.255 117.631  41
  -1   2  13 263.625 96.4006  17
  -1  -2  13 254.493 112.232  17
   1  -2 -13 237.867 118.166   6
   1   2 -13 302.797 128.563   6
  -1   2  13 227.291 101.626  35
  -1  -2  13 289.287 117.345  33
  -1  -2  13 189.804 94.4701  34
  -1  -2  13 408.468 119.860  35
   1   2 -13 163.575 81.5634  21
   1  -2 -13 271.623 110.229  21
  -1  -2  12 1977.47 244.484  62
  -1   2  12 2125.49 258.555  62
  -1  -2  12 2138.20 235.070  61
  -1  -2  12 2010.06 303.883  22
   1  -2 -12 1929.64 202.611  23
   1  -2 -12 2112.59 251.737  59
   1   2 -12 1719.69 256.703  28
   1  -2 -12 2184.24 281.342  29
   1   2 -12 1670.15 230.273  58
   1   2 -12 2227.93 271.618  57
  -1   2  12 2550.85 280.100  54
  -1  -2  12 1439.46 206.911  50
  -1  -2  12 2763.45 281.463  49
  -1   2  12 2051.06 237.259  50
  -1  -2  12 2157.03 232.600  48
  -1  -2  12 1946.28 232.705  47
  -1   2  12 1750.16 229.155  49
   1  -2 -12 2057.11 273.271  46
   1   2 -12 2051.12 237.402  46
   1  -2 -12 1500.59 241.254  42
   1  -2 -12 2203.12 263.629  41
   1   2 -12 2287.21 272.517  42
   1   2 -12 2150.36 264.230  43
   1  -2 -12 1769.63 251.971  44
  -1  -2  12 1457.75 222.989  17
  -1   2  12 1661.46 216.381  17
   1   2 -12 1563.07 254.206   6
   1  -2 -12 2137.13 294.934   6
  -1   2  12 1806.43 256.685  35
  -1  -2  12 2012.32 259.460  34
  -1  -2  12 1660.60 246.260  33
  -1   2  12 2086.81 303.891  22
   1   2 -12 1663.23 226.520  21
  -1  -2  11 8258.09 499.151  61
  -1   2  11 8414.19 530.501  62
   1   2 -11 7988.10 535.393  57
  -1   2  11 8403.01 538.354  54
   1   2 -11 7049.77 483.992  29
   1  -2 -11 7805.61 564.702  29
   1   2 -11 8164.46 574.349  28
   1  -2 -11 7420.36 458.325  23
  -1  -2  11 7623.06 595.506  22
  -1   2  11 8523.87 626.094  22
   1  -2 -11 8945.52 561.034  59
   1   2 -11 8396.32 543.931  58
   1   2 -11 7298.03 465.709  59
  -1  -2  11 8195.00 523.380  50
  -1  -2  11 7591.39 490.207  47
  -1   2  11 7603.51 488.442  50
  -1  -2  11 7911.58 517.234  49
  -1  -2  11 7874.84 492.495  48
  -1   2  11 8513.86 523.088  49
   1  -2 -11 8194.79 566.104  44
   1   2 -11 7386.44 493.934  46
   1   2 -11 8133.49 540.218  44
   1  -2 -11 8797.14 586.262  46
   1   2 -11 8989.69 555.294  43
   1  -2 -11 8811.91 558.844  41
   1  -2 -11 8428.53 566.188  42
  -1   2  11 7022.14 491.936  17
  -1  -2  11 6053.93 503.907  17
   1   2 -11 7664.72 579.094   6
   1  -2 -11 7660.70 581.201   6
  -1  -2  11 8108.17 543.345  33
  -1  -2  11 8120.46 547.124  34
  -1   2  11 8071.75 552.393  35
  -1   2  11 7823.84 553.939  34
   1   2 -11 7589.26 501.390  32
   1  -2 -11 7216.26 539.614  32
   1   2 -11 7670.17 523.296  21
  -1   2  10 1019.26 161.120  62
  -1   2  10 931.470 161.070  54
   1  -2 -10 1349.75 210.337  57
   1   2 -10 859.665 158.166  57
   1  -2 -10 850.145 144.111  56
   1   2 -10 1013.84 173.775  58
   1  -2 -10 1043.30 187.422  29
   1   2 -10 1081.49 182.276  28
   1   2 -10 737.765 134.566  29
  -1  -2  10 911.268 145.416  61
   1  -2 -10 725.033 149.534  59
   1   2 -10 753.818 141.978  52
   1  -2 -10 1055.11 141.310  23
  -1  -2  10 932.211 194.623  22
  -1  -2  10 1051.66 151.048  48
  -1  -2  10 1011.60 156.081  50
  -1   2  10 983.772 145.655  50
  -1  -2  10 1050.48 165.861  49
  -1   2  10 979.845 154.540  49
   1   2 -10 1000.00 148.746  46
  -1  -2  10 953.859 145.848  47
   1   2 -10 1166.44 174.386  44
   1  -2 -10 867.745 167.102  46
   1  -2 -10 858.938 166.809  44
   1   2 -10 865.189 157.436  43
   1  -2 -10 763.514 155.001  42
   1  -2 -10 1010.36 169.988  43
   1  -2 -10 1060.45 177.344  41
  -1  -2  10 607.569 139.761  17
  -1   2  10 1222.80 190.384  35
  -1  -2  10 919.743 165.116  34
  -1   2  10 834.403 160.111  34
   1   2 -10 761.064 139.352  32
   1  -2 -10 1130.40 189.483  32
  -1  -2  10 831.961 155.100  33
   1   2 -10 765.984 150.369  21
  -1   2  10 817.128 176.446  22
   1  -2 -10 519.098 140.132   6
   1   2 -10 1330.22 213.653   6
   1   2  -9 8573.52 525.161  52
  -1   2   9 9114.49 612.412  22
  -1  -2   9 9304.54 612.855  22
   1  -2  -9 8985.21 550.938  59
   1   2  -9 9733.57 550.201  58
   1  -2  -9 8691.94 571.365  29
   1   2  -9 9044.44 558.614  28
   1   2  -9 8307.07 492.488  29
  -1  -2   9 8760.61 516.168  49
  -1  -2   9 9465.07 501.870  48
  -1   2   9 8687.85 490.195  50
  -1  -2   9 9678.96 521.466  50
  -1   2   9 9068.30 509.831  49
  -1  -2   9 8190.09 487.290  47
   1  -2  -9 9253.27 582.149  46
   1   2  -9 9158.28 507.715  46
   1   2  -9 9141.38 537.678  44
   1  -2  -9 8227.48 532.120  43
   1  -2  -9 8557.98 551.434  42
   1   2  -9 10060.4 614.248   6
   1  -2  -9 9054.11 591.718   6
  -1   2   9 9781.52 571.206  34
  -1  -2   9 9195.88 551.216  34
   1   2  -9 9006.75 512.290  32
   1  -2  -9 8247.29 551.297  32
  -1  -2   9 8518.47 533.900  33
  -1  -2   9 9354.51 505.643  61
  -1   2   9 9376.68 525.883  62
   1   2  -9 8131.51 522.334  57
   1  -2  -9 8653.61 576.046  57
   1  -2  -9 8655.30 517.410  56
   1   2  -8 9741.99 558.046  52
  -1  -2   8 10741.7 635.217  22
  -1   2   8 10818.3 642.085  22
   1  -2  -8 10266.0 574.323  59
  -1   2   8 11156.6 529.029  50
  -1  -2   8 9524.52 510.718  48
  -1   2   8 10375.4 530.908  49
  -1  -2   8 9992.23 528.433  50
  -1  -2   8 9842.42 516.412  47
   1   2  -8 10103.7 528.879  46
   1  -2  -8 10302.7 599.789  46
   1   2  -8 10227.2 559.987  44
   1  -2  -8 9452.78 562.790  43
   1  -2  -8 8708.40 555.619  42
   1   2  -8 9976.66 558.842  42
   1  -2  -8 10165.6 615.769   6
   1   2  -8 9982.50 608.345   6
  -1  -2   8 9528.78 541.364  33
  -1   2   8 9672.96 526.324  33
  -1  -2   8 10510.0 575.719  34
  -1   2   8 10272.9 579.059  34
   1   2  -8 9509.73 531.227  32
  -1  -2   8 10733.5 568.975  31
   1  -2  -8 10439.6 592.173  32
  -1   2   8 10540.8 546.347  62
  -1  -2   8 9971.84 518.661  61
   1   2  -8 10893.4 603.274  27
   1   2  -8 9825.10 572.740  28
   1   2  -8 10171.0 528.858  29
   1  -2  -8 10092.6 601.593  29
   1  -2  -8 10591.9 608.507  57
   1  -2  -8 9416.34 533.786  56
   1   2  -8 9927.83 550.351  57
   1  -2  -7 3155.64 198.448  30
   1   2  -7 3074.84 260.472  28
   1   2  -7 3458.74 239.192  29
   1  -2  -7 3645.70 286.596  29
   1   2  -7 3185.42 270.312  27
  -1   2   7 3546.89 249.700  62
  -1  -2   7 2947.86 219.731  61
   1  -2  -7 3129.57 274.076  57
   1   2  -7 3648.76 261.526  57
   1   2  -7 3202.34 254.813  53
   1   2  -7 2933.31 247.456  52
  -1  -2   7 3289.96 292.582  22
  -1   2   7 3394.93 297.017  22
  -1   2   7 3381.65 236.304  49
  -1  -2   7 3573.35 235.811  47
  -1  -2   7 3193.86 224.277  48
   1   2  -7 2953.24 246.074  44
   1  -2  -7 3122.40 276.356  46
   1  -2  -7 2512.90 239.442  43
   1   2  -7 2719.34 238.284  42
   1  -2  -7 3255.71 270.726  42
   1   2  -7 2778.18 242.445  37
   1   2  -7 3233.58 294.486   6
   1   2  -7 2385.76 163.585   8
   1  -2  -7 3015.66 282.416   6
  -1  -2   7 3177.73 247.267  33
  -1   2   7 3478.14 240.767  33
  -1  -2   7 3015.15 241.478  31
   1   2  -7 3350.85 247.235  32
  -1   2   7 2941.56 255.914  34
   1  -2  -7 3293.00 268.342  32
   1  -2  -7 3225.29 175.493   4
   1   2  -6 505.127 65.8668  63
  -1  -2   6 421.743 104.534  22
   1  -2  -6 384.723 57.7430  14
   1   2  -6 455.132 91.6770  52
  -1   2   6 505.592 110.627  22
   1  -2  -6 433.909 92.1433  43
   1   2  -6 502.857 108.530   6
  -1   2   6 805.257 125.570  35
  -1  -2   6 223.637 67.0930  33
   1   2  -6 373.899 79.9155  32
  -1   2   6 541.021 86.6748  33
  -1   2   6 514.936 97.9503  34
   1  -2  -6 560.742 98.7498  32
   1  -2  -6 338.584 55.1922   4
   1   2  -6 430.824 59.3869   2
   1  -2  -6 278.167 78.3081  29
   1  -2  -6 416.640 58.0828  30
  -1  -2   6 439.856 83.4681  31
   1   2  -6 411.841 72.0523  29
   1   2  -6 387.400 94.4107  28
   1   2  -6 266.495 73.8111  37
   1  -2  -5 108873. 4029.74  32
  -1   2   5 114876. 4057.32  34
  -1  -2   5 107650. 4022.59  31
  -1   2   5 109182. 3990.56  33
  -1  -2   5 106490. 4020.26  33
   1   2  -5 108205. 3977.08  63
  -1  -2   5 109424. 4070.84  22
  -1   2   5 112841. 4083.89  22
   1  -2  -5 113535. 3984.20   4
   1   2  -5 104330. 3969.54   2
   1  -2  -5 110499. 4046.84  29
   1   2  -5 112354. 4045.87  28
   1  -2  -5 104376. 3934.88  30
   1   2  -5 104893. 3992.12  29
   1   2  -5 111604. 4063.06  27
   1  -2  -5 109231. 3974.15  14
   1  -2  -4 96071.9 3715.85   7
  -1  -2   4 105168. 3744.05  31
  -1   2   4 106396. 3761.66  34
  -1   2   4 100234. 3695.88  33
   1  -2  -4 99475.4 3736.63  32
  -1  -2   4 97956.3 3741.11  33
   1   2  -4 99907.9 3712.39  63
  -1   2   4 101181. 3786.66  22
  -1  -2   4 104879. 3764.42  22
   1   2  -4 100261. 3709.43   2
   1  -2  -4 105591. 3724.14   4
   1  -2  -4 96847.8 3650.52  30
   1   2  -4 102383. 3744.26  28
   1   2  -4 101022. 3760.33  27
   1  -2  -4 105186. 3751.32  29
   1  -2  -4 106423. 3717.14  14
   1  -2  -3 320.676 69.3570   6
   1  -2  -3 533.088 67.8320   7
  -1   2   3 581.437 77.8667  34
  -1   2   3 411.891 48.0338  33
  -1   2   3 610.571 83.3309  35
   1  -2  -3 461.888 68.3882  32
  -1  -2   3 480.974 76.8602  33
   1   2  -3 431.869 65.5013  63
  -1  -2   3 435.266 69.6035  22
   1   2  -3 432.663 65.3613   2
   1  -2  -3 473.310 74.8226   1
   1  -2  -3 475.610 72.1243   4
  -1  -2   3 457.719 73.5438  31
   1  -2  -3 451.968 39.5587  30
  -1  -2   3 549.167 69.6910  30
   1   2  -3 432.832 66.6170  28
   1   2  -3 474.509 72.9035  27
   1  -2  -3 491.571 70.2048  14
   1  -2  -2 2234.90 150.057  14
   1   2  -2 1809.28 143.765  36
  -1   2   2 1901.88 138.665  35
  -1   2   2 1938.35 128.572  34
  -1   2   2 1887.12 91.5506  33
  -1  -2   2 1908.66 146.994  31
  -1  -2   2 1679.72 139.460  33
   1  -2  -2 1939.51 147.435  65
   1   2  -2 1804.60 140.488  63
  -1  -2   2 1863.38 131.182  22
  -1  -2   2 1855.10 120.069   1
   1  -2  -2 2023.47 146.980   1
   1  -2  -2 1934.63 147.908   4
  -1  -2   2 1934.85 140.345  30
   1   2  -2 1911.11 121.025  28
   1   2  -2 1868.53 131.582  27
   1  -2  -2 2029.51 133.469   7
   1  -2  -2 2181.32 151.699   6
   1  -2  -2 2064.98 143.402   8
   1  -2  -1 28168.5 1129.43  14
   1   2  -1 30998.8 1126.14  36
   1   2  -1 29271.3 1136.49  63
  -1  -2   1 29318.8 1091.90   1
   1  -2  -1 27175.2 1119.23   1
   1   2  -1 27745.5 1074.15  28
   1   2  -1 27899.9 1090.87  27
  -1  -2   1 28483.6 1127.04  30
   1  -2  -1 30078.5 1117.67   7
   1  -2  -1 30484.1 1124.53   6
  -1  -2   1 27750.6 1134.25  31
  -1   2   1 29061.6 1102.76  35
  -1   2   1 29494.2 1082.50  34
  -1   2   0 11156.4 468.119  36
   1   2   0 10996.0 468.416  36
   1  -2   0 11444.5 495.271  65
   1   2   0 11211.4 493.490  63
   1  -2   0 10857.6 492.565   4
   1  -2   0 10651.2 476.816   1
  -1  -2   0 10850.2 460.556   1
  -1  -2   0 11299.9 493.909  30
   1   2   0 10409.8 439.001  27
  -1  -2   0 10808.8 461.116  29
   1  -2   0 12070.4 483.165   7
  -1   2   0 11593.7 448.504  35
  -1   2   0 10849.8 420.979  34
   1   2   0 11782.4 490.776  35
  -1  -2   0 10896.0 471.377  32
  -1   2  -1 67515.5 2498.55  36
   1   2   1 67225.5 2506.63  36
  -1   2  -1 67806.2 2467.57  35
   1   2   1 69002.5 2532.66  35
  -1  -2  -1 69551.8 2536.45  32
   1  -2   1 67184.6 2535.84  65
   1  -2   1 69494.9 2532.61   1
   1  -2   1 67268.8 2537.09   4
  -1  -2  -1 68314.4 2525.47  29
  -1  -2  -1 68028.6 2551.24  30
  -1   2  -1 66791.6 2524.56  27
   1  -2   1 70746.8 2537.20   8
   1   2   1 67970.1 2490.20   7
   1  -2   2 13319.4 552.553  14
   1   2   2 12322.0 527.271  36
  -1   2  -2 12378.9 515.707  36
   1   2   2 12162.0 549.366  35
   1   2   2 12443.7 566.117  34
   1  -2   2 13514.7 527.423  33
  -1  -2  -2 11783.5 562.630  32
   1  -2   2 13078.9 554.957  65
   1   2   2 14048.4 560.455  63
  -1  -2  -2 12207.4 550.851  26
   1   2   2 12710.8 525.777  22
   1  -2   2 12866.5 556.156   4
   1  -2   2 13502.3 568.148   1
  -1  -2  -2 12469.0 576.550  30
  -1   2  -2 12524.2 561.608  28
  -1   2  -2 12161.0 546.170  27
  -1  -2  -2 12468.1 559.731  29
   1  -2   2 12853.9 549.867   8
   1   2   2 14290.1 515.143   7
   1   2   3 238347. 8682.05  36
  -1   2  -3 237729. 8666.91  36
   1  -2   3 242637. 8699.77  33
  -1  -2  -3 243873. 8750.46  32
   1   2   3 254344. 8744.72  34
   1  -2   3 236316. 8633.56  34
   1   2   3 237959. 8712.83  35
   1   2   3 246502. 8697.81  63
  -1  -2  -3 245201. 8712.78  26
   1   2   3 236241. 8698.50  22
   1  -2   3 237923. 8702.13   4
   1   2   3 238078. 8699.72   2
   1  -2   3 263510. 8748.66   1
  -1   2  -3 244158. 8736.13  28
  -1  -2  -3 224598. 8743.42  30
  -1   2  -3 249304. 8713.72  27
  -1  -2  -3 238855. 8742.66  29
   1  -2   3 236667. 8694.85  14
   1   2   4 18106.8 757.691  36
   1  -2   4 17974.2 724.520  34
   1   2   4 20180.1 799.660  35
   1   2   4 17876.7 808.933  34
  -1  -2  -4 16768.5 821.220  32
   1  -2   4 18628.4 785.632  33
   1   2   4 19573.5 757.790  63
   1   2   4 19467.9 796.244  22
  -1  -2  -4 18695.7 786.189  26
   1   2   4 18557.6 755.207   2
   1  -2   4 19384.7 765.856   4
  -1   2  -4 18082.3 810.387  28
  -1  -2  -4 18702.9 827.657  29
  -1   2  -4 17181.0 787.111  27
   1  -2   4 19002.0 757.385  14
   1  -2   5 101042. 3928.94  14
   1   2   5 111791. 4023.86  22
   1  -2   5 116409. 4078.73  22
  -1  -2  -5 116158. 4006.74  26
   1   2   5 105575. 3933.09  63
   1  -2   5 106285. 3940.61   4
   1   2   5 107449. 3938.25   2
   1   2   5 107398. 3968.74  36
  -1   2  -5 115869. 4051.13  28
  -1   2  -5 116271. 4020.04  27
  -1  -2  -5 102371. 4053.05  30
  -1  -2  -5 105911. 4056.05  29
   1  -2   5 113632. 4006.22  33
   1   2   5 109145. 4046.98  34
   1  -2   5 109644. 3937.63  34
   1   2   5 112105. 4015.57  35
  -1  -2  -5 108556. 4071.46  32
  -1  -2  -5 89740.4 3953.35   6
  -1   2  -5 109097. 3977.30   6
   1  -2   6 446.365 87.9414  61
  -1  -2  -6 418.039 91.8976  59
  -1  -2  -6 308.924 93.5640  30
  -1   2  -6 429.130 99.8783  28
  -1   2  -6 413.821 94.1477  27
  -1  -2  -6 549.679 121.554  29
   1  -2   6 336.141 51.1469  14
  -1   2  -6 460.600 89.7221  57
   1   2   6 350.782 86.4573  54
   1   2   6 195.354 67.8132  49
   1   2   6 302.415 84.3794  50
   1  -2   6 562.513 90.6550  48
  -1  -2  -6 450.536 87.5625  26
   1  -2   6 234.986 88.2999  22
   1  -2   6 394.155 80.8903  47
   1   2   6 639.039 102.348  47
   1  -2   6 462.560 82.7166  45
  -1  -2  -6 420.751 91.6185  46
   1   2   6 370.336 84.5399  22
  -1  -2  -6 226.520 56.7447   6
   1   2   6 240.617 44.4306   8
  -1   2  -6 348.067 72.6516   6
  -1   2  -6 322.876 101.819  32
   1   2   6 362.875 79.9952  35
   1  -2   6 529.774 98.4917  33
   1  -2   6 346.628 62.1527  34
   1   2   6 430.785 100.258  34
  -1  -2  -6 253.497 87.3362  32
   1  -2   6 253.791 49.2542   4
   1   2   6 275.874 46.2929   2
   1   2   6 331.230 50.2760  63
   1   2   7 4226.88 310.923  51
   1  -2   7 4539.16 367.255  22
   1   2   7 4438.57 332.232  22
   1   2   7 3644.35 292.077  35
   1  -2   7 4324.31 268.073  34
   1  -2   7 4596.73 317.355  33
  -1  -2  -7 4372.25 352.224  32
   1   2   7 4219.86 333.897  34
   1  -2   7 4896.28 307.182  50
   1  -2   7 4731.24 304.383  47
   1  -2   7 5110.56 308.908  49
   1   2   7 4653.76 337.165  49
   1   2   7 3832.82 307.967  50
  -1   2  -7 4650.50 312.740  44
   1   2   7 3459.85 287.394  47
  -1  -2  -7 4044.98 316.073  46
  -1   2  -7 4612.74 296.683  43
  -1   2  -7 4688.07 304.900  42
   1  -2   7 4337.64 234.577  35
  -1  -2  -7 4119.58 324.465  59
  -1  -2  -7 4883.49 363.428  29
  -1   2  -7 4405.03 343.811  28
  -1  -2  -7 4686.11 358.031  30
  -1   2  -7 4222.47 320.885  27
  -1  -2  -7 4376.59 305.923  26
  -1   2  -7 4999.44 332.418  57
   1   2   7 4597.55 337.665  54
  -1  -2  -7 3688.38 295.924  57
  -1   2  -7 4520.82 297.676   6
  -1  -2  -7 3518.90 272.493   6
   1   2   8 3340.10 280.273  51
   1  -2   8 3527.90 340.430  22
   1   2   8 2558.76 269.120  22
  -1   2  -8 3046.40 244.161  58
  -1  -2  -8 3642.99 307.789  59
  -1   2  -8 3139.77 298.528  28
  -1  -2  -8 3089.83 303.318  30
  -1  -2  -8 2810.97 292.552  29
  -1  -2  -8 3281.36 274.095  26
  -1   2  -8 3549.83 293.824  27
   1   2   8 2769.85 265.962  50
   1  -2   8 3506.60 268.603  50
   1  -2   8 3444.07 268.185  47
   1  -2   8 3119.77 252.627  49
   1   2   8 3026.20 282.006  49
  -1  -2  -8 2967.84 281.638  46
  -1   2  -8 3524.91 276.848  44
   1   2   8 3070.21 267.800  47
  -1  -2  -8 2840.48 252.999  44
  -1   2  -8 3425.88 266.509  42
  -1   2  -8 3465.82 263.212  43
  -1  -2  -8 2944.41 244.004  42
  -1  -2  -8 2513.83 232.442   6
  -1   2  -8 3080.53 253.101   6
   1   2   8 3243.19 269.812  35
   1  -2   8 3326.63 278.038  33
   1  -2   8 3094.79 199.508  35
   1  -2   8 3233.34 236.863  34
   1   2   8 2986.04 287.830  34
   1   2   8 3348.80 292.624  62
   1  -2   8 3254.59 248.996  62
  -1   2  -8 3215.01 281.877  57
   1   2   8 3619.54 300.575  54
  -1  -2  -8 3460.85 285.080  57
   1  -2   8 3075.82 233.180  54
   1   2   9 3716.47 307.547  51
   1  -2   9 3723.26 366.824  22
   1   2   9 3929.49 340.775  22
  -1   2  -9 3199.13 264.831  58
  -1   2  -9 3773.49 328.416  27
  -1  -2  -9 3873.08 348.573  30
  -1   2  -9 3168.29 319.872  28
  -1   2  -9 3759.08 356.557  29
  -1  -2  -9 3516.69 300.253  26
   1  -2   9 3466.05 289.086  50
   1   2   9 3176.93 299.070  50
   1  -2   9 3292.77 281.551  49
   1   2   9 3757.33 327.924  49
  -1   2  -9 3711.00 300.666  44
  -1  -2  -9 3359.82 316.347  46
  -1  -2  -9 3286.52 285.490  44
   1   2   9 3120.74 282.859  47
  -1   2  -9 3125.02 275.152  42
  -1  -2  -9 2742.03 254.274  42
  -1   2  -9 3656.35 287.185  43
  -1  -2  -9 2892.76 260.433   6
  -1   2  -9 3856.13 295.468   6
   1   2   9 2771.44 261.982  35
   1  -2   9 3230.30 257.450  34
   1   2   9 3258.05 313.543  34
   1   2   9 3387.27 315.150  62
   1  -2   9 3446.36 273.326  62
  -1  -2  -9 3388.07 302.970  57
   1   2   9 3358.55 308.933  54
  -1   2  -9 3708.70 315.398  57
   1  -2   9 3809.14 274.783  54
   1  -2  10 3189.86 291.138  61
   1   2  10 3472.62 327.245  62
   1  -2  10 3613.54 294.631  62
  -1   2 -10 3871.04 330.838  57
   1  -2  10 3525.25 280.741  54
  -1  -2 -10 3225.63 311.345  57
   1   2  10 3330.01 320.019  54
  -1  -2 -10 2937.34 310.030  56
  -1  -2 -10 3193.81 340.611  30
  -1   2 -10 3689.77 363.893  29
  -1   2 -10 3184.94 337.510  28
  -1   2 -10 2754.44 260.883  58
   1   2  10 2904.79 289.792  51
   1  -2  10 4043.49 395.626  22
   1   2  10 3853.44 355.786  22
   1  -2  10 3467.15 304.133  50
   1   2  10 3162.96 308.946  50
   1  -2  10 3742.98 310.477  49
   1   2  10 3509.45 333.469  49
   1  -2  10 2699.59 275.698  48
  -1   2 -10 3532.12 308.028  44
   1   2  10 2555.29 271.649  47
  -1  -2 -10 4055.31 354.364  46
  -1  -2 -10 3243.91 294.466  44
  -1   2 -10 3440.71 289.470  43
  -1   2 -10 3414.17 296.187  42
  -1  -2 -10 3200.10 278.570  42
   1   2  10 4038.47 373.191  17
   1  -2  10 3358.98 332.828  17
  -1  -2 -10 2600.06 262.814   6
   1   2  10 3162.75 290.263  35
   1  -2  10 3011.86 263.873  34
  -1   2 -10 3140.17 342.771  32
   1   2  10 3126.26 324.037  34
   1  -2  10 3601.82 335.243  20
   1  -2  11 75.2732 70.7118  61
  -1  -2 -11-101.615 77.9404  30
  -1   2 -11 34.8760 73.2593  28
  -1   2 -11 35.6031 81.9244  29
   1   2  11 29.5425 62.0561  54
   1   2  11-25.9268 73.0669  51
   1  -2  11-20.8946 48.0801  54
   1   2  11 67.1811 70.5592  22
   1  -2  11-39.0895 63.6023  22
  -1  -2 -11-30.1199 74.8605  56
  -1   2 -11 42.9313 49.3940  58
  -1  -2 -11 29.0725 61.0688  57
  -1   2 -11-28.1840 70.0491  57
   1  -2  11-51.1892 68.0056  49
   1  -2  11-26.0373 64.7139  50
   1   2  11-30.6332 81.3930  49
   1   2  11 28.8710 76.7110  50
   1  -2  11 25.2569 53.0542  48
  -1   2 -11 25.8572 64.2660  44
  -1  -2 -11 64.7412 74.4864  46
   1   2  11 25.0026 66.4326  47
  -1   2 -11-22.5795 47.4301  43
  -1  -2 -11 50.7457 58.3845  44
  -1   2 -11 24.0901 59.8742  42
  -1  -2 -11 22.2077 51.1016  42
   1  -2  11 63.7753 79.2541  17
   1   2  11-33.9957 84.4935  17
   1   2  11-23.6056 49.5856  35
  -1   2 -11-36.7851 59.8529  32
  -1  -2 -11 38.8380 72.9688  32
   1   2  11-31.8832 59.9023  34
   1   2  11 30.3499 69.8367  62
   1  -2  11 23.3879 58.1289  62
   1  -2  11 87.9907 72.8979  20
   1  -2  12 1144.66 185.904  61
  -1  -2 -12 1543.14 238.835  59
  -1  -2 -12 1032.75 217.303  29
  -1  -2 -12 1688.84 255.741  30
  -1   2 -12 1164.05 227.626  28
  -1   2 -12 1423.81 240.402  29
   1   2  12 1347.99 198.102  51
   1   2  12 1220.79 210.741  54
   1  -2  12 1437.92 189.467  54
   1   2  12 1369.49 231.560  22
  -1   2 -12 991.546 163.374  58
  -1  -2 -12 1366.91 215.243  57
  -1   2 -12 1389.52 222.599  57
  -1  -2 -12 1123.08 204.993  56
   1   2  12 1354.55 225.146  49
   1  -2  12 1260.03 200.245  48
   1  -2  12 1451.13 213.598  50
   1   2  12 1237.69 203.588  50
   1  -2  12 1625.51 223.315  49
   1   2  12 1033.30 179.099  47
  -1   2 -12 1404.54 208.662  44
  -1  -2 -12 1609.27 245.692  46
   1  -2  12 1149.80 201.004  47
  -1  -2 -12 1303.59 197.213  44
  -1   2 -12 1326.82 192.587  42
  -1   2 -12 1022.01 165.731  43
   1  -2  12 910.667 192.819  17
   1   2  12 1559.98 248.882  17
  -1   2 -12 1085.26 223.089  32
  -1  -2 -12 1705.46 271.675  32
   1   2  12 972.625 196.903  34
   1  -2  12 1314.57 195.287  62
   1   2  12 1355.65 221.204  62
   1  -2  12 1307.03 214.640  20
  -1  -2 -13 13519.2 788.643  59
  -1   2 -13 10547.0 748.623  28
  -1  -2 -13 10505.3 721.563  30
  -1   2 -13 10611.1 748.013  29
  -1  -2 -13 12272.6 818.437  29
   1   2  13 10050.9 679.676  50
   1  -2  13 11766.2 694.149  47
   1  -2  13 12070.3 706.935  49
   1   2  13 11078.2 713.838  49
   1  -2  13 12877.9 726.376  50
   1  -2  13 10264.0 661.093  48
   1   2  13 9889.86 722.608  22
  -1  -2 -13 11430.0 678.285  44
  -1   2 -13 13672.6 737.261  44
  -1  -2 -13 12724.2 779.953  46
  -1   2 -13 13056.4 701.877  42
  -1   2 -13 11411.4 654.250  43
   1   2  13 11418.4 745.375  17
   1   2  13 10388.5 711.889  34
  -1   2 -13 11869.8 777.808  32
  -1  -2 -13 11093.5 789.247  32
   1  -2  13 12576.4 689.107  62
   1  -2  13 11575.1 679.496  61
   1   2  13 12491.0 748.378  62
   1   2  13 12518.1 694.746  51
  -1   2 -13 11040.9 713.792  57
   1  -2  13 11842.9 652.116  54
   1   2  13 11027.0 711.510  54
  -1  -2 -13 12754.4 747.224  56
  -1  -2 -13 11993.1 723.779  57
   1   2  13 11763.7 699.902  20
   1  -2  13 10528.1 683.822  20
  -1   2 -14 305.543 111.679  57
  -1  -2 -14 248.316 113.436  56
  -1  -2 -14 389.397 123.118  57
  -1   2 -14 524.237 142.368  44
   1   2  14 388.356 111.074  40
  -1  -2 -14 269.449 92.6637  44
  -1   2 -14 347.877 99.6104  42
  -1   2 -14 201.053 76.4176  43
   1   2  14 404.174 134.663  17
   1   2  14 278.676 116.841  62
   1  -2  14 272.648 93.7493  62
   1   2  14 388.808 122.933  54
   1   2  14 317.109 103.035  51
   1  -2  14 215.044 98.3825  47
  -1  -2 -14 244.309 104.230  46
   1   2  14 217.189 101.533  49
   1  -2  14 339.818 116.448  50
   1   2  14 398.763 125.957  50
   1  -2  14 422.961 127.485  49
   1  -2  14 181.056 91.5415  48
  -1   2 -14 364.651 124.889  59
  -1  -2 -14 405.454 138.765  59
   1  -2  14 247.712 90.2035  20
   1   2  14 334.567 108.648  20
  -1  -2 -15 27.0118 67.1409  56
  -1   2 -15 28.0063 58.8352  57
  -1  -2 -15 78.2522 77.4910  57
  -1   2 -15 48.0384 59.7039  56
  -1   2 -15-21.4637 49.3966  42
   1   2  15-23.4302 53.9209  40
  -1   2 -15 24.6877 56.8140  44
   1   2  15 88.5514 87.6887  17
   1   2  15 27.3625 68.0124  62
   1  -2  15 21.4130 44.9878  62
   1   2  15 59.5768 52.7727  51
   1   2  15 26.1342 60.1423  54
   1  -2  15 119.357 80.8581  47
  -1   2 -15 115.682 81.5077  46
  -1  -2 -15-31.3663 65.8923  46
   1   2  15 27.1903 62.5722  49
   1  -2  15-25.4230 58.5059  50
   1   2  15 98.8763 61.4432  50
   1  -2  15 24.9715 62.0705  49
  -1  -2 -15 29.9517 68.9255  59
  -1   2 -15 27.1272 56.9888  59
   1   2  15 20.3059 46.7329  20
   1  -2  15 67.7270 59.9902  20
   1  -2  16 481.090 109.378  49
   1   2  16 350.963 97.9961  49
   1   2  16 433.259 102.614  50
   1  -2  16 517.665 112.908  50
  -1  -2 -16 584.005 119.580  41
   1   2  16 479.619 100.505  40
  -1   2 -16 513.681 107.839  44
   1   2  16 381.277 117.440  17
   1  -2  16 413.533 88.6125  62
   1   2  16 305.243 93.0165  62
   1   2  16 427.673 100.718  54
  -1   2 -16 484.607 123.641  46
  -1  -2 -16 640.481 137.100  46
   1  -2  16 541.421 111.670  47
  -1  -2 -16 375.683 99.3595  56
  -1   2 -16 500.547 102.830  56
  -1   2 -16 350.280 104.158  57
  -1  -2 -16 408.757 102.874  57
  -1   2 -16 527.471 114.235  59
  -1  -2 -16 649.408 134.647  59
  -1   2 -17 107.330 58.2213  46
  -1   2 -17 17.0380 45.2831  57
   1   2  17-17.1362 48.3049  17
  -1   2 -17 16.9387 45.0191  24
  -1   2 -17 47.8986 34.8703  25
   1   2  17-15.3935 38.2742  62
   1   2  17 125.511 58.9622  49
   1  -2  17 13.6479 33.9377  49
   1  -2  17 44.3021 39.2519  50
  -1   2 -17 75.8000 49.3449  59
  -1  -2 -17 33.5364 38.5994  59
  -1   2 -18 25.2346 29.5656  24
   1   2  18-9.34513 27.7608  17
   1   3 -18 101.497 33.8047  24
  -1  -3  17 568.293 104.997  49
  -1  -3  17 425.570 91.8380  50
   1   3 -17 570.365 104.886  24
   1   3 -17 743.069 115.965  42
   1  -3 -17 414.451 87.8856  11
  -1  -3  17 454.049 89.9127  62
  -1   3  17 305.794 81.9933  62
  -1   3  17 719.346 119.065  54
  -1   3  17 514.467 101.777  51
  -1  -3  17 510.860 88.3593  47
   1   3 -17 513.264 101.197  57
   1  -3 -17 564.033 84.3946  21
  -1  -3  16 243.732 75.1860  48
  -1   3  16 150.940 66.7767  49
  -1  -3  16 208.018 89.8891  50
   1   3 -16 262.613 98.0693  24
  -1   3  16 327.386 96.4847  51
  -1   3  16 301.719 102.562  54
  -1  -3  16 182.655 75.1999  47
   1  -3 -16 249.487 78.5126  46
   1   3 -16 243.358 83.4976  42
   1   3 -16 83.8888 68.6934  43
   1  -3 -16 145.200 87.4931  11
  -1   3  16 307.286 97.0263  62
  -1  -3  16 239.229 86.1759  62
  -1  -3  16 161.360 69.8813  54
   1   3 -16 347.299 106.840  57
   1  -3 -16 311.164 82.8316  21
  -1  -3  15 66.4406 65.7912  54
   1   3 -15 28.0270 64.4924  57
  -1  -3  15-22.4550 55.8112  47
   1  -3 -15-26.9028 56.5120  46
   1  -3 -15 20.6777 47.5818  41
   1   3 -15-25.6617 68.1844  43
   1   3 -15 53.9182 71.6316  42
  -1  -3  15-28.1053 52.8053  17
  -1   3  15 39.6021 45.5647  17
  -1   3  15 26.6048 70.6903  62
  -1  -3  15 47.6473 70.7722  62
  -1   3  15 27.5046 73.0811  54
  -1   3  15 52.5301 78.0246  51
   1   3 -15 19.8319 37.2622  25
   1   3 -15-59.1655 73.5261  24
  -1  -3  15 24.7032 73.3849  50
  -1   3  15-23.7327 58.9866  49
  -1  -3  15 83.0399 58.5067  48
  -1  -3  15 20.1451 56.7741  61
   1   3 -15 19.2359 44.2643  21
   1  -3 -15 24.0904 55.4344  21
   1   3 -14-27.7388 86.4249  58
  -1  -3  14 74.9791 70.4369  54
   1   3 -14 61.5343 64.6300  57
  -1   3  14-60.2912 74.9258  54
   1   3 -14-33.8013 71.0033  24
   1   3 -14-24.9018 61.8931  25
  -1   3  14 53.8359 66.9040  49
  -1  -3  14 26.9497 62.0146  50
  -1  -3  14-23.7336 49.8563  48
  -1   3  14-22.3008 46.8469  50
  -1  -3  14 25.0115 74.3015  47
   1   3 -14-23.8376 59.2485  46
   1  -3 -14-31.3737 77.9781  46
   1   3 -14 29.9705 68.9653  42
   1   3 -14 86.6203 89.9600  43
   1  -3 -14 26.0971 49.0339  41
  -1   3  14-23.4691 44.0967  17
  -1  -3  14 31.7517 73.0636  17
  -1   3  14 29.2361 54.9309  62
  -1  -3  14 26.4585 74.5667  62
  -1  -3  14-70.0175 65.7761  61
   1  -3 -14-49.2768 51.7568  59
   1  -3 -14 28.2256 70.1539  21
   1   3 -14 23.7043 49.7949  21
  -1   3  13 1805.25 244.768  62
  -1  -3  13 2046.08 236.512  61
  -1  -3  13 1540.95 222.030  62
   1  -3 -13 1774.87 231.564  59
   1   3 -13 1296.43 229.855  28
   1  -3 -13 1446.49 260.042   1
   1   3 -13 1700.92 240.492  58
   1   3 -13 1886.74 251.799  57
  -1   3  13 1505.28 230.566  54
  -1   3  13 1723.95 228.728  49
  -1  -3  13 1605.93 218.274  48
  -1   3  13 1518.16 200.223  50
  -1  -3  13 1494.64 218.661  50
  -1  -3  13 1843.23 231.833  47
  -1  -3  13 1579.47 247.950  33
  -1  -3  13 1863.97 247.197  34
  -1   3  13 1511.46 244.047  34
  -1   3  13 1661.81 242.935  35
   1  -3 -13 1472.99 240.988  46
   1   3 -13 1794.47 224.820  46
   1   3 -13 1632.35 237.515  43
   1   3 -13 1652.02 240.967  42
   1  -3 -13 1572.39 239.102  44
   1  -3 -13 1595.20 230.756  41
  -1  -3  13 1538.81 243.889  17
  -1   3  13 1403.44 195.220  17
   1   3 -13 1385.89 210.087  25
   1   3 -13 2076.16 279.502  24
   1  -3 -13 1457.29 177.259  23
  -1   3  13 1077.45 228.837  22
   1   3 -13 1364.54 234.891   6
   1  -3 -13 1435.29 252.012   6
   1   3 -13 1489.04 210.104  21
  -1  -3  12 1752.66 222.376  61
   1  -3 -12 1557.83 224.726  59
   1   3 -12 1555.04 241.025  28
   1   3 -12 1826.48 247.357  58
   1   3 -12 1996.44 261.505  57
  -1   3  12 1309.43 214.397  54
   1  -3 -12 1645.81 191.297  23
   1   3 -12 1160.33 220.738  24
  -1  -3  12 1865.43 289.612  22
  -1  -3  12 1604.06 222.020  62
  -1   3  12 2261.97 265.547  62
  -1  -3  12 1545.59 221.468  50
  -1   3  12 1277.26 201.943  49
  -1   3  12 1266.48 186.351  50
  -1  -3  12 1676.83 215.981  48
  -1  -3  12 2021.21 238.123  47
   1   3 -12 1608.87 212.488  46
   1  -3 -12 1418.00 237.092  46
   1   3 -12 1617.43 232.241  44
   1  -3 -12 1821.72 256.729  44
   1   3 -12 1771.69 238.938  43
   1  -3 -12 1842.53 249.730  41
  -1   3  12 1401.31 197.227  17
  -1  -3  12 1337.62 228.741  17
   1   3 -12 1294.49 235.431   6
   1  -3 -12 1067.04 216.991   6
  -1   3  12 1243.26 216.382  35
  -1  -3  12 1345.60 221.757  33
  -1  -3  12 1329.99 212.584  34
  -1   3  12 1498.87 247.837  34
  -1   3  12 1714.10 278.431  22
   1   3 -12 1403.36 208.502  21
   1  -3 -11 3931.37 370.663  59
   1   3 -11 4280.07 374.811  58
   1  -3 -11 3836.04 397.503  29
   1   3 -11 4101.10 394.389  28
  -1   3  11 4531.75 376.272  62
  -1  -3  11 4613.82 364.323  61
  -1   3  11 3959.08 363.826  54
   1   3 -11 3936.81 363.792  57
   1  -3 -11 4716.43 370.550  56
   1   3 -11 4215.82 364.993  52
  -1  -3  11 5191.03 374.451  48
  -1   3  11 4002.24 347.487  49
  -1   3  11 3706.97 323.105  50
  -1  -3  11 4907.83 381.982  50
  -1  -3  11 4758.88 363.733  47
   1  -3 -11 3771.80 312.676  23
  -1   3  11 4109.61 435.561  22
  -1  -3  11 3968.49 429.958  22
   1  -3 -11 4440.61 402.093  44
   1   3 -11 4488.88 351.991  46
   1  -3 -11 4856.02 435.579  46
   1   3 -11 4660.72 392.556  44
   1  -3 -11 3959.27 380.496  41
   1   3 -11 4131.22 368.743  43
  -1  -3  11 4277.01 394.771  17
  -1   3  11 3736.71 329.658  17
   1   3 -11 4579.93 431.871   6
   1  -3 -11 3976.74 419.469   6
  -1   3  11 4058.36 387.105  35
  -1  -3  11 5235.87 417.684  33
   1  -3 -11 3905.12 388.594  32
  -1  -3  11 4696.71 399.063  34
  -1   3  11 3742.25 383.309  34
   1   3 -11 4023.62 346.748  32
   1   3 -11 3828.54 351.233  21
   1  -3 -10 6025.00 468.269  59
   1   3 -10 6100.20 456.742  58
   1  -3 -10 6774.63 525.474  29
   1   3 -10 5741.21 458.214  28
   1   3 -10 5736.24 407.383  29
  -1   3  10 6311.93 448.621  62
  -1  -3  10 6618.55 433.514  61
   1   3 -10 7036.19 465.993  57
   1  -3 -10 5914.22 438.797  56
  -1   3  10 7697.83 486.449  54
   1   3 -10 6270.79 454.389  52
  -1  -3  10 6349.85 425.622  47
  -1   3  10 7054.79 432.378  50
  -1  -3  10 6707.81 433.643  48
  -1   3  10 6545.40 436.108  49
  -1  -3  10 5827.35 425.133  50
   1  -3 -10 5930.39 407.135  23
  -1   3  10 6575.89 537.536  22
  -1  -3  10 5930.37 512.745  22
   1  -3 -10 5266.30 450.665  44
   1  -3 -10 6327.78 502.741  46
   1   3 -10 7449.34 484.375  44
  -1  -3  10 6660.45 404.843  45
   1   3 -10 6554.35 426.631  46
   1  -3 -10 6511.36 489.752  41
   1   3 -10 5849.64 448.377  43
  -1  -3  10 4545.67 425.278  17
  -1   3  10 5912.48 473.376  34
  -1   3  10 5604.68 460.984  35
   1  -3 -10 6563.72 501.696  32
  -1  -3  10 6348.09 458.890  33
  -1  -3  10 5980.17 460.093  34
   1   3 -10 6996.98 455.026  32
   1   3 -10 6501.88 460.290  21
   1  -3 -10 6540.89 522.637   6
   1   3 -10 6407.79 513.978   6
   1   3  -9 7659.15 486.472  52
  -1   3   9 7045.89 543.658  22
  -1  -3   9 7956.90 565.878  22
  -1   3   9 7708.32 475.565  62
  -1  -3   9 7162.52 447.616  61
  -1  -3   9 7241.15 457.455  50
  -1   3   9 7576.35 443.147  50
  -1  -3   9 7597.94 452.730  48
  -1   3   9 7675.72 462.523  49
  -1  -3   9 6930.43 441.733  47
  -1  -3   9 7452.87 429.561  45
   1  -3  -9 7161.20 526.147  46
   1   3  -9 7339.10 479.312  44
   1  -3  -9 7375.05 510.753  44
   1  -3  -9 7302.97 498.642  42
   1  -3  -9 7432.81 516.887  41
   1  -3  -9 7134.39 497.239  59
   1   3  -9 7035.27 483.607  58
   1   3  -9 7411.76 519.763  27
  -1  -3   9 6879.82 480.874  31
   1   3  -9 7132.26 443.534  29
   1   3  -9 7245.34 497.336  28
   1  -3  -9 6622.47 520.934  29
   1  -3  -9 7291.70 543.484   6
   1   3  -9 7284.68 539.804   6
   1   3  -9 7428.40 479.081  57
   1  -3  -9 6858.04 470.026  56
  -1   3   9 8077.33 489.476  54
   1  -3  -9 6666.97 506.774  32
  -1  -3   9 7214.21 481.291  33
  -1  -3   9 7350.52 492.205  34
  -1   3   9 7822.60 521.196  34
   1   3  -9 7397.13 467.780  32
  -1  -3   8 346.543 81.9857  61
   1  -3  -8 562.213 123.472  59
   1  -3  -8 557.366 139.367  29
   1   3  -8 373.893 108.385  27
   1   3  -8 499.234 115.808  28
  -1  -3   8 429.403 115.110  31
   1   3  -8 521.186 103.056  29
  -1   3   8 564.064 114.122  62
   1   3  -8 581.380 115.568  57
  -1   3   8 450.969 108.481  54
   1  -3  -8 559.218 114.474  56
   1   3  -8 399.041 101.753  52
   1   3  -8 302.222 88.0691  53
  -1  -3   8 598.269 106.338  48
  -1   3   8 329.855 87.6385  49
  -1  -3   8 415.799 128.762  22
  -1  -3   8 400.931 83.2337  45
  -1  -3   8 454.961 98.9226  47
   1  -3  -8 235.554 96.4402  46
   1   3  -8 514.632 113.787  44
   1  -3  -8 258.588 92.3238  42
   1  -3  -8 537.414 124.516  44
   1  -3  -8 661.980 140.297  41
   1   3  -8 440.544 105.391  42
   1   3  -8 466.627 113.742  37
   1   3  -8 509.550 136.454   6
   1  -3  -8 335.006 73.4269   7
   1  -3  -8 463.011 125.507   6
   1   3  -8 422.073 99.2884  32
  -1   3   8 457.862 120.756  34
   1  -3  -8 391.471 113.381  32
  -1  -3   8 525.122 108.408  33
  -1   3   8 268.666 109.677  22
  -1  -3   7 42183.3 1744.78  61
   1   3  -7 40176.8 1680.73  63
  -1   3   7 47900.9 1786.25  62
   1  -3  -7 45847.2 1821.86  59
   1   3  -7 45568.4 1820.70  28
   1  -3  -7 41916.3 1689.99  30
   1   3  -7 42798.7 1759.12  29
   1   3  -7 45364.4 1844.64  27
   1  -3  -7 46894.8 1873.90  29
   1   3  -7 45344.7 1794.00  57
   1  -3  -7 42761.9 1830.77  57
   1  -3  -7 43052.9 1783.58  56
  -1   3   7 46988.6 1799.73  54
   1   3  -7 46299.5 1802.14  53
   1   3  -7 44388.1 1803.51  52
  -1  -3   7 42461.2 1872.18  22
  -1   3   7 45521.0 1893.27  22
  -1  -3   7 42522.0 1740.88  48
  -1  -3   7 44337.6 1748.65  47
  -1   3   7 45356.5 1759.62  49
   1  -3  -7 46742.7 1851.50  46
  -1  -3   7 43214.3 1725.23  45
   1   3  -7 46210.6 1804.93  44
   1   3  -7 45396.9 1808.02  43
   1  -3  -7 48922.2 1863.58  41
   1   3  -7 46247.4 1807.31  42
   1  -3  -7 38712.6 1793.87  42
   1   3  -7 45528.0 1807.40  37
   1   3  -7 45367.6 1871.91   6
   1  -3  -7 41792.1 1862.07   6
   1  -3  -7 39546.4 1711.90   7
   1  -3  -7 45197.4 1687.44   4
  -1  -3   7 41847.7 1778.91  33
  -1   3   7 43970.3 1831.05  34
   1  -3  -7 45730.7 1843.26  32
   1   3  -7 44967.0 1795.93  32
  -1  -3   7 46109.5 1805.64  31
  -1   3   7 46423.1 1848.54  35
   1   3  -6 274.684 57.3908   2
   1  -3  -6 355.029 64.9068   4
   1   3  -6 335.595 63.2117  63
   1   3  -6 228.389 77.4475  58
  -1  -3   6 245.755 62.1099  61
   1  -3  -6 255.410 86.4264  57
  -1   3   6 325.733 80.6895  54
   1   3  -6 241.560 76.4740  52
   1   3  -6 356.094 89.1819  53
  -1  -3   6 511.762 83.3056  47
   1   3  -6 311.690 80.9736  44
   1  -3  -6 199.695 75.1845  46
   1  -3  -6 337.736 88.8465  41
   1   3  -6 272.062 78.9255  43
   1   3  -6 333.863 82.5726  42
   1   3  -6 288.600 74.6413  37
  -1  -3   6 376.122 102.617  22
   1   3  -6 206.637 77.7403  27
   1  -3  -6 292.457 90.4314  29
   1   3  -6 230.056 61.9989  29
   1  -3  -6 289.678 55.0311  30
  -1  -3   6 315.994 87.2738  31
   1   3  -6 237.360 72.1117  28
   1  -3  -6 385.450 65.6197  14
  -1   3   6 251.610 89.7805  35
  -1   3   6 476.721 101.063  34
   1  -3  -6 398.717 92.3722  32
  -1   3   6 343.391 105.365  22
   1   3  -6 360.898 98.3459   6
   1  -3  -6 286.071 62.3802   7
   1  -3  -5 104083. 4103.65   7
  -1  -3   5 116838. 4181.12  31
  -1   3   5 109650. 4191.43  34
   1  -3  -5 113044. 4190.82  32
  -1   3   5 109155. 4202.71  35
   1   3  -5 113996. 4125.77  63
  -1   3   5 118303. 4238.22  22
  -1  -3   5 113189. 4209.11  22
   1  -3  -5 113029. 4225.28   1
   1   3  -5 108776. 4116.25   2
   1  -3  -5 115554. 4135.29   4
   1   3  -5 111760. 4175.50  28
   1  -3  -5 111749. 4086.06  30
   1   3  -5 111385. 4198.23  27
   1  -3  -5 114017. 4125.05  14
   1  -3  -4 6334.00 311.860   7
  -1  -3   4 6427.07 361.253  31
  -1   3   4 6515.61 367.918  35
  -1   3   4 6107.69 349.456  34
   1  -3  -4 6416.95 361.250  32
   1  -3  -4 6670.59 342.732  65
   1   3  -4 6376.46 335.680  63
  -1  -3   4 5771.54 352.072  22
   1  -3  -4 6338.52 376.981   1
   1  -3  -4 6236.52 336.001   4
   1  -3  -4 5898.14 290.741  30
   1   3  -4 6524.03 345.662  28
   1   3  -4 6225.79 357.890  27
   1  -3  -4 6593.73 337.612  14
   1   3  -3 18597.9 764.258  63
   1  -3  -3 18437.6 767.368  65
  -1   3   3 18348.1 754.597  34
  -1  -3   3 17354.3 777.306  31
  -1   3   3 17406.8 767.672  35
  -1  -3   3 19020.6 755.602   1
   1  -3  -3 18063.6 792.916   1
   1  -3  -3 18890.0 771.527   4
   1   3  -3 17512.1 741.284  28
  -1  -3   3 18152.8 769.397  30
   1   3  -3 17206.8 758.459  27
   1  -3  -3 16939.4 738.964  26
   1  -3  -3 17462.6 705.766  30
   1  -3  -3 17009.8 720.176   7
   1  -3  -3 17157.7 782.792   6
  -1   3   2 9444.37 458.597  35
  -1   3   2 10144.7 446.594  34
  -1  -3   2 9969.36 485.781  31
   1  -3  -2 10448.4 484.002  65
   1   3  -2 10680.6 484.954  63
   1  -3  -2 8598.25 467.449   4
  -1  -3   2 10788.7 461.673   1
   1  -3  -2 10302.4 494.375   1
   1   3  -2 10245.2 446.061  28
  -1  -3   2 10795.8 488.925  30
   1  -3  -2 10180.3 431.752  30
   1   3  -2 8934.54 450.926  27
   1  -3  -2 9988.71 438.329  26
   1   3  -2 10278.7 483.853  36
   1  -3  -2 10177.4 488.063   6
   1  -3  -2 10048.7 443.547   7
  -1  -3   1 69644.0 2587.87  31
   1  -3  -1 62853.9 2474.36  31
  -1   3   1 71240.2 2525.99  34
  -1   3   1 72710.2 2554.35  35
   1   3  -1 70970.5 2586.03  63
   1  -3  -1 68972.3 2583.27   1
  -1  -3   1 70610.5 2554.27   1
  -1  -3   1 71020.0 2591.72  30
   1   3  -1 68622.5 2542.84  27
   1   3  -1 68197.3 2573.23  36
  -1   3   1 75562.8 2586.39  36
   1  -3  -1 70979.9 2546.95   7
   1  -3   0 999.074 112.317  65
   1   3   0 854.489 105.438  63
   1  -3   0 810.500 103.368   4
  -1  -3   0 882.590 99.9046   1
   1  -3   0 1072.84 112.700   1
   1   3   0 1128.03 95.1246  27
  -1  -3   0 980.587 113.307  30
   1   3   0 1071.95 105.370  36
  -1   3   0 976.849 101.214  36
  -1   3   0 966.950 90.5364  35
   1  -3   0 1065.09 76.8043  31
  -1   3  -1 14707.6 596.534  35
  -1  -3  -1 15791.3 666.608  32
   1   3   1 14488.8 653.081  35
   1  -3   1 15286.0 610.890  31
   1  -3   1 14657.9 565.417  33
   1  -3   1 15505.6 654.804  65
   1  -3   1 15236.6 662.928   1
  -1  -3  -1 15460.3 652.883   1
   1  -3   1 14591.4 649.658   4
  -1  -3  -1 15444.6 673.073  30
  -1  -3  -1 15006.7 651.169  29
  -1   3  -1 13985.3 647.882  27
   1   3   1 15240.8 637.815  36
  -1   3  -1 15002.4 630.140  36
   1   3   1 14104.5 583.643   7
  -1  -3  -2 510.268 77.4624  26
   1  -3   2 560.245 62.0879  33
   1   3   2 432.850 75.6339  35
  -1  -3  -2 423.614 82.6584  32
   1   3   2 583.068 83.6274  63
   1  -3   2 547.247 80.4134  65
   1  -3   2 468.508 79.0737   4
   1  -3   2 536.273 85.3640   1
  -1   3  -2 496.514 79.0843  27
  -1  -3  -2 534.705 89.7147  30
   1  -3   2 583.475 77.3408  31
  -1  -3  -2 736.891 101.460  29
   1   3   2 577.918 77.9653  36
  -1   3  -2 600.606 72.7946  36
   1   3   2 642.038 50.3422   7
  -1   3  -3 111696. 4051.37  28
  -1   3  -3 109904. 4023.61  27
  -1  -3  -3 105722. 4048.83  29
   1   3   3 109336. 4030.03  35
   1  -3   3 110607. 3981.20  33
   1  -3   3 104150. 3908.56  34
  -1  -3  -3 109227. 4058.34  32
   1  -3   3 108920. 4002.45  65
   1   3   3 115400. 4005.79  63
  -1   3  -3 108559. 3981.68  36
   1   3   3 105996. 3998.15  36
   1  -3   3 108264. 4006.41   4
   1  -3   3 105175. 4034.72   1
  -1  -3  -3 112159. 4015.98  26
   1   3   3 114655. 4004.83  22
  -1   3  -4 13770.2 667.018  28
  -1   3  -4 13435.7 645.500  27
  -1  -3  -4 14259.4 685.219  29
   1  -3   4 14446.8 622.126  65
   1   3   4 14634.9 614.181  63
  -1   3  -4 14053.0 608.004  36
   1   3   4 13808.9 625.793  36
   1  -3   4 14304.5 623.601   4
   1  -3   4 14553.6 615.583  14
  -1  -3  -4 13169.0 630.553  26
   1   3   4 14760.6 644.046  22
   1   3   4 14317.8 660.107  35
   1  -3   4 13945.0 620.844  33
   1  -3   4 13765.8 555.085  34
   1   3   4 12344.9 660.620  34
  -1  -3  -4 13656.7 683.802  32
   1   3   5 30361.6 1238.83  22
  -1  -3  -5 30447.3 1226.77  26
   1  -3   5 27688.1 1164.54  14
   1   3   5 28634.6 1237.97  49
  -1  -3  -5 28721.0 1250.06  59
  -1  -3  -5 28913.4 1285.80  29
  -1  -3  -5 31308.3 1296.44  30
  -1   3  -5 29006.7 1254.57  28
  -1   3  -5 29573.3 1236.31  27
   1   3   5 30132.2 1254.15  62
   1   3   5 30921.2 1173.91  63
   1   3   5 28940.7 1205.89  36
   1   3   5 29394.6 1171.41   2
   1  -3   5 29206.7 1180.56   4
   1   3   5 28892.0 1242.93  35
   1  -3   5 29134.6 1133.18  34
   1  -3   5 29881.2 1208.46  33
   1   3   5 30600.1 1279.08  34
  -1  -3  -5 30120.3 1300.69  32
  -1  -3  -5 29261.4 1251.45  56
   1   3   6 138.996 42.0188   2
   1  -3   6 110.374 39.1557   4
   1   3   6 120.446 62.7259  62
   1   3   6 81.0046 35.1861  63
   1  -3   6 145.251 58.0863  61
  -1  -3  -6 120.983 63.0040  59
  -1  -3  -6 166.198 80.5585  29
  -1  -3  -6 137.183 68.0873  30
  -1   3  -6 310.086 93.2548  28
  -1   3  -6 234.663 70.0782  27
   1  -3   6 73.6111 32.6921  14
  -1  -3  -6 97.9660 58.3993  56
   1   3   6 325.333 88.2000  51
  -1  -3  -6 239.982 70.6543  26
   1   3   6 115.769 57.5161  49
   1   3   6 89.1757 53.1960  50
   1  -3   6 137.663 56.5708  47
  -1  -3  -6 136.856 66.3910  46
   1  -3   6 136.844 60.7869  45
  -1   3  -6 83.7510 45.6731  43
  -1   3  -6 176.406 58.7832  42
   1   3   6 211.580 69.7140  36
  -1   3  -6 214.278 64.4770   6
   1   3   6 37.7779 50.4145  35
   1  -3   6 164.720 61.5022  33
  -1  -3  -6 97.5066 64.9445  32
   1  -3   6 93.9885 40.4156  34
   1   3   6 133.110 69.2845  34
   1   3   6 73.0543 59.6238  22
   1   3   7 1574.86 196.512  62
   1  -3   7 1510.06 171.611  61
  -1  -3  -7 1420.28 190.069  59
  -1   3  -7 1645.79 172.152  58
  -1   3  -7 1621.59 205.921  28
  -1  -3  -7 1325.99 197.254  30
  -1  -3  -7 1208.96 190.861  29
  -1   3  -7 1891.27 214.837  27
  -1  -3  -7 1534.91 176.589  26
   1  -3   7 1311.13 115.454  14
  -1  -3  -7 1619.80 186.539  57
  -1   3  -7 1731.35 195.997  57
   1   3   7 1619.69 197.290  51
   1  -3   7 2125.44 187.896  50
   1   3   7 1346.47 186.200  49
   1  -3   7 1744.06 178.951  48
   1   3   7 1397.22 178.606  50
   1  -3   7 1720.49 177.648  47
   1  -3   7 1495.53 157.156  49
   1   3   7 1628.70 196.190  22
  -1  -3  -7 1636.21 176.035  44
   1  -3   7 1770.41 184.070  45
  -1  -3  -7 1692.11 205.760  46
  -1   3  -7 1658.99 186.528  44
  -1   3  -7 1789.64 183.550  42
  -1   3  -7 1374.29 162.794  43
   1   3   7 1333.87 159.903  36
  -1   3  -7 1552.25 177.704   6
   1   3   7 1572.11 125.731   2
   1   3   7 1925.97 207.463  35
   1  -3   7 1726.90 145.330  34
  -1  -3  -7 1269.82 195.579  32
   1  -3   7 1511.39 171.120  33
   1   3   7 1548.42 207.171  34
  -1   3  -8 2799.50 266.729  57
  -1  -3  -8 3164.97 285.266  57
   1   3   8 2659.42 279.752  54
  -1   3  -8 2814.26 291.198  28
  -1  -3  -8 2605.27 255.447  26
  -1   3  -8 2914.40 304.857  29
  -1  -3  -8 2365.42 280.100  30
  -1  -3  -8 3175.30 326.990  29
  -1   3  -8 2486.51 265.071  27
   1   3   8 2674.31 279.006  62
   1  -3   8 2945.16 255.627  61
   1  -3   8 2495.98 217.890  62
   1   3   8 3325.34 294.278  51
   1   3   8 2436.30 257.311  50
   1  -3   8 2741.05 234.857  49
   1  -3   8 2638.32 242.790  48
   1   3   8 2001.10 242.262  49
   1  -3   8 3012.97 248.079  50
   1  -3   8 3169.23 259.761  47
   1   3   8 2664.66 276.042  22
  -1   3  -8 2905.37 264.500  44
  -1  -3  -8 2504.01 272.528  46
  -1  -3  -8 2637.23 247.070  44
  -1   3  -8 2852.36 251.378  43
  -1   3  -8 2999.80 259.179  42
   1   3   8 2498.25 235.610  36
  -1   3  -8 3280.37 270.614   6
  -1  -3  -8 2787.34 287.494  59
  -1   3  -8 2446.10 229.975  58
   1   3   8 2634.27 263.198  35
   1   3   8 3193.75 308.919  34
   1  -3   8 2557.89 203.575  34
   1  -3   8 2784.54 259.114  33
  -1  -3  -8 2296.94 286.666  32
  -1   3  -9 10659.6 613.417   6
   1  -3   9 11427.1 577.961  62
  -1   3  -9 12022.5 662.088  57
   1   3   9 11274.8 672.260  54
  -1  -3  -9 10212.4 630.505  57
  -1  -3  -9 10921.4 659.722  56
  -1  -3  -9 10590.4 676.120  30
  -1   3  -9 11884.6 705.228  28
  -1  -3  -9 10410.2 699.589  29
  -1   3  -9 11381.4 713.537  29
  -1   3  -9 10577.9 648.662  27
  -1  -3  -9 11496.4 644.827  26
  -1  -3  -9 11352.9 679.434  59
  -1   3  -9 10528.2 595.875  58
   1   3   9 11119.1 647.083  51
   1   3   9 11075.5 664.842  22
   1  -3   9 11034.5 600.639  50
   1  -3   9 11681.8 619.511  47
   1  -3   9 12178.3 610.159  49
   1   3   9 9985.84 645.108  49
   1   3   9 10074.6 634.297  50
  -1  -3  -9 11902.0 691.823  46
  -1   3  -9 11834.6 644.946  44
  -1  -3  -9 9979.94 601.103  44
  -1   3  -9 11002.5 618.566  42
  -1   3  -9 11251.1 608.319  43
   1   3   9 9634.84 576.007  36
   1  -3   9 10398.9 654.359  17
   1   3   9 11448.2 699.127  17
   1   3   9 10422.9 624.985  35
   1  -3   9 11008.2 630.602  33
   1  -3   9 9574.79 530.369  34
   1   3   9 9811.25 662.888  34
   1  -3   9 11483.8 674.273  20
   1  -3  10 793.006 132.923  62
  -1  -3 -10 844.930 169.700  56
  -1   3 -10 590.570 120.854  58
  -1   3 -10 637.053 144.857  57
  -1  -3 -10 507.926 140.162  57
  -1   3 -10 778.001 163.549  27
  -1  -3 -10 667.807 158.965  30
  -1   3 -10 817.515 177.174  28
  -1   3 -10 633.008 163.908  29
   1   3  10 788.864 168.208  54
   1   3  10 822.097 156.619  51
  -1  -3 -10 831.609 161.479  26
   1   3  10 511.791 140.956  49
   1  -3  10 836.911 153.511  50
   1   3  10 703.141 151.696  50
   1  -3  10 781.777 140.018  49
  -1   3 -10 947.619 163.466  44
   1  -3  10 825.277 154.056  47
  -1  -3 -10 577.096 146.752  46
  -1   3 -10 649.565 130.451  42
  -1   3 -10 798.051 147.574  43
  -1  -3 -10 722.663 143.680  44
   1   3  10 667.653 123.575  36
   1  -3  10 1112.88 192.186  17
   1  -3  10 767.510 121.146  16
   1   3  10 876.824 181.078  17
   1   3  10 495.908 127.685  35
  -1   3 -10 883.645 188.056  32
   1   3  10 696.722 161.023  34
   1   3  10 717.737 154.518  22
   1  -3  10 887.120 166.376  20
   1  -3  11 12644.4 668.330  62
  -1   3 -11 13894.2 757.630  57
   1   3  11 12749.1 753.799  54
  -1  -3 -11 11619.6 719.526  57
  -1  -3 -11 13182.9 765.315  56
  -1  -3 -11 10304.4 727.512  30
  -1   3 -11 12566.8 786.251  28
  -1   3 -11 12440.3 789.749  29
  -1   3 -11 13038.3 681.622  58
   1   3  11 12849.0 731.606  51
   1   3  11 13029.1 775.478  22
   1   3  11 11415.9 725.448  49
   1  -3  11 11985.5 689.266  47
   1   3  11 11319.4 707.440  50
   1  -3  11 13387.7 705.595  49
   1  -3  11 12118.4 692.696  50
  -1  -3 -11 12390.3 765.131  46
  -1  -3 -11 10611.3 666.037  44
  -1   3 -11 12802.2 719.748  44
  -1   3 -11 11487.0 669.110  43
  -1   3 -11 12866.3 700.266  42
   1   3  11 10735.3 643.471  38
   1  -3  11 11594.5 744.071  17
   1   3  11 12365.4 773.360  17
   1   3  11 10415.4 672.224  35
  -1   3 -11 13440.5 825.310  32
   1   3  11 11602.4 753.422  34
  -1  -3 -11 12774.5 827.898  32
   1  -3  11 11320.3 719.467  20
   1  -3  12 23.3127 57.9444  62
  -1  -3 -12 33.4430 83.1212  56
  -1   3 -12-30.7549 70.7705  57
  -1   3 -12 70.5081 66.2374  58
  -1  -3 -12 30.9576 65.0306  57
  -1  -3 -12 43.0611 70.0662  29
  -1  -3 -12 35.1336 73.8020  30
  -1   3 -12-38.0735 71.5344  28
  -1   3 -12 37.8188 71.0558  29
   1  -3  12 54.1545 76.3107  61
   1   3  12 29.3157 72.8635  51
   1   3  12 33.0688 76.0946  54
   1   3  12-35.3616 74.2809  22
   1  -3  12 27.2683 67.7750  48
   1  -3  12 27.4719 68.2812  50
   1   3  12 30.0330 69.1094  50
   1  -3  12 26.7548 71.0901  49
   1   3  12-32.8339 81.6074  49
  -1   3 -12 85.3739 75.6152  44
  -1  -3 -12 36.0597 89.6247  46
  -1   3 -12 49.8797 70.2874  43
  -1  -3 -12 25.7114 48.3097  44
  -1   3 -12 133.062 86.6029  42
   1   3  12 21.9070 68.2562  38
   1  -3  12 34.2003 78.6983  17
   1   3  12-36.1737 107.460  17
   1   3  12 72.9205 76.5886  34
  -1   3 -12-39.5632 64.3750  32
  -1  -3 -12 215.933 107.338  32
   1  -3  12-31.1829 82.8551  20
   1  -3  13 485.380 130.734  61
  -1  -3 -13 780.633 174.376  59
  -1  -3 -13 302.940 136.339  29
  -1   3 -13 545.690 118.719  58
  -1   3 -13 774.249 163.237  57
  -1  -3 -13 795.037 179.902  56
  -1  -3 -13 666.577 154.601  57
   1   3  13 835.573 174.598  49
   1  -3  13 534.193 133.593  50
   1   3  13 349.466 114.590  50
   1  -3  13 623.659 140.971  49
   1  -3  13 434.651 124.041  48
   1   3  13 669.525 166.740  22
  -1   3 -13 414.560 138.756  46
  -1  -3 -13 579.145 160.761  46
  -1   3 -13 483.217 126.861  44
  -1   3 -13 447.871 120.396  42
  -1   3 -13 756.839 144.643  43
   1   3  13 560.664 113.100  38
   1  -3  13 468.808 114.081  62
   1   3  13 767.098 159.182  51
   1   3  13 556.807 155.161  54
   1  -3  13 661.442 158.544  20
   1  -3  13 577.537 160.842  17
   1   3  13 1167.51 211.164  17
   1   3  14-30.3174 69.7614  54
   1   3  14-25.5580 63.5219  51
  -1  -3 -14 66.5838 88.4567  59
   1   3  14 57.4892 71.4418  40
  -1   3 -14 24.6924 56.8181  42
  -1   3 -14-22.3634 51.4590  43
   1  -3  14-21.5690 57.3089  62
  -1  -3 -14-30.7577 70.7745  56
  -1   3 -14 29.7558 68.4691  57
  -1  -3 -14 27.7981 63.9643  57
   1  -3  14-25.5394 67.8583  48
   1  -3  14 51.5867 64.1068  49
   1  -3  14-26.6379 70.7770  50
   1   3  14 26.6901 66.3356  50
   1   3  14-29.5958 62.1673  49
   1  -3  14 26.9505 56.6107  20
   1   3  14-24.3283 51.1026  20
  -1   3 -14 30.2453 69.5954  46
  -1   3 -14 54.2039 80.5096  44
  -1  -3 -14-34.1343 64.1310  46
   1  -3  14 96.0187 73.6474  17
   1   3  14-32.5374 74.8697  17
  -1   3 -15 134.717 80.0396  46
  -1  -3 -15 29.9940 69.0180  46
   1  -3  15 91.4858 67.9433  47
  -1   3 -15 96.0793 63.8218  44
  -1   3 -15 21.1399 48.6450  42
   1   3  15 72.4429 64.1614  40
   1  -3  15-28.2910 65.0995  17
   1   3  15-27.9856 69.5562  17
  -1  -3 -15 104.684 85.1654  56
  -1  -3 -15 23.4859 62.4031  57
  -1   3 -15 26.7393 66.4587  57
   1  -3  15 44.2574 54.9999  49
   1  -3  15-22.2004 58.9875  48
   1   3  15 25.4607 75.6348  49
   1  -3  15-23.4055 65.9619  50
   1   3  15 22.5255 63.4819  50
  -1  -3 -15-28.9258 60.7610  59
  -1   3 -15 25.2368 67.0551  59
   1   3  15 51.7091 72.8636  54
   1   3  15 20.6763 54.9380  51
   1  -3  15-43.1699 57.3523  20
   1  -3  16 50.5930 50.1054  49
   1   3  16-19.8586 45.7040  49
   1  -3  16 55.5341 52.1759  50
  -1   3 -16 19.8836 52.8383  59
  -1  -3 -16 22.6892 67.4069  59
   1  -3  16 54.8074 59.4571  47
  -1   3 -16 66.2869 62.2758  46
  -1  -3 -16 47.9179 63.6652  46
  -1   3 -16 75.9802 53.5388  44
   1   3  16 35.6614 47.3846  40
  -1  -3 -16-21.1469 56.1945  41
   1   3  16 20.6579 51.3508  62
  -1   3 -16-16.4256 40.8340  56
  -1  -3 -16 19.6638 45.2557  56
  -1   3 -16 132.686 74.9070  57
   1   3  16 39.8659 56.1816  54
   1   3  16 27.7667 34.5172  51
   1  -3  16 59.1886 40.1046  13
   1   3  16 65.9868 65.3466  17
   1   3  17 30.1168 46.9164  17
   1   3  17 13.6938 40.6793  49
  -1   3 -17-15.7395 39.1192  46
  -1  -3 -17-33.7626 47.5746  46
  -1   3 -17-16.1461 40.1298  24
  -1   3 -17 40.7984 35.8506  25
   1   3  17-14.1022 39.7427  62
   1  -4 -17 138.729 42.8737  21
   1   4 -17 167.553 54.3260  42
   1  -4 -17 109.363 56.1586  11
   1  -4 -17 151.086 43.8610  10
   1   4 -17 256.216 70.9778  24
  -1   4  17 224.427 66.1252  54
  -1  -4  17 53.8307 49.2330  50
  -1  -4  16 152.067 63.8605  54
  -1   4  16 126.498 65.9190  54
  -1   4  16 81.8726 61.0543  51
   1   4 -16 131.968 52.8863  25
   1   4 -16 200.167 83.7540  24
   1   4 -16 201.593 75.9518  57
   1  -4 -16 99.1653 69.9301  11
  -1  -4  16 333.417 88.8979  49
  -1  -4  16 124.557 58.7650  48
  -1  -4  16 241.147 77.7977  47
   1  -4 -16 151.517 61.8802  46
   1   4 -16 119.585 67.7324  42
   1   4 -16 132.567 64.3822  43
  -1   4  16 251.273 74.0167  38
  -1   4  16 171.434 73.9849  62
  -1  -4  16 99.2819 58.4233  62
   1  -4 -16 148.617 64.1974  21
  -1  -4  16 222.026 66.9134  61
  -1  -4  15 476.225 112.056  47
   1  -4 -15 357.279 102.452  46
   1   4 -15 223.637 88.2031  42
   1   4 -15 166.765 84.6372  43
   1  -4 -15 395.098 96.4869  41
   1   4 -15 382.532 110.471  44
  -1  -4  15 455.912 107.675  61
  -1  -4  15 628.484 125.073  62
  -1   4  15 436.053 116.689  62
  -1   4  15 314.285 102.186  54
   1   4 -15 266.014 88.9443  25
  -1   4  15 138.784 68.2715  49
  -1  -4  15 307.400 89.0754  48
  -1  -4  15 433.808 116.156  49
   1   4 -15 433.350 109.941  58
   1   4 -15 787.311 151.392  57
  -1  -4  15 393.228 95.5232  54
   1  -4 -15 492.862 115.924  21
   1   4 -14-26.5357 65.9525  58
  -1  -4  14 22.3180 59.2996  54
   1  -4 -14-31.1737 92.6057  57
   1   4 -14 28.7514 60.3944  57
   1  -4 -14 30.9380 71.1898  46
  -1  -4  14 24.9470 66.2849  47
   1   4 -14-28.8965 76.7786  44
   1   4 -14 28.5225 65.6317  42
   1   4 -14 109.988 81.6833  43
   1  -4 -14-26.7622 56.2160  41
  -1  -4  14 31.7764 66.7483  17
  -1   4  14 140.319 91.3243  62
  -1  -4  14 48.5662 64.5209  62
  -1   4  14-59.2590 78.7262  54
   1   4 -14-25.8509 54.3017  25
   1  -4 -14 16.3410 43.4189  23
  -1  -4  14-24.0711 71.5067  48
  -1   4  14-24.1104 50.6458  49
  -1  -4  14-25.7699 59.2980  49
   1  -4 -14-24.2543 55.8107  59
  -1  -4  14 23.7290 63.0486  61
   1   4 -14-21.1244 48.6088  21
   1  -4 -14-27.0543 56.8294  21
   1   4 -13 60.4010 69.4930  57
   1   4 -13 28.9555 66.6281  58
  -1   4  13-31.3542 72.1476  54
  -1   4  13 124.026 87.3821  51
   1   4 -13 29.8829 74.2715  25
   1  -4 -13 19.9562 49.6000  23
  -1   4  13 26.3766 55.4060  49
  -1  -4  13 52.2314 64.9086  48
  -1  -4  13-27.3453 57.4409  49
  -1  -4  13-26.5812 66.0656  47
   1   4 -13-30.5406 75.9062  44
   1   4 -13-23.2934 53.5996  46
   1  -4 -13-34.9438 86.8499  46
   1  -4 -13 30.9818 65.0795  41
   1   4 -13 89.3243 88.4500  43
  -1  -4  13-34.7450 86.3558  17
  -1  -4  13 26.2127 69.6480  62
  -1   4  13 29.8561 74.2049  62
   1  -4 -13 28.8582 46.9555  59
  -1  -4  13-26.0933 64.8531  61
   1   4 -13 24.5174 51.5009  21
  -1   4  12-30.0967 56.5532  62
  -1  -4  12 53.5046 75.3987  62
  -1  -4  12 26.8064 61.6898  61
   1  -4 -12-31.8640 51.8540  59
   1   4 -12 105.073 73.5765  28
   1  -4 -12-47.0564 62.5218   1
   1  -4 -12 51.5334 64.0477  56
   1   4 -12 29.9368 68.8921  58
   1   4 -12 30.1553 74.9541  57
  -1   4  12 62.6439 77.8534  54
  -1   4  12 31.1733 82.8330  51
   1   4 -12 115.990 96.0982  24
   1   4 -12 32.5493 74.9030  25
   1  -4 -12 87.6247 65.0819  23
  -1   4  12 270.830 95.1983  49
  -1  -4  12-26.5299 61.0536  48
  -1  -4  12-27.5976 63.5101  49
   1   4 -12 30.7410 64.5800  44
  -1  -4  12 26.6853 79.2778  47
   1   4 -12 23.8474 50.1017  46
   1  -4 -12 37.1661 78.0750  46
   1   4 -12 91.1994 90.3114  43
   1  -4 -12 67.4460 83.8206  41
  -1  -4  12-35.8062 75.2186  17
   1  -4 -12 606.918 169.984   6
   1   4 -12-39.0026 63.4673   6
  -1   4  12 35.7051 94.8735  35
  -1  -4  12 30.7280 57.7392  34
  -1   4  12-37.9461 79.7133  34
   1   4 -12 765.659 144.622  21
  -1   4  12 131.995 137.085  22
  -1   4  11 86.8511 94.6724  62
  -1  -4  11 338.592 109.819  61
   1  -4 -11 364.134 120.800  59
   1   4 -11 332.989 113.172  28
   1  -4 -11 189.649 118.209   1
   1   4 -11 267.478 108.532  58
   1   4 -11 144.099 90.2777  57
   1  -4 -11 444.733 125.574  56
   1   4 -11 222.243 101.504  52
  -1   4  11 210.259 94.0505  51
  -1   4  11 328.138 112.481  54
   1  -4 -11 200.490 84.2273  23
   1   4 -11 387.836 141.414  24
  -1   4  11 210.719 89.7031  49
  -1  -4  11 502.412 124.553  49
  -1  -4  11 306.435 104.982  48
  -1  -4  11 280.742 99.2942  47
   1   4 -11 417.647 107.189  46
   1   4 -11 324.984 107.895  44
   1  -4 -11 338.802 127.846  46
   1   4 -11 298.357 115.938  43
   1  -4 -11 279.415 114.042  41
  -1  -4  11 104.807 80.9308  17
   1  -4 -11 199.975 106.678   6
   1   4 -11 309.316 120.827   6
  -1   4  11 209.083 103.940  35
  -1  -4  11 302.994 103.050  34
  -1   4  11 255.750 114.215  34
   1  -4 -11 223.628 105.453  32
   1   4 -11 325.396 108.477  21
  -1   4  11 301.668 140.551  22
  -1   4  10 106.896 79.6253  62
   1  -4 -10 65.0047 81.0158  59
  -1  -4  10 408.540 113.044  61
   1   4 -10 371.119 126.923  27
   1   4 -10 184.420 91.5145  28
   1  -4 -10 136.121 104.588   1
   1   4 -10 312.415 113.361  58
   1   4 -10 242.393 104.497  57
   1  -4 -10 224.824 91.6588  56
  -1   4  10 166.056 82.4455  54
  -1   4  10 224.777 98.9499  51
   1   4 -10 161.331 91.2800  52
   1  -4 -10 215.784 76.0953  23
   1   4 -10 148.561 104.849  24
  -1  -4  10 328.125 105.770  48
  -1   4  10 48.7478 68.9657  49
  -1  -4  10 292.948 107.740  49
  -1  -4  10 163.386 76.9887  45
   1   4 -10 304.914 119.487  44
  -1  -4  10 209.913 87.8564  47
   1   4 -10 87.8612 54.9390  46
   1  -4 -10 217.410 107.817  46
   1  -4 -10 69.1960 97.6977  41
   1  -4 -10 115.084 80.8151   6
   1   4 -10 148.151 98.6023   6
  -1  -4  10 196.326 106.657  17
   1   4 -10 156.865 77.9084  32
  -1  -4  10 374.219 114.892  34
  -1   4  10 34.1760 72.0521  34
   1  -4 -10 219.988 97.6128  32
  -1   4  10 204.050 121.388  22
   1   4 -10 241.726 94.6053  21
   1  -4  -9 22492.3 1214.24   6
   1   4  -9 22002.6 1199.25   6
  -1   4   9 25194.7 1139.50  62
  -1  -4   9 25467.8 1112.86  61
   1  -4  -9 24806.7 1197.37  59
   1   4  -9 23501.7 1145.80  58
   1   4  -9 22133.7 1144.65  28
   1   4  -9 22918.3 1085.21  29
   1   4  -9 23272.6 1187.76  27
   1  -4  -9 22726.3 1265.91   1
  -1   4   9 27041.5 1161.55  54
   1   4  -9 26387.1 1155.22  57
   1  -4  -9 24535.1 1153.75  56
   1   4  -9 23178.9 1129.12  52
   1   4  -9 23009.0 1114.76  53
   1  -4  -9 23073.2 1078.10  23
  -1   4   9 24745.5 1251.39  22
  -1   4   9 23849.0 1101.33  49
  -1  -4   9 24709.0 1097.65  48
  -1  -4   9 23362.4 1085.92  47
  -1  -4   9 25238.1 1081.47  45
   1   4  -9 25247.8 1153.22  44
   1  -4  -9 24142.8 1215.47  46
   1  -4  -9 25401.8 1231.61  41
   1   4  -9 25448.4 1158.24  42
   1   4  -9 23613.8 1135.23  37
  -1  -4   9 21340.7 1148.33  17
  -1  -4   9 24827.8 1173.52  31
  -1   4   9 23299.0 1186.51  34
   1   4  -9 22442.7 1117.79  32
   1  -4  -9 21789.0 1189.37  32
   1   4  -9 22843.6 1130.45  21
  -1   4   8 28389.2 1292.89  62
  -1  -4   8 28304.1 1265.63  61
  -1  -4   8 29412.6 1254.28  60
   1  -4  -8 31144.5 1371.84  59
   1   4  -8 29594.6 1341.14  28
   1   4  -8 29025.7 1281.24  29
   1   4  -8 29709.9 1373.73  27
   1   4  -8 31329.9 1327.00  57
   1  -4  -8 29066.9 1331.45  56
  -1   4   8 29155.3 1311.03  54
   1   4  -8 28664.1 1298.89  53
   1   4  -8 28250.4 1310.16  52
  -1   4   8 30205.3 1419.20  22
  -1  -4   8 30253.0 1281.33  50
  -1  -4   8 28192.4 1257.38  47
  -1  -4   8 29858.6 1268.38  48
  -1   4   8 31024.0 1288.72  49
   1   4  -8 29933.6 1322.59  44
  -1  -4   8 31044.1 1260.35  45
   1  -4  -8 30143.0 1382.14  46
   1  -4  -8 31174.4 1402.49  41
   1   4  -8 30781.2 1333.20  42
   1   4  -8 29185.0 1316.39  37
   1  -4  -8 29582.1 1411.83   6
   1   4  -8 29234.5 1389.79   6
   1  -4  -8 27274.0 1418.96   1
   1  -4  -8 28814.3 1385.51  32
  -1  -4   8 29105.1 1327.88  31
  -1   4   8 28655.1 1361.06  34
  -1   4   8 27135.5 1353.79  35
   1   4  -8 29572.2 1318.94  32
   1  -4  -7 36.8103 36.4505   4
   1   4  -7-11.7079 41.1525   2
   1  -4  -7 30.5578 75.9485   1
   1   4  -7 12.2875 28.2747  63
  -1   4   7-18.7347 43.1096  62
   1  -4  -7 506.288 118.409  59
  -1  -4   7 507.149 98.4043  61
  -1  -4   7 44.8395 44.4009  60
  -1  -4   7 84.8221 66.0686  31
   1   4  -7 98.4233 76.6625  27
   1   4  -7 22.2657 46.7706  28
   1   4  -7 18.3940 38.6381  29
   1  -4  -7 21.1784 56.2715  56
   1   4  -7-19.7294 55.6013  57
  -1   4   7-19.8331 45.6372  54
   1   4  -7 20.4225 42.8989  52
   1   4  -7-19.3837 48.1768  53
   1  -4  -7 93.7250 41.1797  14
  -1  -4   7-15.9591 39.6654  48
  -1  -4   7 15.8315 47.0299  47
   1   4  -7-20.2346 46.5609  44
  -1  -4   7 44.4532 46.1669  45
   1  -4  -7 24.7242 61.4499  46
   1   4  -7 20.6084 58.0785  42
   1   4  -7-41.4829 51.5513  43
   1  -4  -7-25.9977 59.8219  41
   1   4  -7-20.1877 56.8930  37
   1  -4  -7-28.9539 71.9624   6
   1   4  -7 54.4055 67.6101   6
  -1   4   7-25.4955 75.7379  35
  -1   4   7-24.8069 57.0819  34
   1  -4  -7 25.9268 48.7114  32
  -1   4   7 28.0589 79.0754  22
  -1   4   6 2039.26 193.081  62
  -1  -4   6 2117.92 191.720  61
   1   4  -6 1842.02 169.956  63
   1   4  -6 2125.07 211.750  58
  -1  -4   6 2015.34 180.625  60
   1  -4  -6 2436.23 230.419  59
   1   4  -6 2146.39 216.011  28
   1  -4  -6 2046.11 168.815  30
   1   4  -6 2135.19 222.705  27
   1  -4  -6 1886.56 170.165  14
  -1   4   6 2376.91 213.873  54
   1  -4  -6 2121.48 210.739  56
   1   4  -6 2285.98 211.777  57
  -1  -4   6 2246.00 185.120  55
   1   4  -6 2130.49 206.727  53
   1   4  -6 2317.39 219.494  52
  -1   4   6 2131.38 239.816  22
  -1  -4   6 2135.83 189.441  47
  -1  -4   6 2307.55 196.572  48
   1   4  -6 2275.31 212.786  44
   1  -4  -6 1990.79 219.937  46
  -1  -4   6 1947.44 176.917  45
   1  -4  -6 2656.48 252.573  41
   1   4  -6 2243.13 214.704  42
   1   4  -6 2714.60 235.491  43
   1   4  -6 2603.57 229.189  37
   1  -4  -6 1590.55 137.589   7
  -1   4   6 2321.52 238.434  35
   1  -4  -6 2365.31 242.457  32
  -1   4   6 2202.89 227.511  34
  -1  -4   6 2383.09 226.761  31
  -1  -4   6 2332.53 213.660  33
   1   4  -6 1943.19 171.283   2
   1  -4  -6 2036.07 239.433   1
   1  -4  -6 2101.59 182.262   4
   1  -4  -5 59530.4 2206.57  65
   1   4  -5 57680.8 2196.38  63
  -1  -4   5 57364.5 2202.15  61
   1   4  -5 58228.8 2236.09  52
   1   4  -5 56240.3 2223.91  53
  -1  -4   5 57614.4 2190.00  60
   1   4  -5 59153.1 2238.90  58
   1  -4  -5 56819.4 2246.06  59
   1  -4  -5 59397.2 2196.58  14
  -1  -4   5 54407.0 2190.17  48
  -1  -4   5 56309.8 2185.39  45
   1  -4  -5 57664.9 2260.32  46
   1   4  -5 59534.3 2229.60  44
   1   4  -5 58865.8 2234.93  43
   1   4  -5 60390.3 2238.17  42
   1  -4  -5 62930.4 2294.38  41
   1   4  -5 56965.8 2230.09  37
   1   4  -5 55499.7 2209.61  38
   1  -4  -5 46191.2 2115.33   7
   1  -4  -5 59453.9 2206.91   4
   1  -4  -5 57973.1 2306.82   1
   1   4  -5 60073.1 2269.82  27
   1   4  -5 57138.6 2241.36  28
   1  -4  -5 54735.7 2157.52  30
  -1   4   5 58587.2 2278.61  35
  -1  -4   5 60613.5 2258.01  31
  -1   4   5 58049.4 2260.82  34
  -1  -4   5 60167.9 2236.46  33
   1   4  -4 5250.11 308.425  28
   1  -4  -4 4929.56 268.097  30
   1   4  -4 5024.36 318.603  27
   1  -4  -4 5050.36 297.518  26
   1  -4  -4 4472.49 315.450  41
   1   4  -4 4619.53 297.610  53
   1  -4  -4 3997.10 199.646  31
  -1   4   4 5077.56 327.965  35
  -1   4   4 4357.73 296.532  34
  -1  -4   4 4627.14 313.667  31
  -1  -4   4 4864.31 308.288  33
  -1  -4   4 4538.05 286.605  61
   1   4  -4 5263.55 304.521  63
   1  -4  -4 5408.29 309.802  65
  -1  -4   4 5595.90 321.379   1
   1  -4  -4 4757.72 338.464   1
   1  -4  -4 5176.27 307.566   4
   1   4  -4 5033.58 306.196  58
   1   4  -4 4697.16 302.209  37
   1  -4  -4 4148.16 318.930   6
   1  -4  -4 4377.13 241.906   7
   1  -4  -3 13903.6 626.329  65
   1   4  -3 15108.3 637.270  63
   1  -4  -3 11795.4 545.527   7
   1  -4  -3 13783.5 660.435   1
   1  -4  -3 14226.4 629.081   4
  -1  -4   3 14302.3 622.750   1
  -1   4   3 12864.7 635.862  36
   1  -4  -3 13461.5 586.856  26
   1  -4  -3 14011.6 578.147  30
  -1  -4   3 13944.7 635.994  30
   1   4  -3 13930.0 620.304  27
   1   4  -3 13392.0 601.296  28
  -1   4   3 13074.8 626.102  35
  -1   4   3 13317.4 602.415  34
  -1  -4   3 13660.1 636.435  31
   1  -4  -3 11564.3 488.183  31
  -1  -4   3 13705.7 624.339  33
   1  -4  -2 520.956 43.5508  31
  -1  -4   2 369.846 77.5815  33
  -1   4   2 495.504 85.0201  35
  -1   4   2 455.247 74.9160  34
   1  -4  -2 477.074 95.0032   1
   1  -4  -2 551.530 95.9895   4
  -1  -4   2 512.657 83.8304   1
   1  -4  -2 442.779 65.1004  26
  -1   4   2 510.605 95.6530  36
   1   4  -2 529.122 84.9177  27
   1  -4  -2 708.807 85.0319  30
  -1  -4   2 661.271 102.638  30
   1   4  -2 379.488 67.7672  28
   1   4  -2 474.422 90.6961  63
   1  -4  -2 648.411 101.979  65
  -1  -4   1 7166.17 369.586   1
   1  -4  -1 6621.97 384.189   1
  -1   4   1 6757.97 379.443  36
   1   4  -1 6874.33 375.079  36
  -1  -4   1 7528.81 397.235  30
   1  -4  -1 6658.15 304.389  26
   1   4  -1 5814.15 338.367  27
  -1   4   1 6979.47 359.233  35
  -1   4   1 6732.69 331.961  34
   1  -4  -1 6349.06 285.021  31
   1  -4   0 76242.4 2768.53  31
  -1   4   0 79525.9 2824.53  35
  -1  -4   0 75524.5 2847.78   1
   1  -4   0 76730.6 2872.62   1
   1  -4   0 68384.0 2844.86   4
  -1  -4   0 73678.6 2848.36  26
  -1  -4   0 79942.0 2890.28  30
   1   4   0 75074.2 2818.19  27
   1  -4   0 72945.0 2734.36  26
   1  -4   0 74517.6 2857.79  65
  -1   4   0 81790.9 2863.22  36
   1   4   0 77295.2 2851.17  36
   1  -4   1 3696.54 251.048  65
  -1   4  -1 3526.76 237.128  36
   1   4   1 3704.24 244.279  36
   1  -4   1 3843.66 254.838   4
  -1  -4  -1 3616.37 253.801   1
   1  -4   1 3817.31 263.902   1
  -1  -4  -1 3936.92 274.821  30
   1   4   1 3409.17 221.460  27
  -1   4  -1 3576.91 258.301  27
   1   4   1 3445.48 178.374   7
  -1  -4  -1 3779.52 262.687  31
  -1   4  -1 3813.00 217.547  35
   1  -4   1 3816.98 212.434  31
   1  -4   1 3624.81 167.066  33
   1  -4   2 9928.38 498.452   4
  -1  -4  -2 10119.6 523.294   1
   1   4   2 10301.3 497.698  36
  -1   4  -2 10151.6 484.684  36
   1  -4   2 9509.89 492.933  65
   1   4   2 11435.7 513.770  63
  -1   4  -2 9797.44 513.089  27
  -1  -4  -2 10144.0 530.782  32
   1   4   2 9545.69 508.652  35
   1  -4   2 9636.37 428.588  33
   1  -4   2 10669.2 477.311  31
  -1  -4  -3 2058.39 209.198   1
   1  -4   3 2545.07 198.400   4
   1   4   3 2528.10 199.523  36
  -1   4  -3 2486.45 187.251  36
  -1  -4  -3 2404.82 220.601  32
   1   4   3 2612.41 218.080  35
   1  -4   3 2548.81 195.043  31
   1  -4   3 2774.22 173.818  33
   1   4   3 2418.41 194.367  63
   1  -4   3 2735.15 202.567  65
  -1   4  -3 2442.00 207.931  27
  -1   4  -3 2083.47 206.695  28
  -1  -4  -3 2225.82 212.676  29
   1   4   4 66698.5 2594.89  54
  -1  -4  -4 65357.2 2588.08  56
  -1   4  -4 66623.3 2617.31  28
  -1  -4  -4 62665.7 2617.74  30
  -1   4  -4 67891.6 2588.44  27
  -1  -4  -4 67686.5 2628.45  29
   1   4   4 71416.4 2573.30  22
   1   4   4 62122.0 2557.37  49
   1  -4   4 70178.5 2553.20  45
   1  -4   4 64784.7 2541.81   4
  -1   4  -4 68545.8 2541.65  36
   1   4   4 64659.9 2561.06  36
   1   4   4 68370.2 2576.90  38
   1  -4   4 69336.3 2523.76  33
   1   4   4 65633.7 2603.39  35
  -1  -4  -4 67651.4 2639.06  32
   1  -4   4 62484.4 2441.67  34
   1   4   4 66506.4 2581.35  62
   1  -4   4 66967.8 2542.42  65
   1   4   4 72136.0 2545.01  63
  -1  -4  -4 65884.2 2587.02  59
   1  -4   4 71642.4 2565.32  60
  -1  -4  -5 8684.89 505.972  59
  -1   4  -5 8008.62 446.304  58
  -1   4  -5 8721.51 512.260  28
  -1  -4  -5 9037.08 533.707  30
  -1   4  -5 9181.97 502.071  27
  -1  -4  -5 8604.73 531.529  29
   1  -4   5 8933.35 444.572  14
   1   4   5 8610.91 506.115  54
  -1  -4  -5 8393.32 499.240  56
   1   4   5 9313.30 516.010  51
  -1  -4  -5 9029.26 485.468  26
   1   4   5 9228.18 492.141  22
   1  -4   5 10051.9 464.518  47
   1  -4   5 8761.88 453.511  48
   1   4   5 7550.25 469.233  49
   1   4   5 7273.63 450.603  50
  -1  -4  -5 7805.34 481.698  46
  -1   4  -5 8471.88 458.672  43
  -1   4  -5 8957.13 465.246  36
   1   4   5 8401.23 480.320  36
   1   4   5 8691.45 491.804  38
   1  -4   5 8501.40 447.223  33
   1  -4   5 8370.26 381.366  34
   1   4   5 8485.18 509.922  35
  -1  -4  -5 8691.19 536.644  32
   1   4   5 8651.22 500.774  62
   1  -4   5 9784.88 462.986  65
   1  -4   5 9088.84 460.250  61
   1   4   5 9481.20 447.417  63
   1  -4   5 8333.10 446.335   4
  -1  -4  -6 8672.40 528.186  59
  -1   4  -6 9090.42 473.287  58
   1  -4   6 9277.49 497.298  60
  -1  -4  -6 8728.60 550.609  30
  -1   4  -6 8748.40 534.243  28
  -1   4  -6 8465.49 509.411  27
  -1  -4  -6 8395.80 555.162  29
   1  -4   6 8296.65 432.282  14
   1   4   6 8612.14 530.078  54
  -1  -4  -6 7347.39 461.128  57
  -1  -4  -6 7856.78 510.364  56
   1   4   6 8462.22 522.322  51
   1   4   6 9061.26 512.761  22
  -1  -4  -6 8595.35 494.938  26
   1  -4   6 9396.25 456.579  50
   1   4   6 7362.38 466.969  50
   1  -4   6 8891.06 464.216  47
   1  -4   6 9125.37 474.015  48
   1   4   6 8396.13 504.454  49
  -1  -4  -6 7923.09 508.779  46
  -1   4  -6 8273.57 469.207  43
   1   4   6 7983.29 492.478  38
   1   4   6 7508.38 475.597  36
   1  -4   6 9448.65 479.013  33
   1   4   6 8353.78 522.670  35
   1  -4   6 8088.30 389.620  34
  -1  -4  -6 8683.32 565.707  32
   1  -4   6 9249.00 478.289  61
   1   4   6 8453.92 517.581  62
   1   4   6 8480.60 430.048  63
   1  -4   6 8680.62 445.341   4
   1   4   6 8275.87 428.838   2
   1   4   7 30814.5 1359.36  63
   1  -4   7 36906.1 1475.87  61
   1   4   7 34945.1 1545.03  62
  -1  -4  -7 35783.9 1358.33  65
  -1  -4  -7 36316.8 1558.53  59
  -1   4  -7 36293.7 1470.14  58
  -1  -4  -7 33532.6 1565.91  30
  -1   4  -7 33510.5 1543.90  28
  -1   4  -7 36327.1 1535.79  27
  -1  -4  -7 33672.9 1597.65  29
   1  -4   7 32464.7 1370.05  14
  -1  -4  -7 31519.4 1467.58  57
   1   4   7 35303.5 1554.04  54
  -1  -4  -7 32112.7 1523.08  56
   1   4   7 36180.6 1550.28  51
   1  -4   7 38411.4 1448.77  50
   1   4   7 32304.0 1478.68  50
   1  -4   7 38515.8 1431.99  49
   1  -4   7 37954.9 1463.07  47
   1  -4   7 38796.6 1477.05  48
   1   4   7 32178.2 1504.08  49
  -1  -4  -7 34671.4 1492.43  26
   1   4   7 34714.3 1521.50  22
  -1  -4  -7 36065.5 1559.56  46
  -1   4  -7 35712.7 1492.03  44
   1  -4   7 36714.6 1483.74  45
  -1   4  -7 35534.0 1484.64  42
  -1   4  -7 35465.8 1469.84  43
   1   4   7 34685.6 1497.29  38
   1   4   7 32466.7 1472.75  36
  -1   4  -7 36168.8 1498.86   6
   1   4   7 34086.5 1537.21  35
   1  -4   7 34552.6 1459.73  33
   1   4   7 33676.5 1570.66  34
  -1  -4  -7 34919.1 1612.63  32
   1   4   7 33805.8 1374.58   2
  -1   4  -8 311.199 98.6383   6
  -1  -4  -8 269.204 101.909  59
  -1   4  -8 186.029 76.0053  58
   1  -4   8 289.709 89.7610  61
  -1  -4  -8 392.286 125.833  29
  -1  -4  -8 158.962 108.244  30
  -1   4  -8 493.475 130.039  28
  -1   4  -8 264.534 116.747  29
  -1   4  -8 440.591 119.053  27
   1   4   8 229.873 101.596  62
  -1  -4  -8 462.400 110.194  57
  -1   4  -8 378.373 109.147  57
   1   4   8 193.203 82.7275  51
   1   4   8 301.017 103.415  49
   1  -4   8 454.085 98.6344  50
   1  -4   8 484.885 111.213  48
   1   4   8 246.686 90.4244  50
   1  -4   8 320.631 81.5799  49
  -1  -4  -8 211.092 94.1257  26
   1  -4   8 368.359 103.612  47
   1  -4   8 363.226 104.874  45
  -1   4  -8 303.885 96.3494  44
  -1  -4  -8 176.645 92.3859  46
  -1   4  -8 399.127 108.794  42
  -1   4  -8 572.894 121.743  43
   1   4   8 300.372 95.2500  38
   1   4   8 402.906 103.599  36
   1   4   8 274.728 115.229  17
   1   4   8 192.933 90.3646  35
   1   4   8 165.167 88.4590  34
   1  -4   8 422.115 110.938  33
  -1  -4  -8 289.891 132.297  32
   1  -4   8 400.233 117.577  20
   1   4   8 353.823 111.990  22
  -1   4  -9 1065.21 173.428   6
   1   4   9 1154.99 204.696  62
  -1  -4  -9 1115.73 184.825  57
  -1   4  -9 1172.00 191.128  57
  -1  -4  -9 1370.07 238.591  29
  -1  -4  -9 979.077 194.154  30
  -1   4  -9 990.169 196.268  28
  -1   4  -9 934.605 191.921  29
  -1   4  -9 854.905 169.212  27
  -1   4  -9 1369.26 185.944  58
  -1  -4  -9 1375.02 222.987  59
   1  -4   9 1180.57 172.792  61
   1   4   9 1058.00 189.167  51
  -1  -4  -9 912.985 172.358  26
   1   4   9 813.498 157.623  50
   1  -4   9 1311.93 181.908  48
   1  -4   9 1198.58 163.507  50
   1   4   9 1018.36 192.640  49
   1  -4   9 946.361 144.590  49
   1  -4   9 1275.06 177.029  47
  -1   4  -9 1009.36 176.182  44
  -1  -4  -9 1073.37 192.256  46
  -1   4  -9 1180.55 180.127  42
  -1   4  -9 1293.90 176.855  43
   1   4   9 1087.49 169.707  38
   1   4   9 1001.30 159.408  36
   1   4   9 1346.13 222.390  17
   1  -4   9 1072.76 188.348  17
   1  -4   9 977.929 139.071  16
  -1   4  -9 762.031 193.277  32
   1   4   9 869.467 163.363  35
   1  -4   9 1519.00 198.617  33
   1   4   9 959.547 195.616  34
   1  -4   9 1408.56 212.930  20
   1   4   9 870.535 173.529  22
   1  -4  10 13569.8 766.263  61
   1   4  10 14530.9 842.546  62
  -1  -4 -10 13542.4 791.125  57
  -1   4 -10 14424.5 812.410  57
  -1  -4 -10 15248.9 848.657  56
  -1  -4 -10 14108.6 793.814  26
  -1   4 -10 14119.7 863.968  28
  -1   4 -10 14477.7 875.810  29
  -1  -4 -10 13005.6 825.941  30
  -1   4 -10 13767.5 833.670  27
  -1  -4 -10 13588.2 835.054  59
  -1   4 -10 15298.2 773.440  58
   1   4  10 14644.7 826.374  51
   1   4  10 14452.4 831.918  22
   1  -4  10 14591.4 760.075  50
   1   4  10 12264.6 763.917  50
   1  -4  10 14170.1 759.540  47
   1  -4  10 15057.2 745.821  49
   1  -4  10 14236.8 762.361  48
   1   4  10 12585.2 794.170  49
  -1  -4 -10 15504.3 873.920  46
  -1   4 -10 14661.1 796.787  44
  -1   4 -10 15498.6 785.832  43
  -1   4 -10 15205.1 791.102  42
   1   4  10 12967.4 748.099  38
   1  -4  10 13748.2 826.774  17
   1   4  10 16000.1 894.941  17
   1  -4  10 14249.1 708.849  16
   1   4  10 11558.8 758.721  35
   1   4  10 12117.8 829.572  34
  -1   4 -10 15341.1 916.672  32
   1  -4  10 14527.4 835.607  20
   1   4  11 719.850 181.184  62
   1  -4  11 683.124 126.498  62
   1   4  11 910.288 185.992  51
  -1   4 -11 848.829 155.995  58
  -1  -4 -11 825.763 181.848  56
  -1   4 -11 468.035 145.956  57
  -1  -4 -11 423.476 126.588  57
  -1  -4 -11 639.912 162.282  30
  -1   4 -11 998.279 190.360  27
  -1   4 -11 690.322 178.421  28
  -1   4 -11 503.577 160.756  29
   1   4  11 621.021 152.675  49
   1  -4  11 935.730 164.957  50
   1   4  11 593.410 144.506  50
   1  -4  11 879.733 156.938  49
  -1   4 -11 641.035 154.627  44
   1  -4  11 862.482 164.944  47
  -1  -4 -11 582.869 166.190  46
  -1   4 -11 663.232 149.160  42
  -1   4 -11 915.123 163.170  43
   1   4  11 769.113 147.878  38
   1   4  11 884.670 200.629  17
   1  -4  11 930.800 187.864  17
   1  -4  11 941.856 142.289  16
   1   4  11 779.333 158.941  35
  -1   4 -11 824.115 199.099  32
  -1  -4 -11 660.229 195.692  32
   1   4  11 807.837 186.109  34
   1   4  11 749.332 168.300  22
   1  -4  11 747.359 166.446  20
   1   4  12 1126.57 210.478  62
   1   4  12 1133.74 206.777  54
   1   4  12 1678.12 234.463  51
   1   4  12 1344.38 224.434  22
   1   4  12 1295.83 211.510  49
   1  -4  12 1504.52 218.244  50
   1   4  12 1080.38 193.642  50
   1  -4  12 1351.59 193.691  49
  -1  -4 -12 1111.13 229.536  29
  -1  -4 -12 1108.31 208.372  30
  -1   4 -12 1595.89 257.509  28
  -1   4 -12 1223.75 226.222  29
  -1   4 -12 1102.45 207.262  46
  -1   4 -12 1114.35 196.368  44
   1  -4  12 1196.65 193.342  47
  -1  -4 -12 1285.96 236.097  46
  -1   4 -12 1079.43 185.966  42
  -1   4 -12 1539.66 208.807  43
   1   4  12 1500.77 195.424  38
   1   4  12 1645.94 261.242  17
   1  -4  12 1440.43 174.424  16
   1  -4  12 1109.29 205.988  17
  -1   4 -12 1703.10 239.656  57
  -1  -4 -12 1310.70 224.564  56
  -1  -4 -12 901.383 182.221  57
  -1   4 -12 1350.91 191.676  58
  -1  -4 -12 1737.34 287.559  32
   1   4  12 1227.71 224.044  34
  -1   4 -12 1587.40 257.801  32
   1  -4  12 1273.51 216.471  20
  -1   4 -13 296.159 94.5599  58
  -1  -4 -13 693.800 164.954  56
  -1   4 -13 276.554 120.020  57
  -1  -4 -13 452.905 125.680  57
  -1   4 -13 370.647 117.768  44
  -1   4 -13 714.877 157.996  46
   1  -4  13 613.898 138.203  47
  -1  -4 -13 283.798 116.474  46
   1   4  13 732.134 169.862  40
  -1   4 -13 520.648 124.209  43
  -1   4 -13 426.331 113.007  42
   1   4  13 447.689 105.206  38
   1   4  13 811.963 175.950  62
   1   4  13 204.936 96.5203  51
   1   4  13 328.048 120.352  54
   1  -4  13 761.521 139.321  49
   1   4  13 400.936 127.232  49
   1  -4  13 473.345 138.410  50
   1   4  13 546.539 134.285  50
   1  -4  13 296.906 105.501  20
   1  -4  13 401.863 134.364  17
   1   4  13 552.396 152.907  17
   1   4  14-25.7116 54.0100  51
   1   4  14-29.4469 67.7596  54
  -1  -4 -14-32.0438 73.7350  59
   1  -4  14-24.1776 71.8238  61
  -1   4 -14 24.1917 50.8174  42
  -1   4 -14 21.9351 54.5189  43
   1   4  14-28.6167 53.7662  40
   1   4  14 58.1863 72.3092  62
  -1  -4 -14-29.7134 55.8267  56
  -1  -4 -14-49.9390 62.0606  57
  -1   4 -14 113.900 75.6595  57
   1  -4  14-22.4041 59.5292  49
   1  -4  14-24.4290 56.2133  48
   1   4  14 27.4282 57.6156  49
   1  -4  14 24.1533 60.0321  50
   1   4  14 24.0108 50.4374  50
   1  -4  14 24.6867 65.5939  47
  -1   4 -14-28.4566 80.1970  46
  -1   4 -14-26.3479 70.0077  44
  -1  -4 -14-32.4944 74.7718  46
   1  -4  14-25.7300 76.4351  20
   1   4  14-22.3208 59.3079  20
   1   4  14 30.8822 64.8708  17
   1  -4  14 30.5640 75.9648  17
   1   4  15 1201.17 179.636  54
   1   4  15 1075.63 155.073  51
  -1  -4 -15 1109.02 182.072  59
  -1   4 -15 1028.01 162.424  59
   1   4  15 950.438 158.150  49
   1  -4  15 975.414 142.225  49
   1  -4  15 995.221 154.579  48
   1  -4  15 1307.33 169.590  50
  -1   4 -15 1078.64 170.556  46
  -1  -4 -15 1518.09 212.632  46
   1   4  15 1247.57 178.404  40
  -1   4 -15 1038.91 162.078  44
  -1   4 -15 1324.74 167.859  42
  -1  -4 -15 1311.75 191.678  41
   1   4  15 900.457 158.215  62
  -1  -4 -15 1101.40 177.891  56
  -1   4 -15 1274.28 185.923  57
   1  -4  15 989.344 150.293  20
   1   4  15 1053.05 174.983  17
   1  -4  15 758.471 162.054  17
  -1  -4 -16 1133.04 163.522  46
  -1   4 -16 1025.44 147.443  46
  -1   4 -16 862.773 129.202  44
   1   4  16 803.043 126.994  40
  -1  -4 -16 1039.49 151.634  41
   1  -4  16 832.235 143.395  17
   1   4  16 883.875 138.467  17
  -1   4 -16 1063.15 153.797  57
  -1  -4 -16 771.649 128.056  56
  -1   4 -16 957.862 133.078  59
  -1  -4 -16 941.789 145.851  59
  -1   4 -16 942.616 152.326  24
   1  -4  16 752.375 102.926  13
   1   4  16 560.885 107.865  49
   1  -4  16 776.982 116.734  50
   1   4  16 817.991 116.034  51
   1   4  16 895.039 136.360  54
  -1   4 -17 56.0241 39.5458  24
  -1   4 -17 74.8922 36.3401  25
   1   4  17 71.2913 40.3172  17
   1  -5 -17 79.0639 29.1191  10
   1  -5 -17 39.3323 35.8471  11
  -1  -5  16 41.6169 45.1430  48
  -1  -5  16-15.7809 44.4739  50
  -1  -5  16 29.8697 46.5317  49
   1   5 -16-12.4407 35.0607  25
   1   5 -16-57.9051 57.3384  24
  -1   5  16 70.9580 47.1344  54
  -1  -5  16 45.2700 42.5268  47
   1  -5 -16 15.9720 39.6973  46
   1   5 -16 34.7340 43.1644  44
   1   5 -16 17.0927 45.4159  42
   1   5 -16 16.2809 40.4651  43
  -1   5  16-14.7982 39.3193  38
  -1  -5  16 13.1791 35.0175  61
   1  -5 -16-52.1994 61.1587  11
   1   5 -16-49.3273 48.8447  57
   1  -5 -16-14.0556 41.7544  21
   1   5 -15 347.696 98.7792  58
  -1  -5  15 340.426 76.4275  54
   1   5 -15 373.845 104.060  57
  -1  -5  15 376.209 100.960  47
   1  -5 -15 368.696 99.9998  46
   1   5 -15 316.173 98.0368  44
   1   5 -15 363.128 97.0583  43
   1  -5 -15 429.656 97.8975  41
   1   5 -15 399.560 105.025  42
  -1   5  15 204.676 82.5463  38
  -1  -5  15 333.164 86.1119  61
  -1  -5  15 289.847 82.6398  62
  -1   5  15 364.970 96.0705  62
  -1  -5  15 485.820 111.597  50
  -1  -5  15 493.526 106.245  48
  -1  -5  15 370.038 95.9012  49
   1   5 -15 360.004 126.153  24
   1   5 -15 237.333 81.9637  25
  -1   5  15 398.397 106.332  54
  -1   5  15 331.386 105.058  51
   1  -5 -15 501.449 112.186  21
  -1   5  14 2167.20 263.115  51
   1   5 -14 2537.98 290.323  24
   1  -5 -14 1704.64 183.410  23
   1   5 -14 2254.25 252.276  25
   1   5 -14 2351.73 260.794  43
   1  -5 -14 2307.69 256.211  41
   1  -5 -14 1853.81 218.652  59
   1   5 -14 2149.04 247.460  58
  -1  -5  14 2430.79 247.132  61
  -1  -5  14 2246.23 231.022  62
  -1   5  14 2054.00 242.724  62
  -1  -5  14 2467.55 254.821  50
  -1  -5  14 2484.52 259.964  47
  -1  -5  14 2692.28 262.542  49
  -1  -5  14 2090.48 240.278  48
   1   5 -14 2070.98 250.850  44
   1  -5 -14 2575.14 287.467  46
   1   5 -14 2493.94 268.004  57
  -1   5  14 2143.75 257.890  54
  -1  -5  14 2277.68 223.359  54
   1  -5 -14 2390.36 262.466  21
  -1   5  13 524.622 137.248  54
  -1   5  13 623.442 150.475  51
   1   5 -13 609.520 159.076  24
   1   5 -13 486.992 135.401  25
   1  -5 -13 561.971 116.192  23
  -1  -5  13 468.839 128.501  50
  -1  -5  13 468.980 128.539  48
  -1  -5  13 559.400 132.153  49
   1   5 -13 582.963 146.086  44
  -1  -5  13 599.936 137.698  47
   1  -5 -13 309.125 126.349  46
   1  -5 -13 593.837 147.982  41
   1   5 -13 373.406 141.442  43
  -1  -5  13 682.134 153.068  61
   1  -5 -13 653.323 142.424  59
  -1   5  13 535.560 136.300  62
  -1  -5  13 594.526 137.162  62
   1   5 -13 369.528 108.427  57
   1   5 -13 476.275 135.488  58
   1   5 -13 574.582 122.479  21
  -1  -5  12 2811.03 282.894  62
  -1  -5  12 2251.48 260.863  61
  -1   5  12 2305.15 273.716  62
   1  -5 -12 1902.73 264.394  59
   1   5 -12 1503.22 238.376  28
   1  -5 -12 1924.00 315.023   1
   1   5 -12 2188.21 260.433  57
   1   5 -12 1501.85 233.850  58
   1  -5 -12 2029.96 243.507  56
  -1   5  12 2256.61 280.518  54
  -1   5  12 1759.60 251.827  51
   1   5 -12 1915.71 243.025  52
   1  -5 -12 2176.49 234.986  23
   1   5 -12 2077.11 279.229  25
   1   5 -12 2095.55 300.624  24
  -1  -5  12 2370.37 267.722  49
  -1  -5  12 1979.33 248.527  50
  -1  -5  12 2296.65 265.314  47
  -1  -5  12 2754.60 283.113  48
   1   5 -12 1946.61 220.496  46
   1   5 -12 2134.79 264.882  44
   1  -5 -12 1976.24 290.426  46
   1  -5 -12 2507.92 310.982  41
   1   5 -12 2678.15 297.810  43
  -1   5  12 1537.46 252.281  36
   1   5 -12 2246.39 305.029   6
  -1   5  12 1651.02 269.106  35
  -1  -5  12 2058.68 256.167  34
  -1  -5  12 1988.02 268.088  33
  -1   5  12 1624.44 265.388  34
   1   5 -12 1936.28 233.301  21
   1   5 -11 482.367 151.530   6
  -1   5  11 482.787 136.479  62
  -1  -5  11 387.146 116.805  61
   1  -5 -11 353.554 124.860  59
   1   5 -11 298.256 116.787  27
   1   5 -11 269.045 114.551  28
   1  -5 -11 199.459 124.525   1
   1  -5 -11 296.880 101.282  56
   1   5 -11 399.571 135.969  58
   1  -5 -11 180.271 112.983  57
   1   5 -11 587.901 146.619  57
  -1   5  11 703.653 165.013  54
   1   5 -11 287.842 105.423  52
  -1   5  11 455.437 133.756  51
   1  -5 -11 355.992 109.890  23
   1   5 -11 324.824 127.435  25
   1   5 -11 278.581 118.842  24
  -1  -5  11 431.063 134.468  48
  -1  -5  11 426.620 128.293  50
  -1  -5  11 369.224 119.432  49
   1   5 -11 273.672 111.294  44
  -1  -5  11 478.187 127.826  47
  -1  -5  11 300.877 97.9842  45
   1   5 -11 391.061 104.341  46
   1  -5 -11 436.176 149.489  46
   1  -5 -11 490.494 146.639  41
  -1   5  11 426.056 141.438  36
  -1  -5  11 339.621 128.385  17
  -1  -5  11 320.015 117.059  33
  -1  -5  11 393.150 121.139  34
  -1   5  11 277.420 118.352  34
   1   5 -11 134.913 72.7100  21
   1   5 -10 7191.18 581.106   6
  -1   5  10 7956.63 546.766  62
  -1  -5  10 7887.62 521.511  61
   1  -5 -10 8336.17 592.512  59
   1   5 -10 7675.84 540.859  58
   1   5 -10 7671.86 557.648  28
   1   5 -10 6775.81 553.195  27
   1  -5 -10 8248.75 672.116   1
   1   5 -10 8137.08 541.504  57
  -1   5  10 7287.83 534.889  54
   1  -5 -10 6576.71 538.000  57
   1  -5 -10 7890.31 553.761  56
   1   5 -10 7411.00 524.207  52
   1   5 -10 7470.13 513.920  53
  -1   5  10 8808.51 578.319  51
   1  -5 -10 6957.53 478.812  23
   1   5 -10 7733.85 601.919  24
  -1  -5  10 7375.92 502.273  50
  -1  -5  10 7459.36 497.356  47
  -1  -5  10 7311.97 504.799  49
  -1  -5  10 8065.99 514.927  48
  -1  -5  10 8095.67 503.666  45
   1   5 -10 8663.47 558.929  44
   1  -5 -10 7684.92 594.969  46
   1  -5 -10 8374.29 618.017  41
   1   5 -10 8231.89 551.559  42
   1   5 -10 8394.37 550.800  37
  -1   5  10 7760.38 602.262  36
  -1  -5  10 6390.58 543.640  17
  -1  -5  10 7024.84 525.479  33
  -1  -5  10 7764.68 543.262  34
  -1   5  10 6284.55 553.695  34
   1   5 -10 7197.01 518.860  32
   1   5 -10 7031.46 513.840  21
   1   5  -9 777.504 176.247   6
  -1   5   9 1453.34 207.220  62
  -1  -5   9 1210.73 169.832  60
  -1  -5   9 1351.39 193.001  61
   1   5  -9 1287.31 204.329  58
   1  -5  -9 1420.61 226.939  59
  -1  -5   9 1277.00 209.710  31
   1   5  -9 846.833 185.559  27
   1   5  -9 1215.26 198.747  28
   1   5  -9 1099.28 168.039  29
   1  -5  -9 1221.46 244.590   1
   1  -5  -9 1307.49 208.907  56
   1   5  -9 1553.04 212.263  57
   1  -5  -9 1177.68 208.768  57
  -1   5   9 1148.59 195.990  54
   1   5  -9 1032.06 185.951  52
   1   5  -9 1312.14 194.070  53
  -1   5   9 1513.20 218.784  51
   1  -5  -9 1519.89 191.988  23
   1   5  -9 1249.44 226.964  24
  -1  -5   9 1560.68 196.859  50
  -1  -5   9 1078.21 172.904  48
  -1  -5   9 1535.86 192.730  47
  -1  -5   9 1474.82 183.246  45
   1  -5  -9 1379.25 238.058  46
   1   5  -9 1161.87 189.201  44
   1   5  -9 1411.64 208.642  42
   1  -5  -9 1261.38 222.261  41
  -1   5   9 1377.83 231.143  36
   1   5  -9 955.166 179.621  37
  -1  -5   9 1210.36 211.954  17
  -1   5   9 1484.21 234.368  35
  -1  -5   9 1447.25 206.948  33
  -1   5   9 1073.26 206.618  34
   1   5  -9 1186.46 192.981  32
   1   5  -9 1528.00 216.118  21
  -1   5   9 1280.51 233.054  22
   1   5  -8 811.982 176.417   6
   1  -5  -8 682.709 183.176   1
  -1   5   8 748.151 139.008  62
  -1  -5   8 575.695 121.369  60
  -1  -5   8 908.236 148.591  61
   1  -5  -8 824.728 164.825  59
  -1  -5   8 937.742 174.230  31
   1   5  -8 1024.41 182.028  27
   1   5  -8 979.678 168.747  28
   1   5  -8 879.978 150.294  29
   1  -5  -8 731.557 149.924  56
   1   5  -8 962.819 163.206  57
   1  -5  -8 819.220 165.103  57
   1   5  -8 1053.83 173.969  52
  -1   5   8 766.629 154.833  51
   1   5  -8 402.668 108.222  53
  -1   5   8 756.762 147.825  54
   1  -5  -8 750.828 133.077  23
   1   5  -8 916.124 180.343  24
  -1  -5   8 838.365 137.475  48
  -1  -5   8 821.369 138.030  50
  -1  -5   8 1002.34 147.013  45
   1   5  -8 1218.85 180.787  44
   1  -5  -8 710.745 160.274  46
   1   5  -8 853.770 163.736  42
   1   5  -8 1147.87 185.614  43
   1  -5  -8 988.064 188.811  41
   1   5  -8 995.703 166.173  37
  -1  -5   8 608.643 142.948  17
  -1  -5   8 944.793 158.621  33
  -1   5   8 718.746 164.902  34
  -1   5   8 824.213 174.797  35
  -1   5   8 787.370 180.192  22
   1   5  -8 518.545 132.022  21
  -1  -5   7 11646.2 619.698  61
  -1   5   7 11769.4 635.116  62
  -1  -5   7 12162.8 570.322  65
   1   5  -7 11486.3 588.250  63
   1  -5  -7 12322.0 699.451  59
  -1  -5   7 12474.5 618.889  60
   1   5  -7 12020.8 644.440  29
   1   5  -7 11850.7 673.458  28
   1   5  -7 11549.9 692.762  27
   1  -5  -7 11468.1 578.531  14
  -1   5   7 11740.9 654.898  54
   1   5  -7 12169.4 654.527  57
  -1  -5   7 11847.8 610.711  55
   1  -5  -7 12299.4 680.612  56
   1   5  -7 11734.8 654.775  52
   1   5  -7 11423.5 639.959  53
  -1   5   7 11403.2 661.120  51
  -1   5   7 12659.0 744.813  22
  -1  -5   7 11063.3 601.562  48
  -1  -5   7 11483.5 606.890  45
   1   5  -7 11382.4 650.012  44
   1  -5  -7 11567.5 697.062  46
   1   5  -7 12362.8 670.582  43
   1  -5  -7 13670.9 744.321  41
   1   5  -7 12149.7 663.097  42
   1   5  -7 11676.9 651.202  37
   1   5  -7 11554.3 714.640   6
   1  -5  -7 12055.2 762.410   1
   1   5  -7 10572.6 566.880   2
   1  -5  -7 12194.7 593.392   4
  -1  -5   7 12177.6 652.680  33
  -1   5   7 10443.8 687.601  35
  -1   5   7 11198.2 698.143  34
  -1  -5   7 11835.0 670.171  31
   1  -5  -6 88.5072 59.1076  56
  -1  -5   6 223.369 68.9545  55
  -1  -5   6 153.900 71.8054  31
   1  -5  -6 125.482 52.7449  30
   1   5  -6 199.528 83.5281  28
   1   5  -6 220.885 83.3513  27
   1   5  -6 229.911 78.7742  58
  -1  -5   6 118.364 55.3631  61
   1  -5  -6 328.095 93.6013  59
  -1  -5   6 229.442 72.4689  60
  -1   5   6 176.905 74.1116  54
   1   5  -6 204.559 77.1068  52
  -1   5   6 216.727 81.6656  51
   1   5  -6 272.398 83.9818  53
   1   5  -6 199.912 57.8240  64
   1  -5  -6 210.863 73.3299  65
   1   5  -6 157.917 55.8413  63
   1  -5  -6 154.004 58.1899  14
   1   5  -6 221.697 78.3005  44
  -1  -5   6 192.549 65.9862  45
   1  -5  -6 97.5675 65.0966  46
   1   5  -6 124.166 75.5390  43
   1  -5  -6 444.347 120.444  41
   1   5  -6 82.1992 61.3506  42
  -1   5   6 27.8459 52.6720  36
   1   5  -6 180.229 73.1133  37
   1   5  -6 342.769 88.2713  38
   1  -5  -6 196.659 59.3805   5
   1  -5  -6 194.294 71.6015   4
   1  -5  -6 270.729 102.068   1
  -1   5   6 26.6282 75.2913  35
  -1  -5   6 307.555 86.8144  33
  -1   5   6 124.285 77.6857  34
  -1   5   6 197.384 91.9627  22
   1   5  -5 7750.55 447.516  63
   1   5  -5 8215.82 423.217  64
   1  -5  -5 8275.11 455.701  65
  -1  -5   5 7901.60 446.158  61
   1  -5  -5 7803.90 487.205  59
   1   5  -5 8121.94 473.492  58
  -1  -5   5 8387.88 450.507  60
   1   5  -5 7947.01 476.072  28
   1   5  -5 7688.78 485.426  27
   1  -5  -5 7868.57 426.163  30
   1  -5  -5 8379.35 461.601  26
  -1   5   5 7925.10 450.949  54
   1  -5  -5 7717.61 477.119  56
  -1  -5   5 8960.20 455.427  55
   1   5  -5 8296.36 471.256  53
   1   5  -5 7892.64 471.550  52
  -1   5   5 7911.76 472.120  51
  -1  -5   5 7852.63 439.477  45
   1   5  -5 7840.38 459.931  44
   1  -5  -5 8064.64 494.361  46
   1   5  -5 8241.43 474.091  43
   1   5  -5 8661.12 479.447  42
   1   5  -5 8434.51 474.774  37
  -1   5   5 7883.43 511.912  36
   1   5  -5 7618.99 449.655  38
   1  -5  -5 7976.11 427.071   5
  -1   5   5 7236.47 494.598  35
  -1  -5   5 8927.22 505.751  31
  -1   5   5 7340.21 475.314  34
  -1  -5   5 8422.62 470.699  33
   1  -5  -5 7640.40 447.706   4
   1  -5  -5 7707.59 526.079   1
   1   5  -4 44755.2 1728.41  64
   1  -5  -4 46102.6 1777.87  65
   1   5  -4 46832.3 1780.09  63
   1  -5  -4 42476.0 1788.36  59
   1   5  -4 43324.1 1766.57  58
  -1  -5   4 41732.9 1734.33  60
   1   5  -4 43829.0 1765.51  28
   1   5  -4 44776.4 1796.46  27
   1  -5  -4 45830.6 1730.84  30
   1  -5  -4 44537.5 1743.19  26
   1  -5  -4 42271.4 1776.14  56
  -1  -5   4 44473.7 1741.03  55
  -1   5   4 45353.6 1760.48  51
   1   5  -4 43716.9 1766.48  53
   1  -5  -4 43970.9 1797.84  46
  -1  -5   4 41631.9 1729.17  45
   1   5  -4 42670.9 1754.19  43
   1   5  -4 42139.2 1747.71  38
  -1   5   4 43259.2 1824.73  36
   1   5  -4 41453.6 1799.94  36
   1   5  -4 41519.1 1757.65  37
   1  -5  -4 45280.9 1734.66   5
  -1   5   4 42538.3 1799.05  35
  -1   5   4 42199.8 1769.73  34
  -1  -5   4 45098.5 1774.78  33
  -1  -5   4 48293.0 1805.98   1
   1  -5  -4 41362.6 1833.36   1
   1  -5  -4 44334.5 1770.48   4
   1   5  -3 3152.50 227.924  64
   1  -5  -3 3298.16 253.030  65
   1   5  -3 3140.48 251.674  63
   1  -5  -3 3135.67 251.776  59
   1   5  -3 2371.11 211.576  58
  -1  -5   3 2849.66 222.203  60
   1   5  -3 2820.11 224.152  28
  -1  -5   3 3299.75 266.159  30
   1   5  -3 3265.53 250.872  27
   1  -5  -3 2901.07 216.004  30
   1  -5  -3 2901.23 208.978  26
   1  -5  -3 2412.99 223.501  56
  -1  -5   3 2813.25 221.406  55
   1   5  -3 2460.81 215.279  51
   1   5  -3 3227.98 242.130  53
  -1  -5   3 2947.81 223.309  45
   1  -5  -3 2906.52 248.669  46
   1  -5  -3 2767.64 245.867  41
  -1   5   3 2955.66 260.223  36
   1   5  -3 2769.51 230.285  37
   1   5  -3 2715.74 223.757  38
   1  -5  -3 2560.49 213.008   5
  -1   5   3 2861.06 229.797  34
  -1  -5   3 2800.96 237.454  33
  -1   5   3 2785.90 247.527  35
   1  -5  -3 2710.42 261.120   1
  -1  -5   3 2952.57 244.368   1
   1  -5  -3 3001.35 246.935   4
   1  -5  -2 45576.4 1772.10  65
   1   5  -2 41578.6 1723.44  51
   1   5  -2 42963.7 1732.38  52
  -1  -5   2 41522.5 1716.78  55
   1  -5  -2 43318.2 1745.81  56
   1   5  -2 46035.1 1746.51  27
  -1  -5   2 45241.3 1788.47  30
   1  -5  -2 46649.2 1726.78  30
   1   5  -2 45475.8 1730.19  28
   1  -5  -2 43245.6 1675.38  26
  -1  -5   2 42585.3 1723.06  60
   1   5  -2 42312.4 1719.97  58
   1  -5  -2 44189.8 1757.19  59
   1  -5  -2 42848.5 1754.28  46
  -1  -5   2 42174.4 1716.52  45
   1  -5  -2 42390.3 1757.06  41
  -1   5   2 46148.5 1795.34  36
   1   5  -2 43717.7 1737.54  38
   1  -5  -2 43194.2 1725.30   5
  -1   5   2 44235.9 1757.14  35
   1  -5  -2 41910.1 1616.80  31
  -1   5   2 44051.6 1722.59  34
  -1  -5   2 43781.5 1748.24  33
   1  -5  -2 44741.8 1771.67   4
  -1  -5   2 46444.4 1766.80   1
   1  -5  -2 43077.1 1802.12   1
   1   5  -1 30987.7 1361.85  51
   1   5  -1 34145.3 1365.94  52
   1  -5  -1 33929.0 1386.60  59
  -1  -5   1 32812.9 1364.89  60
  -1  -5   1 36242.2 1442.16  30
   1  -5  -1 31599.5 1284.44  26
   1   5  -1 34239.1 1368.38  27
   1  -5  -1 35081.4 1387.78  56
  -1  -5   1 32528.1 1362.22  55
  -1  -5   1 32696.1 1381.88  26
  -1  -5   1 31541.0 1353.57  45
   1  -5  -1 33308.9 1383.99  41
   1   5  -1 33507.7 1376.40  38
   1   5  -1 32107.8 1367.08  37
  -1   5   1 37357.6 1431.27  36
   1   5  -1 36164.2 1413.20  36
   1  -5  -1 32116.2 1358.98   5
   1  -5  -1 32310.6 1416.80   1
  -1  -5   1 34760.3 1395.29   1
  -1   5   1 38585.3 1400.16  35
  -1  -5   1 33377.8 1409.95  31
   1  -5  -1 34182.2 1278.59  31
   1   5   0 1517.28 153.179  53
   1   5   0 1437.11 157.045  51
  -1  -5   0 1499.92 157.150  60
   1  -5   0 1528.20 163.379  59
  -1  -5   0 1482.67 180.296  30
   1   5   0 1882.27 163.972  27
   1  -5   0 1383.38 97.5278  26
   1  -5   0 1297.27 149.714  56
  -1  -5   0 1526.31 161.335  26
   1  -5   0 1499.50 172.211   4
  -1  -5   0 1939.11 185.871   1
   1  -5   0 1291.26 168.455   1
   1  -5   0 1128.10 142.405  41
   1   5   0 1509.94 157.645  38
   1   5   0 1722.41 175.359  36
  -1   5   0 1470.60 168.770  36
   1   5   0 1497.70 153.884  37
   1  -5   0 1481.97 119.640  31
  -1   5   0 1764.81 161.372  35
   1   5   0 1725.34 185.225  35
  -1  -5   0 1602.62 177.741  31
   1  -5   0 1499.74 153.369   5
   1  -5   0 1409.43 168.649  65
  -1  -5  -1 371.124 85.9348  26
  -1  -5  -1 297.508 72.5696  60
  -1   5  -1 440.319 99.9577  27
   1  -5   1 367.533 63.1404  31
  -1  -5  -1 508.087 112.509  30
  -1  -5  -1 574.878 110.232  31
   1   5   1 383.693 75.8327  27
   1  -5   1 406.252 78.5046  55
   1  -5   1 464.019 89.9890  56
   1  -5   1 518.428 93.6257   5
  -1  -5  -1 445.005 99.8776   1
   1  -5   1 509.315 109.997   4
   1  -5   1 304.876 72.1891  41
   1   5   1 312.812 79.1158  38
   1   5   1 400.236 84.9784  37
  -1   5  -1 329.077 85.6758  36
   1   5   1 524.913 100.068  36
  -1   5  -1 426.946 77.6075  35
   1  -5   1 326.615 38.3958  33
   1   5   1 396.440 86.6734  51
   1   5   1 384.291 84.0854  54
   1   5   1 409.298 79.1644  53
   1  -5   1 408.561 94.3909  65
   1   5   2 99806.1 3839.46  51
   1   5   2 99866.5 3804.66  53
   1  -5   2 101703. 3795.01  60
  -1  -5  -2 100696. 3837.15  59
  -1   5  -2 102213. 3867.28  27
  -1  -5  -2 99608.5 3838.17  56
   1   5   2 100690. 3835.77  54
   1  -5   2 102579. 3803.61  55
  -1  -5  -2 108749. 3829.87  26
   1  -5   2 102230. 3780.44  45
   1  -5   2 101765. 3834.79   4
  -1  -5  -2 98908.5 3874.73   1
   1   5   2 100447. 3836.99  36
  -1   5  -2 98065.8 3819.10  36
   1   5   2 101001. 3815.82  37
  -1  -5  -2 102833. 3860.91  31
   1  -5   2 100636. 3711.83  33
   1  -5   2 106526. 3785.67  31
   1  -5   2 102944. 3797.08   5
   1   5   2 99044.2 3822.97  62
   1  -5   2 103744. 3835.78  65
   1   5   3 1334.38 136.146  64
   1   5   3 1366.55 155.486  63
   1   5   3 996.971 141.714  62
   1  -5   3 1305.71 153.411  65
  -1  -5  -3 1247.09 157.774  56
   1  -5   3 1534.09 155.258  55
  -1  -5  -3 917.790 142.201  31
  -1   5  -3 1309.05 166.008  27
  -1   5  -3 1208.43 168.540  28
   1   5   3 1050.65 145.397  54
   1   5   3 1612.57 177.963  51
   1   5   3 1096.82 139.861  53
   1  -5   3 1297.95 143.811  60
  -1  -5  -3 1131.51 150.372  59
  -1  -5  -3 1242.24 150.201  26
   1  -5   3 1207.67 134.724  45
  -1  -5  -3 1144.99 146.383  46
   1   5   3 1015.63 141.188  40
   1   5   3 1091.14 143.115  38
  -1   5  -3 1219.82 143.375  36
   1   5   3 1162.65 153.692  36
   1   5   3 1160.39 143.907  37
   1  -5   3 1148.65 130.837   5
   1  -5   3 1544.51 152.415  31
   1  -5   3 1209.84 112.984  33
   1   5   3 935.204 148.647  35
  -1  -5  -3 1265.79 173.546  32
  -1  -5  -3 1331.06 174.077   1
   1  -5   3 1040.05 140.285   4
   1   5   4 3867.53 306.902  62
   1  -5   4 4220.75 299.339  65
   1   5   4 4548.31 298.466  63
   1  -5   4 4179.72 279.218  61
   1   5   4 4433.25 275.330  64
   1   5   4 4131.32 321.748  54
  -1  -5  -4 4566.15 337.708  56
   1  -5   4 4654.21 311.528  31
  -1   5  -4 4369.16 346.313  28
  -1   5  -4 4198.14 325.193  27
  -1  -5  -4 4458.85 347.580  30
   1   5   4 4214.01 327.251  51
  -1   5  -4 4127.85 276.654  52
  -1   5  -4 4547.76 301.742  58
   1  -5   4 4671.30 309.354  60
  -1  -5  -4 4085.70 322.594  59
   1  -5   4 4323.65 279.871  48
   1   5   4 3996.60 298.543  49
   1  -5   4 4454.28 297.478  45
  -1  -5  -4 4366.39 316.049  46
   1   5   4 4622.07 332.688  40
  -1   5  -4 4696.39 309.383  36
   1   5   4 4609.34 325.676  36
   1   5   4 4316.40 318.082  38
   1  -5   4 4603.67 286.189   5
  -1  -5  -4 4662.09 371.278  32
   1   5   4 4510.56 346.296  35
   1   5   4 4192.99 341.514  34
   1  -5   4 4190.66 263.405  33
  -1  -5  -4 3968.01 337.593   1
   1  -5   4 4354.08 304.195   4
  -1  -5  -5 29356.0 1326.36  59
  -1   5  -5 30309.5 1272.26  58
  -1   5  -5 30422.0 1358.40  28
  -1   5  -5 28914.6 1317.35  27
  -1  -5  -5 31580.6 1376.89  30
  -1  -5  -5 28993.0 1368.30  29
   1  -5   5 28404.0 1274.88  55
   1   5   5 29662.1 1334.46  54
  -1  -5  -5 31717.2 1346.51  56
  -1   5  -5 29917.4 1241.83  52
   1   5   5 32342.5 1315.57  22
   1  -5   5 30828.8 1254.06  48
   1   5   5 25942.6 1269.21  49
   1  -5   5 31292.7 1245.17  47
   1  -5   5 31771.5 1285.53  45
  -1  -5  -5 26697.5 1291.26  46
  -1  -5  -5 28099.6 1362.44   1
   1  -5   5 30306.2 1267.94   4
   1   5   5 29289.6 1307.08  36
  -1   5  -5 32305.9 1292.46  36
   1   5   5 31754.2 1329.51  38
  -1  -5  -5 29357.7 1382.79  32
   1   5   5 30033.8 1357.58  35
   1  -5   5 30067.8 1237.28  33
   1   5   5 27822.3 1354.18  34
   1  -5   5 29259.5 1226.01   5
   1   5   5 28635.0 1306.07  62
   1  -5   5 31530.5 1263.25  61
   1   5   5 29481.7 1211.14  64
   1  -5   5 30674.4 1265.86  65
   1   5   5 31082.0 1253.38  63
  -1   5  -6 12447.0 641.319  58
  -1  -5  -6 12139.8 701.427  59
  -1  -5  -6 11980.9 717.267  30
  -1   5  -6 12682.6 693.899  27
  -1   5  -6 12620.2 721.669  28
  -1  -5  -6 12684.5 753.447  29
   1  -5   6 12982.8 613.804  14
   1   5   6 11861.8 696.035  54
  -1  -5  -6 12784.3 712.089  56
  -1   5  -6 12917.9 619.489  52
   1   5   6 12682.5 677.987  22
   1  -5   6 12917.9 601.036  50
   1  -5   6 12517.9 627.834  48
   1   5   6 10187.9 634.178  49
   1  -5   6 12182.4 614.061  47
  -1  -5  -6 11446.1 677.691  46
  -1   5  -6 12318.2 644.831  43
   1   5   6 12055.6 676.071  38
   1   5   6 12029.5 671.483  36
  -1  -5  -6 11370.4 727.781  32
   1   5   6 11334.6 697.025  35
   1  -5   6 12317.6 616.116  33
   1  -5   6 12420.9 617.290   4
  -1  -5  -6 11004.2 728.084   1
  -1  -5  -6 13541.3 598.220  65
   1  -5   6 13487.0 644.911  61
   1   5   6 11155.8 560.055  64
   1  -5   6 12625.5 621.186  65
   1   5   6 12179.6 690.190  62
   1   5   6 13064.8 609.012  63
  -1   5  -7 74.9136 62.0884   6
   1  -5   7 111.654 51.9353   4
   1   5   7 99.7365 50.1113   2
  -1  -5  -7 74.8419 70.3280   1
  -1  -5  -7 35.6149 38.6722  65
   1   5   7 28.1353 64.7642  62
   1   5   7 13.8041 34.3538  63
  -1   5  -7-21.1603 48.7225  58
   1  -5   7 100.027 65.1244  61
  -1  -5  -7 29.9619 89.0229  59
  -1  -5  -7 35.8471 75.3190  29
  -1  -5  -7 64.1858 67.4356  30
  -1   5  -7 61.3674 91.1666  28
  -1   5  -7 83.3850 73.8724  27
   1  -5   7 58.6313 41.3458  14
  -1  -5  -7-29.4901 67.8805  56
   1   5   7 147.844 83.3486  54
   1  -5   7-16.3500 40.6745  50
   1  -5   7 96.6324 70.3367  48
   1   5   7 25.6518 53.9116  49
  -1  -5  -7 117.753 82.7966  26
  -1   5  -7 93.9343 62.4208  44
  -1  -5  -7 85.8348 71.1330  46
   1  -5   7 36.6148 57.0659  47
  -1   5  -7 64.7316 57.3577  43
  -1   5  -7 67.3049 63.2502  42
   1   5   7 25.4773 67.7161  38
   1   5   7 124.987 70.4694  36
   1  -5   7 17.9571 41.3574  16
   1   5   7 60.6627 75.4061  35
   1  -5   7 38.1091 47.3909  33
  -1  -5  -7 36.5173 76.7264  32
   1  -5   7 146.154 91.0887  20
   1   5   7 78.6366 69.6681  22
  -1   5  -8 11469.3 684.070   6
  -1  -5  -8 11344.1 723.415  59
  -1   5  -8 12091.1 663.556  58
  -1   5  -8 12014.9 752.023  28
  -1  -5  -8 11440.7 675.078  26
  -1   5  -8 12319.9 775.949  29
  -1   5  -8 11756.5 715.608  27
  -1  -5  -8 12018.1 752.730  30
  -1  -5  -8 11145.2 770.206  29
   1   5   8 10874.6 703.340  62
   1  -5   8 12093.4 650.889  61
   1   5   8 11324.5 719.198  54
  -1  -5  -8 10248.6 644.003  57
   1   5   8 11957.1 722.350  51
   1  -5   8 12814.5 625.275  50
   1   5   8 8825.43 616.063  50
   1  -5   8 12338.8 649.993  48
   1   5   8 11082.7 684.823  49
   1  -5   8 12998.5 648.611  47
   1   5   8 11554.6 702.455  22
  -1  -5  -8 11905.0 605.833  23
   1  -5   8 11787.1 657.410  45
  -1  -5  -8 11477.8 725.159  46
  -1   5  -8 11754.9 676.245  44
  -1   5  -8 11441.0 655.489  43
  -1   5  -8 11658.5 667.185  42
   1   5   8 11089.4 670.709  38
   1   5   8 10979.2 662.947  36
   1  -5   8 10488.2 686.303  17
   1   5   8 13301.9 771.512  17
   1  -5   8 11752.8 616.434  16
  -1  -5  -8 10800.5 767.017  32
   1  -5   8 12298.2 649.521  33
   1   5   8 11570.2 722.139  35
   1  -5   8 11235.5 711.192  20
  -1  -5  -9 3108.18 350.390  59
  -1   5  -9 3530.13 312.566  58
  -1  -5  -9 2729.68 326.853  30
  -1  -5  -9 2082.74 320.703  29
  -1   5  -9 3136.56 365.533  29
  -1  -5  -9 3112.51 316.616  26
  -1   5  -9 2360.83 316.657  28
  -1   5  -9 2902.60 327.976  27
   1   5   9 2493.09 306.508  62
   1  -5   9 2579.90 273.505  61
  -1   5  -9 3067.68 321.949  57
  -1  -5  -9 1986.76 259.156  57
   1   5   9 2909.33 332.227  54
   1   5   9 2471.09 305.209  51
   1  -5   9 2736.90 269.626  47
   1  -5   9 2753.62 260.378  50
   1   5   9 2304.81 272.864  50
   1  -5   9 3206.28 261.863  49
   1  -5   9 3250.04 296.519  48
   1   5   9 2600.16 300.586  49
   1   5   9 2724.11 311.162  22
  -1  -5  -9 2950.05 254.379  23
  -1   5  -9 2752.10 296.876  44
   1  -5   9 3273.98 303.695  45
  -1  -5  -9 2586.86 319.038  46
  -1   5  -9 3139.50 302.491  43
  -1   5  -9 3042.08 306.573  42
   1   5   9 2506.49 280.655  38
   1   5   9 2641.93 280.705  36
   1   5   9 3041.58 344.338  17
   1  -5   9 2608.85 249.816  16
   1  -5   9 2885.75 323.972  17
   1  -5   9 2869.43 280.733  33
   1   5   9 2450.60 300.226  35
  -1   5  -9 3036.05 376.994  32
   1   5   9 2381.25 333.582  34
   1  -5   9 3192.16 339.742  20
  -1  -5 -10 7901.16 679.282   1
  -1  -5 -10 8178.16 619.401  59
  -1   5 -10 9663.91 585.597  58
  -1   5 -10 7906.59 627.418  28
  -1  -5 -10 8213.05 616.518  30
  -1  -5 -10 9123.74 595.137  26
  -1   5 -10 7724.76 628.723  29
  -1  -5 -10 8855.45 687.005  29
  -1   5 -10 8075.95 612.325  27
   1  -5  10 9011.05 563.451  61
   1   5  10 7998.21 598.822  62
  -1   5 -10 9742.50 626.774  57
  -1  -5 -10 8520.47 569.241  57
   1   5  10 8608.56 619.064  54
  -1  -5 -10 7751.53 602.889  56
   1   5  10 8532.82 604.556  51
   1  -5  10 8879.67 532.497  50
   1   5  10 7098.21 534.499  50
   1  -5  10 8396.15 539.366  47
   1  -5  10 8168.96 500.274  49
   1  -5  10 9434.22 567.492  48
   1   5  10 7347.46 570.082  49
   1   5  10 8370.33 599.750  22
  -1  -5 -10 8533.36 496.782  23
  -1   5 -10 8570.96 577.614  44
  -1  -5 -10 8568.37 631.682  46
  -1   5 -10 9210.07 575.036  43
  -1   5 -10 9179.36 581.961  42
   1   5  10 7992.71 549.637  38
   1  -5  10 7780.99 494.757  16
   1  -5  10 8415.96 618.612  17
   1   5  10 9380.71 655.738  17
   1   5  10 8648.35 603.345  35
   1   5  10 8239.29 641.619  34
  -1   5 -10 8633.23 674.228  32
   1  -5  10 9464.23 632.295  20
  -1  -5 -11 546.976 187.881   1
   1   5  11 628.399 171.543  62
   1   5  11 699.531 169.660  51
   1   5  11 606.907 168.836  54
   1  -5  11 512.935 130.805  61
  -1   5 -11 697.372 170.058  27
  -1  -5 -11 394.924 132.098  30
  -1   5 -11 601.464 169.601  28
  -1   5 -11 1010.91 212.410  29
   1  -5  11 572.957 120.540  49
   1   5  11 522.313 148.382  49
   1  -5  11 584.045 128.796  50
   1   5  11 461.966 128.734  50
   1  -5  11 615.540 147.911  48
  -1   5 -11 803.542 154.313  58
  -1  -5 -11 650.086 167.371  56
  -1   5 -11 686.660 166.581  57
  -1  -5 -11 473.653 128.951  57
  -1   5 -11 491.162 136.685  44
   1  -5  11 624.612 143.910  47
  -1  -5 -11 828.930 188.326  46
  -1   5 -11 498.219 139.056  42
  -1   5 -11 476.539 127.814  43
   1   5  11 562.422 134.577  38
   1  -5  11 457.788 112.317  16
   1   5  11 757.651 179.020  17
   1  -5  11 680.331 172.642  17
  -1   5 -11 524.281 165.346  32
   1   5  11 454.447 130.862  35
   1   5  11 693.465 180.812  34
  -1  -5 -11 416.513 163.854  32
   1  -5  11 506.370 143.182  20
   1   5  11 271.100 112.020  22
  -1   5 -12 6350.85 492.739  57
  -1  -5 -12 5540.23 478.500  56
  -1   5 -12 5638.79 427.065  58
  -1  -5 -12 5635.81 489.916  46
  -1   5 -12 7103.25 495.968  44
  -1   5 -12 5643.09 430.781  43
  -1   5 -12 6097.33 456.490  42
   1   5  12 4956.89 401.714  38
   1   5  12 6293.69 508.447  17
   1  -5  12 5252.25 471.062  17
   1  -5  12 6291.99 433.661  50
   1  -5  12 5940.14 436.138  47
   1  -5  12 5837.21 408.340  49
   1  -5  12 5642.38 431.118  48
   1   5  12 4866.04 434.910  49
   1   5  12 5556.23 462.851  51
   1   5  12 5060.30 454.940  62
   1  -5  12 5677.61 436.848  61
   1  -5  12 5638.44 463.888  20
  -1  -5 -13 32.0646 60.2555  56
  -1   5 -13 22.2007 51.0997  58
  -1   5 -13 29.7668 68.5059  57
  -1  -5 -13 101.626 60.3915  60
   1  -5  13 49.9303 70.3673  47
  -1   5 -13 59.3552 78.8633  46
  -1  -5 -13 33.9405 84.3651  46
  -1   5 -13 28.0232 64.4943  44
  -1   5 -13 122.904 76.5943  43
  -1   5 -13 52.7220 70.0525  42
   1   5  13 86.3555 73.1328  38
   1   5  13 65.9043 69.2288  17
   1  -5  13 64.4958 74.2140  17
   1  -5  13 141.249 73.3569  50
   1  -5  13 62.0904 61.4950  49
   1  -5  13-50.4320 74.9176  48
   1   5  13 28.2906 70.3245  49
   1   5  13 203.155 94.4507  51
   1   5  13 30.8522 71.0029  62
   1  -5  13-28.4999 65.5912  20
  -1  -5 -14 1079.95 181.741  56
  -1   5 -14 1038.23 176.765  57
  -1  -5 -14 1193.90 201.332  59
   1  -5  14 1165.16 148.470  49
   1   5  14 580.467 131.260  49
   1  -5  14 1142.65 163.543  50
   1   5  14 1080.06 169.930  51
   1  -5  14 1204.09 171.194  47
  -1   5 -14 1039.29 176.106  46
  -1  -5 -14 1044.75 185.069  46
  -1   5 -14 816.107 156.315  44
  -1   5 -14 1232.21 175.026  42
   1   5  14 1165.92 186.984  40
  -1   5 -14 1176.94 163.738  43
   1   5  14 877.514 131.121  38
   1  -5  14 760.676 160.443  17
   1   5  14 932.652 177.583  17
   1  -5  14 944.982 156.125  20
   1   5  14 716.922 147.507  62
   1   5  15 580.597 111.833  51
   1   5  15 568.876 121.647  54
  -1   5 -15 923.531 157.900  24
  -1   5 -15 691.592 126.252  59
  -1  -5 -15 845.109 150.193  59
   1   5  15 323.015 89.8933  49
   1  -5  15 504.486 101.243  50
   1  -5  15 492.506 106.295  47
  -1   5 -15 706.137 137.917  46
  -1  -5 -15 510.954 122.728  46
  -1   5 -15 591.484 118.394  44
  -1   5 -15 647.535 116.481  42
   1   5  15 969.409 148.793  40
  -1  -5 -15 762.386 153.217  41
   1   5  15 381.040 105.412  62
  -1  -5 -15 587.583 124.419  56
  -1   5 -15 830.156 145.991  57
   1  -5  15 478.281 101.088  20
   1   5  15 671.112 140.945  17
   1  -5  16 79.8166 48.4605  47
  -1   5 -16 126.631 57.6414  46
  -1  -5 -16 35.6061 41.0382  46
   1   5  16 90.1188 50.9312  40
  -1  -5 -16 67.4685 57.1817  41
   1   5  16 15.1973 37.8503  62
  -1   5 -16 85.4706 55.6805  57
  -1   5 -16 89.4933 55.8188  24
  -1   5 -16 47.5117 51.5947  25
  -1  -5 -16 68.9552 48.6434  59
   1  -5  16 78.8924 39.6893  13
   1   5  16 77.9837 46.3964  54
   1   5  16 108.421 61.7790  17
  -1   5 -17 10.0182 23.0551  24
   1  -6 -16 272.451 75.8703  11
   1  -6 -16 205.027 59.0788  10
   1   6 -16 89.1244 52.4461  24
   1   6 -16 111.413 42.8396  25
   1  -6 -16 119.137 49.0461  21
  -1  -6  15 231.320 75.1934  50
  -1  -6  15 425.943 92.9471  48
  -1  -6  15 318.831 80.1172  49
   1   6 -15 386.755 99.4515  24
   1   6 -15 231.259 73.6130  25
   1  -6 -15 284.653 54.5520  23
  -1   6  15 204.371 79.8677  51
  -1   6  15 284.330 84.1935  54
  -1  -6  15 322.331 84.9958  47
   1  -6 -15 443.495 98.1229  46
   1  -6 -15 252.688 78.2512  41
   1   6 -15 284.386 86.0728  44
   1   6 -15 218.769 77.3232  43
  -1   6  15 340.353 92.7797  38
  -1  -6  15 240.259 78.9034  61
   1  -6 -15 342.055 98.7881  11
   1   6 -15 313.582 82.5145  58
   1   6 -15 390.576 91.9627  57
   1  -6 -15 374.336 96.4913  21
   1   6 -14 1402.05 185.189  44
  -1  -6  14 1180.79 166.511  47
   1  -6 -14 778.977 151.858  46
   1  -6 -14 756.887 145.905  41
   1   6 -14 776.119 145.874  43
  -1   6  14 1016.60 165.610  38
   1  -6 -14 817.092 131.956  59
  -1  -6  14 895.360 149.909  61
  -1   6  14 691.621 123.186  62
  -1  -6  14 746.047 119.946  62
  -1  -6  14 1000.64 153.282  50
  -1  -6  14 839.334 143.088  48
  -1  -6  14 998.296 147.859  49
   1   6 -14 672.878 141.078  25
   1   6 -14 1241.48 193.175  24
   1  -6 -14 864.333 121.951  23
   1   6 -14 927.973 155.915  58
   1   6 -14 1315.63 175.740  57
  -1   6  14 1061.45 174.125  54
  -1   6  14 1051.78 178.397  51
   1   6 -13-26.7907 71.1829  44
  -1  -6  13 24.2265 71.9678  47
   1  -6 -13 32.0758 67.3767  46
   1  -6 -13-29.7072 62.4014  41
   1   6 -13 26.6377 55.9538  43
  -1   6  13 54.5571 76.8758  38
   1   6 -13-25.6320 58.9800  57
  -1  -6  13-17.4418 46.3430  54
   1   6 -13-26.1023 69.3538  58
  -1   6  13-24.0265 55.2857  62
  -1  -6  13-20.1129 49.9886  62
  -1  -6  13-24.8396 65.9989  61
   1  -6 -13 52.4278 69.6505  59
   1   6 -13 59.1308 87.8276  25
   1   6 -13 32.9553 92.8739  24
   1  -6 -13 77.1382 62.7549  23
  -1   6  13 28.3442 70.4466  54
  -1   6  13-29.8309 74.1416  51
  -1  -6  13-23.5922 73.5043  50
  -1  -6  13-24.5158 76.3816  48
  -1  -6  13 67.3144 59.6182  49
  -1  -6  12 5859.01 417.112  50
  -1  -6  12 5875.45 412.154  49
  -1  -6  12 5281.49 408.041  48
   1   6 -12 5433.59 460.028  25
   1  -6 -12 5213.92 379.570  23
   1   6 -12 4997.87 461.388  24
  -1  -6  12 4934.67 373.727  62
  -1  -6  12 5334.18 412.598  61
  -1   6  12 4727.14 394.907  62
   1  -6 -12 4188.34 423.514  46
   1   6 -12 4682.66 402.202  44
   1  -6 -12 5398.45 465.580  41
   1   6 -12 4894.51 414.212  42
   1   6 -12 4862.89 402.364  57
  -1   6  12 4667.92 415.890  54
   1  -6 -12 4190.58 365.848  56
   1  -6 -12 4089.72 399.966  59
   1   6 -12 5059.51 418.527  58
  -1   6  12 4802.13 429.757  51
   1   6 -12 4645.95 388.134  52
   1   6 -12 4090.62 350.378  21
   1  -6 -11 50.4558 82.4721   1
  -1  -6  11 366.501 118.700  61
   1  -6 -11 215.928 95.9439  59
   1   6 -11 564.155 150.103  27
   1   6 -11 397.048 124.577  28
  -1   6  11 201.823 90.1734  62
   1   6 -11 279.668 109.506  58
   1  -6 -11 271.413 98.4509  56
   1   6 -11 261.486 109.456  57
  -1   6  11 239.281 111.515  51
   1   6 -11 58.1780 72.7253  52
  -1   6  11 228.184 110.690  54
  -1  -6  11 208.568 101.285  50
  -1  -6  11 355.142 133.581  48
  -1  -6  11 278.218 98.2793  49
   1   6 -11 234.745 116.490  24
   1   6 -11 335.523 131.272  25
   1  -6 -11 221.410 92.7750  23
   1   6 -11 283.976 87.4159  46
   1   6 -11 334.538 114.548  44
  -1  -6  11 294.366 98.0831  45
   1  -6 -11 401.636 146.337  46
   1  -6 -11 312.668 127.427  41
   1   6 -11 248.906 109.643  42
  -1   6  11 80.1099 84.5049  36
   1   6 -11 81.6941 77.1457   6
  -1  -6  11 442.501 136.292  33
  -1  -6  11 201.121 89.8623  34
  -1   6  11 207.917 110.768  34
   1   6 -11 103.323 77.1360  21
   1  -6 -10 255.051 135.666   1
  -1  -6  10 274.817 109.692  61
   1   6 -10 410.217 132.701  58
   1  -6 -10 37.7419 71.1612  59
   1   6 -10 75.3236 79.3366  27
   1   6 -10 365.259 128.751  28
  -1   6  10 57.8064 66.7762  62
   1   6 -10 175.053 98.9995  57
   1  -6 -10 197.858 98.1430  56
  -1   6  10 68.7893 79.3693  51
   1   6 -10 267.402 111.803  52
  -1   6  10 195.757 101.827  54
   1   6 -10 310.177 106.125  53
  -1  -6  10 178.576 89.8675  50
  -1  -6  10 174.650 87.9004  49
  -1  -6  10 211.933 108.641  48
   1  -6 -10 375.670 107.979  23
   1   6 -10 233.377 115.701  24
   1   6 -10 153.419 95.5149  25
   1   6 -10 304.585 114.606  44
  -1  -6  10 226.822 97.7979  45
   1  -6 -10 203.918 121.300  46
   1   6 -10 374.248 124.441  42
   1  -6 -10 41.1147 86.5707  41
  -1   6  10 372.255 140.221  36
   1   6 -10 241.641 102.481  37
   1   6 -10 287.873 128.269   6
  -1   6  10 40.6988 66.4901  35
  -1  -6  10 214.757 104.085  33
  -1  -6  10 206.260 87.7359  34
  -1   6  10 41.1866 77.6121  34
   1   6 -10 249.981 94.2674  21
   1  -6  -9 2479.47 367.601   1
   1  -6  -9 2957.52 345.555  59
  -1  -6   9 3391.51 305.573  60
   1   6  -9 3101.75 332.625  28
   1   6  -9 3172.26 361.341  27
  -1   6   9 2686.64 292.722  62
  -1  -6   9 2821.81 293.939  61
   1   6  -9 3106.63 315.472  57
  -1   6   9 3002.89 319.164  54
   1  -6  -9 3346.92 348.990  56
   1   6  -9 2992.36 317.335  52
   1   6  -9 3098.37 310.364  53
  -1   6   9 3041.54 332.642  51
  -1  -6   9 3021.96 288.330  50
  -1  -6   9 2993.18 293.339  48
   1  -6  -9 3601.76 317.081  23
   1   6  -9 3509.12 371.795  24
   1   6  -9 3997.09 362.219  44
   1  -6  -9 2728.71 341.559  46
  -1  -6   9 3348.05 299.969  45
   1   6  -9 3230.46 328.578  43
   1  -6  -9 3174.60 375.108  41
   1   6  -9 2656.65 302.804  42
  -1   6   9 2709.16 353.654  36
   1   6  -9 3609.66 342.794  37
   1   6  -9 3455.74 385.377   6
  -1   6   9 2998.70 365.225  35
  -1   6   9 2578.88 338.911  34
   1   6  -9 3066.81 321.755  32
  -1  -6   9 3483.01 362.134  31
  -1  -6   9 2788.29 306.162  33
   1   6  -9 2846.46 303.560  21
   1  -6  -8 1683.10 284.458   1
  -1  -6   8 2144.42 234.102  60
   1  -6  -8 1577.16 246.499  59
   1   6  -8 1818.85 263.022  27
   1   6  -8 2173.95 246.770  29
   1   6  -8 2328.96 271.155  28
  -1   6   8 1920.00 229.928  62
  -1  -6   8 1732.70 216.416  61
   1   6  -8 1889.27 239.698  57
  -1   6   8 2038.59 249.434  54
   1  -6  -8 2042.06 265.193  56
   1   6  -8 1912.54 231.666  53
   1   6  -8 1787.07 234.034  52
  -1   6   8 2071.55 267.740  51
  -1  -6   8 2134.68 226.559  50
  -1  -6   8 2157.24 233.122  47
   1  -6  -8 1608.77 209.955  23
   1   6  -8 2202.27 276.135  24
  -1  -6   8 1817.40 214.613  45
   1   6  -8 2395.56 266.762  44
   1  -6  -8 1671.76 267.829  46
   1   6  -8 1990.61 247.226  42
   1   6  -8 2061.73 258.791  43
   1  -6  -8 1903.25 278.615  41
   1   6  -8 2064.34 250.379  37
   1   6  -8 1930.61 278.797   6
  -1  -6   8 2117.28 251.456  33
  -1   6   8 1597.11 261.813  35
  -1   6   8 2457.73 304.327  34
  -1  -6   8 2392.62 277.458  31
   1   6  -8 1956.18 243.285  21
  -1  -6   8 1297.76 184.128  20
   1  -6  -7 1931.26 295.623   1
   1  -6  -7 2019.26 208.936   4
   1   6  -7 2119.22 206.986   2
  -1  -6   7 2571.24 241.951  61
  -1  -6   7 2337.80 207.737  65
   1   6  -7 1781.47 195.825  63
   1  -6  -7 2247.93 273.124  59
  -1  -6   7 2147.79 222.164  60
  -1  -6   7 1637.61 229.637  31
   1   6  -7 1896.80 241.224  28
   1   6  -7 1914.72 256.914  27
   1   6  -7 2039.65 235.317  57
  -1   6   7 2120.09 244.277  54
  -1  -6   7 1867.63 211.054  55
   1  -6  -7 1955.01 249.492  56
  -1   6   7 2447.64 271.598  51
   1   6  -7 1833.88 229.479  52
   1   6  -7 1922.44 230.315  53
   1  -6  -7 1997.16 223.100  23
   1   6  -7 2080.73 269.034  25
   1   6  -7 2073.28 255.234  24
  -1  -6   7 2234.05 225.362  47
  -1  -6   7 2365.49 231.693  45
   1   6  -7 1841.91 231.636  44
   1  -6  -7 1710.18 241.350  46
   1   6  -7 2339.17 257.104  43
   1   6  -7 2083.44 244.148  42
   1   6  -7 1848.31 225.471  37
   1   6  -7 1838.56 259.894   6
  -1  -6   7 1921.11 225.415  33
  -1   6   7 2240.06 288.063  35
  -1   6   7 1988.76 267.846  34
  -1  -6   7 1463.63 192.437  20
   1   6  -7 2095.52 247.032  21
   1  -6  -6 24727.1 1301.13   1
   1  -6  -6 28432.0 1187.20   4
   1   6  -6 26051.5 1119.99  64
   1  -6  -6 26739.0 1176.72  65
  -1  -6   6 28721.6 1159.68  65
   1   6  -6 26144.2 1163.91  63
   1  -6  -6 26306.1 1251.73  59
   1   6  -6 26756.8 1217.53  58
  -1  -6   6 26364.3 1172.04  60
   1   6  -6 26846.1 1233.64  28
   1   6  -6 26847.4 1267.36  27
   1  -6  -6 26290.5 1164.51  14
  -1   6   6 26084.4 1187.45  54
   1  -6  -6 26251.9 1238.72  56
  -1  -6   6 26995.6 1173.19  55
  -1   6   6 26773.1 1231.74  51
   1   6  -6 25688.5 1207.01  52
   1   6  -6 27245.6 1208.64  53
  -1  -6   6 28216.4 1173.16  47
   1   6  -6 25681.5 1247.75  25
  -1   6   6 26591.6 1316.46  22
   1   6  -6 25875.0 1204.15  44
  -1  -6   6 26920.6 1170.55  45
   1  -6  -6 26059.3 1256.56  46
   1   6  -6 27521.4 1222.48  43
   1   6  -6 26622.7 1213.98  42
  -1   6   6 25673.0 1288.78  36
   1   6  -6 25789.3 1205.17  37
   1   6  -6 26507.6 1181.40  38
   1  -6  -6 26421.2 1134.50   5
  -1   6   6 26269.9 1283.58  35
  -1   6   6 23999.7 1232.83  34
  -1  -6   6 26683.2 1194.64  33
   1   6  -6 24073.3 1204.06  21
   1   6  -5 2338.26 210.940  64
   1  -6  -5 2403.48 238.527  65
   1   6  -5 2764.51 248.211  63
   1   6  -5 2354.27 241.716  52
  -1   6   5 2626.79 252.665  51
   1   6  -5 2287.74 235.655  53
   1  -6  -5 2475.32 262.223  59
   1   6  -5 3008.05 271.869  58
  -1  -6   5 2631.29 236.028  60
   1  -6  -5 2597.99 229.511  30
   1   6  -5 2299.30 254.905  27
   1   6  -5 3062.29 272.800  28
   1  -6  -5 2052.76 212.895  26
   1  -6  -5 2156.85 211.787  55
   1  -6  -5 2728.64 269.792  56
  -1  -6   5 2391.08 229.139  55
  -1  -6   5 2490.35 225.886  48
  -1  -6   5 2530.43 232.722  45
   1   6  -5 2657.90 250.593  44
   1  -6  -5 2712.00 277.123  46
   1  -6  -5 2755.14 285.101  41
   1   6  -5 2390.51 243.205  43
  -1   6   5 2233.38 269.799  36
   1   6  -5 3016.34 268.904  37
   1   6  -5 3028.01 254.659  38
   1  -6  -5 2660.36 224.757   5
  -1   6   5 2509.26 280.453  35
  -1   6   5 2501.72 259.904  34
  -1  -6   5 2541.61 243.098  33
   1  -6  -5 2691.35 301.944   1
   1  -6  -5 2645.17 248.082   4
   1   6  -4 5727.59 360.498  64
   1  -6  -4 6527.55 409.794  65
  -1  -6   4 5344.45 359.753  61
   1   6  -4 6501.90 413.348  63
   1  -6  -4 5645.46 398.485  56
   1  -6  -4 5465.46 352.581  55
  -1  -6   4 5470.73 362.442  55
   1   6  -4 5142.33 373.078  28
   1  -6  -4 5050.33 350.801  30
   1   6  -4 6266.80 412.352  27
   1  -6  -4 5970.17 361.375  26
   1   6  -4 4853.89 362.692  53
  -1   6   4 5746.39 379.091  51
  -1  -6   4 5651.95 368.146  60
   1  -6  -4 5446.75 400.117  59
   1   6  -4 5746.24 384.973  58
  -1  -6   4 5530.86 356.245  48
  -1  -6   4 5360.79 357.007  45
   1  -6  -4 5536.04 401.094  46
   1  -6  -4 5948.95 415.299  41
   1   6  -4 6153.58 388.951  43
   1   6  -4 5036.00 325.910  39
  -1   6   4 6051.18 437.528  36
   1   6  -4 5322.16 366.162  38
   1   6  -4 6841.40 448.633  36
   1   6  -4 5925.67 394.329  37
   1  -6  -4 6358.08 374.844   5
  -1   6   4 4873.67 391.434  35
  -1   6   4 5869.71 396.103  34
  -1  -6   4 5042.48 361.026  33
   1  -6  -4 6135.35 400.452   4
  -1  -6   4 6041.60 414.231   1
   1  -6  -4 5570.47 438.053   1
  -1  -6   3 13330.4 663.835  61
   1  -6  -3 14243.4 716.543  65
   1   6  -3 14178.6 676.784  64
   1   6  -3 13706.0 721.192  63
   1   6  -3 12384.8 661.196  51
  -1   6   3 13879.0 670.095  51
   1   6  -3 14130.2 694.805  53
   1  -6  -3 13084.6 634.166  60
   1  -6  -3 14263.2 718.164  59
   1   6  -3 13283.6 680.873  58
  -1  -6   3 13554.1 674.809  60
   1   6  -3 13857.4 687.092  28
   1   6  -3 13047.3 694.984  27
   1  -6  -3 14211.1 677.302  30
  -1  -6   3 14790.8 742.175  30
   1  -6  -3 14235.9 644.226  26
   1  -6  -3 12951.9 696.786  56
   1  -6  -3 12926.4 651.271  55
  -1  -6   3 12965.3 666.060  55
  -1  -6   3 13355.3 668.041  56
  -1  -6   3 12693.8 681.862  26
  -1  -6   3 12804.9 661.606  45
   1  -6  -3 14183.4 726.129  41
  -1   6   3 13830.9 742.179  36
   1   6  -3 13655.8 698.299  37
  -1   6   3 14270.2 689.021  38
   1   6  -3 13706.8 683.662  38
   1   6  -3 13888.2 647.819  39
   1  -6  -3 14675.4 683.565   5
  -1   6   3 13791.4 718.078  35
  -1   6   3 12773.6 675.006  34
  -1  -6   3 12435.5 670.837  33
  -1  -6   3 13677.3 712.991  31
   1  -6  -3 12673.4 744.360   1
  -1  -6   3 13643.9 714.403   1
   1  -6  -3 15061.7 730.527   4
   1  -6  -2 55594.1 2091.21  65
   1   6  -2 47543.4 2019.73  53
   1   6  -2 51922.8 2027.12  51
   1   6  -2 50110.9 2024.49  52
  -1  -6   2 48116.6 2010.87  60
   1  -6  -2 49689.3 1974.39  60
   1  -6  -2 51102.0 2056.52  59
   1   6  -2 50546.7 2019.27  58
   1   6  -2 51773.2 2038.85  27
  -1  -6   2 55259.5 2104.95  30
   1  -6  -2 47659.2 1938.59  26
   1   6  -2 50480.8 2021.66  28
   1  -6  -2 52246.9 2054.99  56
  -1  -6   2 48525.0 2010.94  55
   1  -6  -2 51414.9 2000.42  55
  -1  -6   2 50035.7 2007.90  56
  -1  -6   2 49283.0 2031.88  26
  -1  -6   2 50114.9 2011.02  45
   1  -6  -2 50296.7 2048.80  41
  -1   6   2 51601.8 2096.80  36
  -1   6   2 51584.3 2015.45  38
   1   6  -2 52066.1 1996.75  39
   1   6  -2 48918.8 2024.17  38
   1  -6  -2 51117.8 2022.17   5
  -1   6   2 53472.3 2063.67  35
  -1  -6   2 51620.8 2074.28  31
  -1  -6   2 51838.0 2036.26  33
   1  -6  -2 48774.2 2103.33   1
   1  -6  -2 50243.1 2072.49   4
  -1  -6   2 52096.1 2061.84   1
   1  -6  -1 6658.73 458.025   1
  -1  -6   1 6938.83 438.931   1
   1  -6  -1 7217.75 431.022  41
   1   6  -1 7528.05 451.965  36
   1   6  -1 6752.75 413.542  38
  -1   6   1 8369.23 481.772  36
  -1   6   1 7219.64 401.490  38
   1   6  -1 6265.84 385.671  39
  -1  -6   1 6754.40 439.543  31
  -1   6   1 7036.02 427.563  35
  -1  -6   1 6528.07 410.903  33
   1  -6  -1 6518.80 330.291  31
  -1  -6   1 6438.97 446.132  30
   1   6  -1 6549.04 406.694  27
   1  -6  -1 6153.63 326.218  26
  -1  -6   1 6737.44 410.402  55
   1  -6  -1 6296.70 386.304  55
  -1  -6   1 6919.18 411.925  56
   1  -6  -1 6775.13 422.726  56
  -1  -6   1 6596.12 409.725  60
   1  -6  -1 6543.57 377.878  60
   1  -6  -1 7136.30 433.380  59
  -1  -6   1 7029.26 413.119  59
   1   6  -1 6421.06 406.305  51
   1   6  -1 6870.91 407.238  52
  -1  -6   1 5930.28 399.103  26
   1  -6   0 1409.79 181.970  65
  -1   6   0 1340.44 156.248  53
   1   6   0 1213.35 156.241  53
   1   6   0 1215.05 158.044  51
   1   6   0 1302.35 155.149  52
  -1  -6   0 1512.40 170.274  59
  -1  -6   0 1069.48 149.781  60
   1  -6   0 1249.42 142.175  60
  -1  -6   0 1062.67 159.269  31
  -1   6   0 951.134 163.389  27
   1   6   0 1297.77 158.581  27
  -1  -6   0 1385.59 189.287  30
   1   6   0 1668.81 176.748  54
   1  -6   0 1250.57 148.391  55
  -1  -6   0 1679.17 180.947  56
   1  -6   0 1294.36 164.282  56
  -1  -6   0 1246.32 160.947  26
   1  -6   0 1424.08 142.134  45
   1  -6   0 1423.49 167.189  41
  -1   6   0 1702.24 174.675  37
  -1   6   0 1448.15 184.025  36
   1   6   0 1213.78 158.515  38
   1   6   0 1202.96 164.904  36
   1   6   0 1412.38 167.919  37
   1   6   0 1064.10 138.991  39
   1  -6   0 1477.17 167.917   5
   1  -6   0 1138.71 119.533  31
  -1   6   0 1522.30 171.601  35
   1   6   0 1583.28 197.346  35
   1  -6   0 1795.40 200.109   4
  -1  -6   0 1604.27 188.610   1
   1   6   1 895.280 134.201  54
  -1   6  -1 876.616 122.449  53
   1   6   1 788.010 125.380  53
   1   6   1 887.874 129.325  52
   1   6   1 1117.31 152.182  51
   1  -6   1 1013.51 130.004  60
  -1  -6  -1 679.238 123.915  59
  -1  -6  -1 820.069 140.402  31
  -1   6  -1 978.453 160.137  27
   1   6   1 924.658 133.333  27
   1  -6   1 1049.35 133.138  55
  -1  -6  -1 1390.06 166.916  56
  -1  -6  -1 929.174 134.292  26
   1  -6   1 1045.66 124.885  45
  -1  -6  -1 1142.32 146.571  45
   1   6   1 898.361 121.332  40
   1   6   1 1149.88 149.325  37
  -1   6  -1 1013.37 150.350  36
   1   6   1 1143.95 149.155  38
   1   6   1 915.097 145.908  36
  -1   6  -1 1027.09 134.849  37
  -1   6  -1 898.421 124.372  35
   1  -6   1 975.949 116.261  31
   1   6   1 1046.31 160.341  35
   1  -6   1 946.234 148.757  65
   1  -6   1 1013.56 138.733   5
  -1  -6  -1 1285.44 175.195   1
   1  -6   1 1099.29 158.541   4
   1  -6   2 2023.21 213.669  65
   1   6   2 1967.72 201.702  62
   1   6   2 1383.14 177.694  54
  -1  -6  -2 1625.08 195.178  56
   1  -6   2 2084.71 194.270  55
  -1  -6  -2 1427.69 189.851  31
  -1   6  -2 1992.66 222.700  27
   1   6   2 1792.27 188.994  27
   1   6   2 1643.95 181.083  53
  -1   6  -2 2016.50 184.224  53
   1   6   2 1827.44 201.237  51
  -1   6  -2 1780.74 180.915  52
  -1  -6  -2 1726.49 197.647  59
   1  -6   2 1838.91 179.044  60
  -1  -6  -2 1910.55 196.057  26
   1  -6   2 1700.36 169.315  45
  -1  -6  -2 1534.19 178.080  46
   1   6   2 1628.68 176.893  40
  -1  -6  -2 2069.64 191.545  41
  -1   6  -2 1774.86 196.044  36
   1   6   2 2016.06 203.781  38
  -1   6  -2 1634.96 172.414  37
   1   6   2 1976.74 210.312  36
   1   6   2 1680.82 187.411  37
   1  -6   2 1953.12 190.106   5
   1  -6   2 1826.51 173.041  31
   1  -6   2 1971.29 211.113   4
  -1  -6  -2 1986.50 222.729   1
   1  -6   3 1820.29 201.199  65
   1   6   3 1875.17 180.463  64
   1   6   3 1655.58 191.742  62
   1  -6   3 1733.76 162.762  61
   1   6   3 2010.75 206.454  63
  -1  -6  -3 1694.48 204.254  56
   1  -6   3 1908.64 196.593  55
   1   6   3 1419.09 183.590  54
  -1   6  -3 1816.77 215.316  27
  -1   6  -3 2235.93 251.330  28
  -1  -6  -3 1997.40 242.368  30
  -1  -6  -3 1734.37 194.177  60
  -1  -6  -3 1724.77 204.864  59
   1  -6   3 1686.48 184.133  60
   1   6   3 1706.37 189.925  53
   1   6   3 1784.12 206.265  51
  -1   6  -3 1709.61 171.897  53
  -1   6  -3 1624.75 175.587  52
  -1  -6  -3 1963.98 199.815  26
   1  -6   3 1715.45 160.088  48
   1  -6   3 1849.86 183.672  45
  -1  -6  -3 2202.10 218.583  46
   1   6   3 1867.06 199.163  40
  -1  -6  -3 1952.24 199.331  41
  -1   6  -3 1668.63 191.952  36
   1   6   3 1647.30 197.537  36
  -1   6  -3 1870.35 182.394  37
   1   6   3 2009.68 206.752  37
   1  -6   3 1834.35 185.127   5
  -1  -6  -3 1524.91 202.828  31
   1  -6   3 1774.55 182.315  31
  -1  -6  -3 1773.96 225.737   1
   1  -6   3 2110.36 215.715   4
   1  -6   4 11990.9 586.056  61
   1  -6   4 11974.3 629.628  65
   1   6   4 12229.5 586.015  64
   1   6   4 10842.4 626.341  62
   1   6   4 12284.9 622.473  63
  -1  -6  -4 11692.8 659.924  56
   1   6   4 9677.45 618.784  54
  -1   6  -4 12101.5 694.762  28
  -1  -6  -4 11902.8 697.550  30
  -1   6  -4 11480.4 667.596  27
  -1  -6  -4 11044.2 625.905  60
  -1  -6  -4 11978.0 664.307  59
   1  -6   4 12627.5 628.943  60
  -1   6  -4 10918.2 607.736  58
   1   6   4 12096.1 665.139  51
  -1   6  -4 11808.4 583.793  53
   1   6   4 11799.8 632.372  53
  -1   6  -4 12016.3 601.919  52
  -1  -6  -4 12966.8 647.454  26
   1  -6   4 11419.2 562.939  47
   1  -6   4 12227.1 583.695  48
   1  -6   4 11982.8 612.191  45
  -1  -6  -4 10140.2 619.510  46
   1   6   4 12167.9 652.774  40
  -1  -6  -4 12329.9 648.406  41
  -1   6  -4 12018.4 634.230  36
  -1   6  -4 11975.1 595.809  37
   1   6   4 11753.9 642.125  37
   1   6   4 11973.6 659.943  36
   1  -6   4 11255.9 588.970   5
  -1  -6  -4 10385.3 637.189  31
   1  -6   4 11609.8 551.390  33
   1   6   4 11922.5 686.455  35
   1  -6   4 12081.5 624.871  31
  -1  -6  -4 10791.8 678.333   1
   1  -6   4 11973.4 631.098   4
   1  -6   5 3477.45 266.466  61
  -1  -6  -5 3906.63 277.037  65
   1   6   5 3502.14 247.246  64
   1   6   5 3025.01 257.456  63
   1   6   5 2848.40 283.979  62
   1  -6   5 3303.22 280.654  65
  -1   6  -5 2893.83 265.394  58
  -1  -6  -5 3148.87 312.322  59
  -1  -6  -5 2889.58 279.883  60
  -1   6  -5 3317.29 328.317  28
  -1  -6  -5 2910.79 314.469  30
  -1   6  -5 3102.23 303.818  27
   1   6   5 3424.22 313.335  54
  -1  -6  -5 3381.88 316.029  56
   1   6   5 2490.81 280.584  51
  -1   6  -5 2945.75 253.996  52
  -1  -6  -5 3435.95 294.154  26
   1   6   5 3415.48 298.227  22
   1  -6   5 3304.26 251.250  47
   1  -6   5 3439.26 264.966  48
   1  -6   5 4105.31 302.221  45
  -1  -6  -5 2887.63 286.363  46
  -1  -6  -5 3651.54 318.440  41
   1   6   5 3811.47 326.092  40
   1   6   5 2936.72 296.400  36
  -1   6  -5 3339.25 289.861  36
   1   6   5 2802.21 291.993  38
   1  -6   5 2993.25 247.930   5
  -1  -6  -5 3125.06 334.069   1
   1  -6   5 2747.21 311.173   1
   1  -6   5 3025.42 276.702   4
   1  -6   5 3493.89 247.655  33
   1   6   5 2928.30 314.287  35
  -1  -6  -5 2620.41 314.726  32
  -1  -6  -5 2630.29 280.388  31
   1  -6   6 10676.3 550.730   5
   1  -6   6 10412.4 579.437   4
  -1  -6  -6 9175.81 680.170   1
   1   6   6 10456.4 633.773  62
   1   6   6 9666.60 516.713  64
   1  -6   6 11051.4 591.931  65
  -1  -6  -6 11303.8 558.026  65
   1  -6   6 10682.2 582.086  61
   1   6   6 10749.8 565.326  63
  -1  -6  -6 10259.7 620.205  60
  -1   6  -6 9583.08 588.969  58
  -1  -6  -6 10335.3 656.836  59
  -1   6  -6 10081.2 663.146  28
  -1  -6  -6 10266.4 680.674  30
  -1   6  -6 10882.7 660.255  27
   1  -6   6 10384.3 569.182  14
   1   6   6 10417.5 653.908  54
  -1  -6  -6 10526.8 663.919  56
  -1   6  -6 10897.6 579.575  52
   1   6   6 10892.1 669.005  51
  -1  -6  -6 11934.9 639.721  26
   1   6   6 10648.3 630.732  22
   1  -6   6 11143.4 569.604  47
   1  -6   6 11967.1 591.552  48
   1   6   6 8944.89 589.355  49
   1  -6   6 9987.60 593.602  45
  -1  -6  -6 9793.79 629.983  46
  -1   6  -6 11262.9 614.295  43
   1   6   6 11396.9 672.114  40
   1   6   6 10432.7 640.780  36
   1   6   6 11145.4 653.331  38
   1  -6   6 10251.2 627.684  17
   1  -6   6 9905.86 568.331  16
  -1  -6  -6 9988.60 705.792  32
   1   6   6 10380.5 679.556  35
   1   6   6 9744.03 674.598  34
   1  -6   6 10530.4 554.529  33
   1  -6   6 11287.3 678.977  20
  -1   6  -7 11276.7 675.654   6
  -1  -6  -7 9398.19 717.240   1
   1   6   7 9970.73 559.476   2
  -1  -6  -7 9870.65 533.724  65
   1   6   7 11229.3 682.120  62
   1  -6   7 12174.2 629.489  61
   1   6   7 10251.2 556.089  63
   1  -6   7 11953.0 659.348  60
  -1   6  -7 12984.7 667.921  58
  -1  -6  -7 11018.7 704.230  59
  -1  -6  -7 11497.4 735.137  30
  -1   6  -7 12147.4 737.521  28
  -1   6  -7 11087.5 692.120  27
   1  -6   7 10203.9 564.066  14
   1   6   7 11406.9 702.222  54
  -1  -6  -7 11730.2 717.560  56
  -1   6  -7 11101.6 605.240  52
   1  -6   7 11616.6 603.724  47
   1  -6   7 11957.6 623.568  48
   1   6   7 9932.69 631.684  49
  -1  -6  -7 10128.6 741.324  32
   1   6   7 9421.46 682.451  35
   1  -6   7 10235.2 581.444  33
   1   6   7 10461.0 721.459  34
  -1   6  -7 10559.2 644.865  44
  -1  -6  -7 10524.2 677.801  46
   1   6   7 11273.5 696.337  40
  -1   6  -7 11609.9 650.585  43
  -1   6  -7 11858.3 656.937  42
   1   6   7 9949.21 653.127  38
   1   6   7 9333.14 634.709  36
   1   6   7 10824.1 666.918  22
   1  -6   7 10629.4 595.776  16
   1  -6   7 9497.99 643.762  17
   1  -6   7 11409.1 709.208  20
  -1   6  -8 8313.02 567.288   6
  -1  -6  -8 7707.95 636.333   1
  -1  -6  -8 7936.42 590.540  59
  -1   6  -8 7889.71 526.730  58
  -1   6  -8 7331.48 580.552  28
  -1   6  -8 7357.69 563.984  27
  -1   6  -8 7452.96 609.937  29
  -1  -6  -8 7574.65 588.032  30
   1   6   8 7859.23 579.941  54
   1   6   8 7603.32 549.275  22
  -1  -6  -8 7823.71 470.338  23
   1   6   8 6189.09 523.857  62
   1  -6   8 8059.18 505.844  61
   1  -6   8 8088.71 464.080  50
   1  -6   8 8700.38 513.356  48
   1   6   8 6907.10 518.927  49
   1  -6   8 8030.85 487.838  47
  -1   6  -8 7205.74 520.869  44
   1  -6   8 7328.54 505.811  45
  -1  -6  -8 7690.74 566.914  46
   1   6   8 8022.97 576.256  40
  -1   6  -8 8053.04 531.505  43
  -1   6  -8 7647.89 523.922  42
   1   6   8 7074.87 527.275  38
   1   6   8 6135.08 499.687  36
   1  -6   8 6715.30 533.896  17
   1  -6   8 7497.68 476.169  16
   1   6   8 8203.82 597.708  17
  -1  -6  -8 7526.47 632.871  32
   1   6   8 6831.22 559.989  35
   1  -6   8 6766.76 464.623  33
   1  -6   8 7702.83 574.146  20
  -1  -6  -9 1636.68 293.119   1
  -1  -6  -9 1378.97 212.008  60
  -1  -6  -9 1876.11 288.049  59
  -1   6  -9 1741.55 233.459  58
  -1  -6  -9 1664.28 263.685  30
  -1   6  -9 1826.22 275.865  28
  -1   6  -9 1471.85 266.901  29
  -1   6  -9 1538.06 255.981  27
   1  -6   9 2093.84 238.628  61
   1   6   9 1161.52 219.673  62
  -1   6  -9 1828.00 258.450  57
   1   6   9 1438.19 244.613  54
   1  -6   9 2023.73 213.239  50
   1   6   9 1238.31 212.713  49
   1  -6   9 1514.96 209.073  48
  -1  -6  -9 1588.87 192.027  23
   1  -6   9 1719.13 226.719  45
   1  -6   9 1507.05 203.961  47
  -1   6  -9 1594.60 233.093  44
  -1  -6  -9 1318.62 236.730  46
   1   6   9 1816.67 266.998  40
  -1   6  -9 1594.79 230.530  43
  -1   6  -9 1832.26 246.492  42
   1   6   9 1303.43 208.358  36
   1   6   9 1551.28 230.732  38
   1  -6   9 1728.91 254.864  17
   1   6   9 1777.86 282.643  17
   1  -6   9 1873.70 211.438  16
   1  -6   9 1508.36 202.581  33
   1   6   9 1763.33 260.274  35
  -1   6  -9 2544.18 350.605  32
   1   6   9 1909.70 256.589  22
   1  -6   9 2062.21 286.319  20
  -1  -6 -10-50.9256 117.182   1
  -1  -6 -10 55.4975 68.9670  60
  -1   6 -10-57.9599 81.6709  58
  -1  -6 -10 158.585 111.731  59
   1  -6  10 79.6251 74.7995  61
  -1   6 -10-77.1315 95.8514  27
  -1  -6 -10 75.4029 70.8332  30
  -1   6 -10 83.0635 87.2395  28
  -1   6 -10-43.1615 81.0913  29
   1   6  10-35.6051 81.9288  62
  -1   6 -10 33.9796 90.2842  57
   1   6  10-35.5911 81.8964  51
   1   6  10 74.1122 92.0994  54
   1   6  10-32.2982 67.8441  49
   1  -6  10 43.7333 58.1001  50
   1  -6  10 52.0350 73.3221  48
  -1  -6 -10 31.3536 72.1460  26
  -1  -6 -10 144.300 67.0821  23
   1  -6  10 49.4953 77.1043  47
  -1   6 -10-32.1420 67.5159  44
  -1  -6 -10-77.1875 88.8056  46
  -1   6 -10-30.7992 86.7978  42
  -1   6 -10-29.7624 73.9717  43
   1   6  10 281.056 123.485  40
  -1  -6 -10 37.4182 86.1007  41
   1   6  10 29.5429 67.9795  38
   1   6  10 156.744 127.518  17
   1  -6  10-36.5396 90.8156  17
   1  -6  10 44.8120 78.7547  16
  -1   6 -10-47.1372 88.5608  32
   1   6  10 35.9077 58.4248  35
   1   6  10 86.2985 114.648  34
   1   6  10 33.7572 70.9088  22
   1  -6  10 143.424 101.049  20
  -1  -6 -11 848.215 216.835   1
   1   6  11 619.062 154.423  62
  -1  -6 -11 844.909 181.757  56
  -1   6 -11 831.685 179.262  57
  -1   6 -11 940.858 174.973  58
  -1   6 -11 897.272 197.606  28
  -1   6 -11 492.203 161.622  29
   1   6  11 786.730 180.224  54
   1   6  11 612.868 159.484  51
  -1  -6 -11 1132.50 157.386  23
  -1   6 -11 1081.53 225.965  32
   1   6  11 748.096 185.518  34
  -1  -6 -11 804.825 205.957  32
   1   6  11 655.197 163.258  49
   1  -6  11 823.724 150.836  50
   1  -6  11 1018.69 170.822  48
   1  -6  11 751.872 150.000  47
  -1  -6 -11 565.328 157.158  46
  -1   6 -11 1196.84 202.855  44
  -1   6 -11 937.470 190.766  42
  -1   6 -11 988.342 181.513  43
   1   6  11 1098.56 208.622  40
  -1  -6 -11 1063.02 214.335  41
   1   6  11 803.670 165.269  38
   1   6  11 1209.93 220.959  17
   1  -6  11 790.351 184.149  17
   1  -6  11 634.652 147.863  61
  -1  -6 -11 866.834 159.836  60
  -1  -6 -11 846.871 200.278  59
   1  -6  11 883.696 183.041  20
  -1   6 -12 272.182 100.107  58
  -1  -6 -12 542.774 150.458  56
  -1   6 -12 716.899 158.616  57
   1  -6  12 429.629 117.571  61
  -1  -6 -12 702.042 128.204  60
   1  -6  12 756.983 132.791  50
   1   6  12 314.030 111.904  49
   1  -6  12 300.362 114.071  48
  -1  -6 -12 541.399 101.981  23
  -1   6 -12 590.624 145.172  44
   1  -6  12 536.004 122.324  47
  -1  -6 -12 526.290 162.383  46
  -1   6 -12 563.399 139.108  43
  -1   6 -12 536.309 136.297  42
   1   6  12 258.372 122.570  40
  -1  -6 -12 655.795 163.029  41
   1   6  12 545.381 128.707  38
   1  -6  12 601.843 148.324  17
   1   6  12 794.698 187.249  17
   1   6  12 165.264 104.408  54
   1   6  12 656.679 159.124  51
   1   6  12 474.964 137.391  62
   1  -6  12 491.200 142.327  20
  -1  -6 -13 29.7837 62.5622  56
  -1   6 -13-20.4154 42.8837  58
  -1   6 -13 27.8019 69.0989  57
   1  -6  13 45.5699 47.8611  61
   1   6  13-24.6173 56.6454  49
   1  -6  13 57.9203 57.3533  50
   1  -6  13 68.3859 64.2414  48
   1   6  13 29.0537 66.8536  54
   1   6  13 81.7186 62.6792  51
   1  -6  13-22.1948 58.9718  47
  -1   6 -13-27.1743 62.5292  46
  -1   6 -13-26.3875 60.7187  44
  -1  -6 -13 31.0597 77.1959  46
  -1   6 -13 49.6053 69.8985  42
   1   6  13 57.7273 76.6909  40
  -1   6 -13-69.2956 61.3731  43
   1   6  13-17.0137 42.2860  39
   1   6  13-17.2701 42.9232  37
   1   6  13-20.6021 43.2759  38
   1   6  13 29.9728 68.9686  17
   1   6  13 27.6481 58.0764  62
   1  -6  13 78.5199 69.5428  20
  -1   6 -14 142.372 74.1111  57
  -1  -6 -14 122.121 76.2730  56
   1  -6  14 154.685 63.1345  61
   1   6  14 154.680 77.8421  51
   1   6  14 72.2482 60.0796  54
  -1   6 -14 122.921 69.4767  24
   1  -6  14 194.050 70.7905  48
   1  -6  14 77.9651 51.0065  50
   1  -6  14 132.367 68.9928  47
  -1   6 -14 248.556 90.2056  46
  -1   6 -14 310.282 99.9828  44
  -1  -6 -14 310.973 100.506  46
  -1   6 -14 237.295 74.9225  43
  -1   6 -14 204.218 83.7822  42
   1   6  14 120.095 54.8628  38
   1   6  14 170.136 97.0072  17
   1  -6  14 163.983 66.9046  20
   1   6  14 68.3477 56.8609  62
   1   6  15 47.8005 39.6217  51
   1  -6  15-15.0639 44.7674  48
   1  -6  15-14.5509 45.3530  47
  -1   6 -15 17.4855 51.9584  46
  -1  -6 -15 19.9470 49.5927  46
  -1   6 -15 51.5387 48.4319  44
  -1   6 -15 118.836 50.3290  42
  -1   6 -15 113.767 59.0892  57
  -1  -6 -15 17.8908 37.6021  56
   1   6  15 71.1179 57.8712  17
   1   6  15 34.2203 45.4797  62
   1  -6  15 63.4895 61.4904  13
  -1   6 -15 57.4564 59.6842  24
  -1   6 -15 63.2597 42.0397  59
  -1  -6 -15 20.1479 42.3408  59
   1  -6  15 39.9440 45.1152  20
   1  -6  16 96.8870 38.2813  13
  -1   6 -16 174.889 56.5252  25
  -1   6 -16 235.094 59.5021  24
   1   6  16 151.791 46.8674  17
   1  -7 -16 87.6020 33.5957  10
   1   7 -16 83.5446 31.5405  24
   1  -7 -15 13.2113 39.2762  21
  -1   7  15 45.3390 40.1852  40
   1   7 -15 14.4289 38.3689  43
   1   7 -15 87.4649 47.4626  44
  -1   7  15 14.2660 40.2340  38
  -1  -7  15 50.2900 50.1317  61
  -1   7  15 31.7360 44.7456  51
   1   7 -15 28.8570 44.9804  25
   1   7 -15 61.7297 45.8701  24
  -1  -7  15 116.495 53.0241  48
   1   7 -15 82.2154 46.4368  58
   1   7 -14 154.497 70.3415  44
   1  -7 -14 84.9856 63.2030  46
   1   7 -14 57.7601 51.2648  43
   1  -7 -14 99.2419 61.9297  41
   1   7 -14 196.750 84.7635  42
  -1   7  14 39.6238 55.9329  38
   1   7 -14 130.439 63.2023  58
   1   7 -14 158.731 68.3923  57
   1  -7 -14 83.4623 67.9815  11
  -1  -7  14 48.9357 50.9308  50
  -1  -7  14 87.9531 57.3396  48
  -1  -7  14 129.107 57.2701  49
   1   7 -14 20.9340 52.1360  25
   1   7 -14 108.448 73.5389  24
   1  -7 -14 136.757 57.3121  23
  -1  -7  14 157.236 65.7319  61
   1  -7 -14 89.7924 52.7073  59
  -1   7  14 18.2481 54.3107  54
  -1   7  14 171.868 75.5856  51
   1  -7 -13 3057.59 299.416  41
   1   7 -13 3218.94 294.650  42
   1   7 -13 2857.96 270.993  57
  -1   7  13 3116.81 286.658  54
  -1  -7  13 1773.12 195.589  62
  -1  -7  13 3635.99 297.422  61
   1  -7 -13 3175.28 280.836  59
   1   7 -13 3057.67 288.107  58
  -1  -7  13 3073.63 266.992  50
  -1  -7  13 2836.79 248.679  49
  -1  -7  13 3367.82 287.286  48
   1   7 -13 3501.53 323.527  25
   1  -7 -13 2592.09 235.427  23
   1   7 -13 3359.20 319.712  24
  -1   7  13 3196.00 309.062  51
   1  -7 -13 2555.29 285.234  46
   1   7 -13 2935.40 282.005  44
   1   7 -12 106.671 70.8823  44
   1  -7 -12 67.4368 77.6108  46
   1   7 -12 81.8544 72.5211  42
   1  -7 -12 162.884 96.7924  41
   1   7 -12-24.9094 57.3493  57
   1  -7 -12 112.752 70.2847  56
   1   7 -12 135.910 88.4750  58
  -1  -7  12 55.3598 57.5251  62
  -1  -7  12 126.333 94.9606  61
   1  -7 -12 28.7966 60.5189  59
  -1  -7  12 135.209 79.2303  50
  -1  -7  12 49.2184 73.1297  48
  -1  -7  12-20.9393 52.0778  49
   1  -7 -12 64.3396 57.0157  23
   1   7 -12 227.439 105.749  24
   1   7 -12 32.3543 80.4361  25
  -1   7  12 27.2370 62.7024  54
  -1   7  12-30.5790 70.3894  51
   1   7 -12 24.9391 62.0131  52
   1   7 -12 56.2065 52.8346  21
  -1   7  11-30.0930 56.5388  54
  -1   7  11 33.6498 70.6834  51
   1   7 -11-28.1646 70.0007  52
   1  -7 -11 24.2970 60.3881  23
   1   7 -11 35.7830 67.2290  24
  -1  -7  11-20.8848 55.4914  62
  -1  -7  11-72.6125 68.2120  50
  -1  -7  11 26.3734 60.6865  48
  -1  -7  11 22.8288 64.3361  49
  -1  -7  11-48.5790 55.8914  45
   1   7 -11-28.9873 77.0198  44
  -1  -7  11 76.5315 79.4812  47
   1  -7 -11-38.2090 94.9648  46
   1   7 -11 59.7732 93.1153  42
   1  -7 -11 37.9169 94.2390  41
  -1   7  11 31.9885 73.6070  38
  -1  -7  11 54.4705 92.2468  61
   1  -7 -11 102.886 78.9149  59
   1   7 -11 120.635 84.9928  58
   1   7 -11 27.2154 57.1676  57
   1  -7 -11 28.5437 53.6280  56
   1   7 -11-23.0697 68.5317  21
  -1  -7  10 360.015 122.243  61
   1   7 -10 222.984 112.208  58
   1  -7 -10 75.4761 100.540  59
   1   7 -10 151.318 94.3097  27
   1   7 -10 324.340 110.102  28
  -1   7  10 127.884 89.8446  35
  -1  -7  10 60.3426 63.8028  33
  -1   7  10 376.722 136.411  34
   1   7 -10 314.707 114.262  57
   1  -7 -10 164.728 93.1385  56
  -1   7  10 219.554 97.9978  54
   1   7 -10 119.883 89.3360  52
   1   7 -10 338.771 121.752  53
  -1   7  10 318.136 137.110  51
  -1  -7  10 222.973 90.4374  50
  -1  -7  10 236.495 89.1693  49
   1  -7 -10 359.865 108.239  23
   1   7 -10 331.443 120.067  24
   1   7 -10 363.254 117.478  44
  -1  -7  10 181.655 81.1873  45
  -1  -7  10 232.002 97.1422  47
   1  -7 -10 161.799 120.387  46
   1  -7 -10 371.578 160.081  41
   1   7 -10 187.137 92.9447  42
   1   7 -10 315.879 126.109  43
  -1   7  10 84.8704 89.4409  36
   1   7 -10 181.968 85.7863  37
  -1   7  10 271.945 119.709  38
   1  -7 -10 202.733 126.183   1
   1   7 -10 83.5025 78.7867   6
  -1   7  10 327.794 139.302  22
  -1  -7  10 302.799 93.1230  20
   1   7 -10 184.661 93.0155  21
  -1  -7   9 26.8488 66.7326  61
   1  -7  -9-38.5539 80.9863  59
  -1  -7   9 25.8940 68.8028  60
   1   7  -9 37.9389 61.7321  27
   1   7  -9 32.9082 69.1276  28
  -1   7   9-43.2965 99.6284  35
  -1   7   9-41.4181 77.8178  34
  -1  -7   9 88.0603 72.9573  33
   1   7  -9-29.1013 61.1313  57
   1  -7  -9 35.0442 65.8431  56
   1   7  -9 28.5245 59.9199  53
  -1   7   9-35.4596 74.4868  51
   1   7  -9-30.3707 75.4855  52
  -1   7   9-61.6719 64.7749  54
  -1  -7   9-24.2356 75.5108  50
   1  -7  -9 25.9883 59.8028  23
   1   7  -9-71.2520 81.9786  24
   1   7  -9 38.8455 72.9846  25
  -1  -7   9 25.0474 57.6379  47
   1   7  -9-30.5356 64.1440  44
   1  -7  -9 40.1428 92.3717  46
  -1  -7   9-25.8866 59.5688  45
   1   7  -9 62.5747 83.1326  42
   1   7  -9-31.7292 78.8618  43
   1   7  -9-30.3279 85.4712  37
  -1   7   9 34.6968 86.2374  38
  -1   7   9 43.6525 57.9953  36
   1  -7  -9 50.1761 66.6615   1
   1   7  -9-41.7287 55.4397   6
  -1  -7   9-24.9484 57.4100  20
   1   7  -9 28.4785 59.8232  21
  -1  -7   8 3497.07 314.078  60
   1  -7  -8 3336.10 365.260  59
   1   7  -8 2977.90 328.679  28
   1   7  -8 2466.82 321.032  27
  -1  -7   8 2464.86 280.422  33
  -1   7   8 2446.36 338.476  35
  -1   7   8 2376.03 319.365  34
  -1   7   8 2891.13 303.210  54
   1   7  -8 3308.79 325.154  57
   1  -7  -8 3023.64 341.284  56
  -1   7   8 2613.38 318.467  51
   1   7  -8 3307.72 319.863  53
   1   7  -8 2995.94 310.421  52
  -1  -7   8 3151.41 289.471  50
  -1  -7   8 3583.23 307.116  47
   1   7  -8 2955.37 325.740  24
   1   7  -8 2474.75 323.819  25
   1  -7  -8 2998.17 291.567  23
  -1  -7   8 3089.25 293.955  45
   1   7  -8 3647.37 340.156  44
   1  -7  -8 2575.86 329.321  46
   1   7  -8 2980.42 320.303  43
   1   7  -8 3494.55 339.488  42
  -1   7   8 3332.91 346.646  38
   1   7  -8 3157.22 320.869  37
   1  -7  -8 3310.53 406.084   1
   1   7  -8 2936.75 357.857   6
   1   7  -8 2718.05 297.641  21
  -1  -7   8 2054.73 247.971  20
   1  -7  -7 4031.30 446.763   1
   1  -7  -7 4050.98 339.904   4
   1   7  -7 4669.15 316.622  64
  -1  -7   7 4412.20 323.915  65
  -1  -7   7 5579.75 390.433  60
   1  -7  -7 4871.23 431.806  59
   1   7  -7 4073.32 384.942  28
   1   7  -7 4530.94 427.538  27
  -1  -7   7 4542.03 359.037  55
   1   7  -7 4602.84 381.864  57
  -1   7   7 3843.63 349.263  54
   1  -7  -7 4659.40 415.647  56
   1   7  -7 5116.12 405.448  52
  -1   7   7 4723.42 408.597  51
   1   7  -7 4339.31 373.253  53
   1   7  -7 4281.97 410.092  25
   1   7  -7 3729.14 363.337  24
  -1  -7   7 5112.40 367.821  48
  -1  -7   7 5152.11 365.007  47
  -1  -7   7 4539.78 356.219  45
   1   7  -7 4589.83 385.391  44
   1  -7  -7 3962.64 398.464  46
   1   7  -7 4284.23 381.165  43
   1   7  -7 5085.60 408.266  42
  -1   7   7 4709.42 417.172  38
   1   7  -7 4124.79 374.781  37
   1  -7  -7 4938.71 334.432   5
  -1  -7   7 4146.83 360.767  33
  -1   7   7 4618.57 448.896  35
  -1   7   7 3997.82 401.435  34
   1   7  -7 4432.86 385.138  21
  -1  -7   7 3806.79 344.214  20
   1  -7  -6 2210.42 305.796   1
   1  -7  -6 2133.33 241.045   4
   1   7  -6 2448.66 222.891  64
  -1  -7   6 2658.69 252.106  61
   1  -7  -6 2425.00 252.724  65
  -1  -7   6 2537.30 239.296  65
   1   7  -6 2396.68 243.529  63
   1  -7  -6 2317.06 282.079  59
   1   7  -6 1928.53 248.161  58
  -1  -7   6 2216.45 241.562  60
   1   7  -6 2163.13 265.551  28
   1   7  -6 2477.99 293.531  27
   1  -7  -6 2505.70 249.597  14
   1  -7  -6 2571.82 245.222  55
   1  -7  -6 2965.24 308.148  56
  -1  -7   6 2532.92 249.438  55
   1   7  -6 2133.28 254.210  52
   1   7  -6 2966.48 284.971  53
  -1   7   6 1980.72 246.958  51
   1  -7  -6 2284.08 246.134  23
   1   7  -6 2436.94 288.629  25
   1   7  -6 2408.16 261.591  24
  -1  -7   6 2048.74 242.227  26
  -1  -7   6 2473.45 245.227  48
  -1  -7   6 2397.62 235.263  47
  -1  -7   6 2064.61 230.859  45
   1   7  -6 2189.84 248.897  44
   1  -7  -6 2057.07 265.572  46
   1   7  -6 2107.33 253.049  43
   1  -7  -6 2911.20 318.984  41
   1   7  -6 2370.83 264.512  42
  -1   7   6 1601.20 263.245  36
  -1   7   6 2277.38 273.127  38
   1   7  -6 2360.69 244.414  38
   1   7  -6 2114.98 256.620  37
   1  -7  -6 2745.27 243.912   5
  -1   7   6 2256.11 297.281  35
  -1   7   6 2064.96 270.396  34
  -1  -7   6 2474.90 284.089  31
  -1  -7   6 2426.31 252.381  33
   1  -7  -6 2302.90 220.800  19
  -1  -7   6 2008.29 238.011  20
   1   7  -6 2566.51 278.317  21
   1  -7  -5 2489.33 255.821  65
  -1  -7   5 2051.74 219.118  61
   1   7  -5 2086.16 210.992  64
  -1  -7   5 2459.98 238.641  65
   1   7  -5 1902.58 226.628  63
   1  -7  -5 2473.49 277.038  59
  -1  -7   5 2037.59 224.294  60
   1   7  -5 2686.32 269.604  58
   1   7  -5 2207.22 251.128  28
   1   7  -5 2078.11 257.337  27
   1  -7  -5 1740.17 264.068   1
   1  -7  -5 2216.27 244.925   4
   1  -7  -5 2606.01 241.521  55
   1  -7  -5 2227.86 261.187  56
  -1  -7   5 2116.06 225.149  55
   1   7  -5 2006.79 235.510  53
  -1   7   5 2280.45 245.662  51
   1   7  -5 2133.54 245.819  52
   1   7  -5 2216.70 262.996  25
   1  -7  -5 2210.88 233.844  23
  -1  -7   5 1630.63 216.441  26
  -1  -7   5 2321.38 227.220  47
  -1  -7   5 2341.15 229.103  48
   1   7  -5 2298.45 242.593  44
  -1  -7   5 2171.17 228.240  45
   1   7  -5 2289.58 248.917  43
   1  -7  -5 1949.56 254.334  41
   1   7  -5 2126.90 245.878  37
  -1   7   5 2304.71 293.297  36
  -1   7   5 2351.58 263.057  38
   1   7  -5 2234.38 237.345  38
   1  -7  -5 2176.77 225.251   5
  -1   7   5 2301.53 284.222  35
  -1  -7   5 1924.24 243.089  31
  -1   7   5 2124.72 251.775  34
  -1  -7   5 1925.42 226.549  33
   1   7  -5 2250.95 252.937  21
  -1  -7   5 1613.89 214.194  20
   1  -7  -5 2269.52 222.270  19
   1  -7  -4 1442.01 164.413  60
   1  -7  -4 1150.74 185.197  59
  -1  -7   4 865.677 148.761  60
   1   7  -4 1489.05 192.193  58
   1  -7  -4 1578.42 189.186  30
   1   7  -4 1284.31 180.320  28
   1   7  -4 1394.50 195.218  27
  -1  -7   4 1195.20 185.030  31
   1  -7  -4 1184.30 162.000   5
   1  -7  -4 1513.78 202.051   4
  -1  -7   4 1305.10 194.800   1
   1  -7  -4 1310.45 221.120   1
   1  -7  -4 1063.16 174.779  56
   1  -7  -4 1729.00 192.144  55
  -1  -7   4 1310.89 173.083  55
   1   7  -4 1299.99 184.693  52
  -1   7   4 1310.17 174.467  51
   1   7  -4 1301.94 183.158  53
   1  -7  -4 1341.26 176.450  23
  -1  -7   4 1193.27 173.917  26
   1  -7  -4 883.967 135.424  26
   1   7  -4 1674.61 211.718  25
  -1  -7   4 1777.70 188.470  48
  -1  -7   4 1073.24 158.824  45
   1  -7  -4 1197.53 193.300  41
   1   7  -4 1422.54 187.617  43
  -1   7   4 1031.03 186.547  36
   1   7  -4 1250.89 208.693  36
   1   7  -4 1433.64 184.352  38
  -1   7   4 1170.62 173.556  38
   1   7  -4 1187.20 177.255  37
  -1   7   4 1034.80 182.807  35
  -1  -7   4 1147.01 164.770  33
   1   7  -4 1357.73 191.453  63
   1  -7  -4 1340.97 194.050  65
   1   7  -4 1282.12 166.784  64
  -1  -7   4 1350.21 170.891  61
  -1  -7   4 1172.29 174.202  65
   1   7  -4 1368.32 192.412  21
   1  -7  -4 1555.97 178.041  19
  -1  -7   4 1177.07 173.417  20
   1  -7  -3 6021.72 434.182  59
  -1  -7   3 5517.67 391.062  60
   1  -7  -3 5377.34 362.398  60
   1   7  -3 6110.75 414.331  58
   1   7  -3 5852.35 405.584  28
   1   7  -3 5608.45 420.040  27
   1  -7  -3 5786.56 355.648  26
   1  -7  -3 6977.78 466.133  65
   1   7  -3 6695.19 417.124  64
  -1  -7   3 5665.73 384.495  61
   1   7  -3 6251.73 447.157  63
   1  -7  -3 6010.57 392.349  55
  -1  -7   3 5643.23 391.950  55
   1  -7  -3 5153.24 408.877  56
   1   7  -3 5729.69 407.943  53
  -1  -7   3 5346.76 390.632  26
   1  -7  -3 6031.85 441.253   4
  -1  -7   3 5832.35 436.553   1
   1  -7  -3 5528.51 459.760   1
  -1  -7   3 5901.37 394.703  45
   1   7  -3 6360.63 408.882  43
   1  -7  -3 5279.81 413.617  41
  -1   7   3 5408.16 441.410  36
  -1   7   3 6166.17 413.816  38
   1   7  -3 5735.74 400.308  38
   1   7  -3 6013.62 422.868  37
   1   7  -3 5756.36 368.813  39
   1  -7  -3 6388.48 413.000   5
  -1  -7   3 6089.12 435.104  31
  -1   7   3 5771.09 437.701  35
  -1  -7   3 5896.40 401.875  33
   1  -7  -3 5932.01 393.562  19
   1   7  -3 6656.64 442.933  21
  -1  -7   3 5844.46 424.214  20
  -1  -7   2 12864.8 685.041  55
   1  -7  -2 13028.2 670.205  55
   1  -7  -2 12928.5 708.941  56
  -1  -7   2 13991.2 693.601  56
   1   7  -2 12724.1 698.982  27
  -1  -7   2 13025.3 749.949  30
   1   7  -2 12599.5 684.688  28
   1   7  -2 13183.2 695.772  64
   1  -7  -2 13987.3 750.557  65
   1   7  -2 14559.6 763.334  63
   1   7  -2 12931.2 694.232  53
   1   7  -2 12888.4 680.889  51
  -1  -7   2 13074.3 686.780  26
  -1  -7   2 13134.6 727.304   1
   1  -7  -2 13290.1 744.448   4
   1  -7  -2 11571.3 737.669   1
   1  -7  -2 12717.8 616.033  45
  -1  -7   2 12117.9 667.511  45
   1  -7  -2 12674.5 704.815  41
   1   7  -2 12710.9 654.220  39
   1   7  -2 14071.8 713.961  37
  -1   7   2 13402.0 680.545  38
   1   7  -2 14317.5 710.455  38
  -1   7   2 13440.6 755.215  36
  -1   7   2 13660.0 713.215  37
   1  -7  -2 13318.5 694.891   5
  -1   7   2 12595.6 713.040  35
  -1  -7   2 13369.6 686.141  33
  -1  -7   2 13824.0 735.482  31
   1   7  -2 11786.6 672.305  58
   1  -7  -2 12878.0 712.702  59
  -1  -7   2 12580.2 678.239  60
   1  -7  -2 12851.3 649.088  60
  -1  -7   1 22761.9 1054.24  26
  -1  -7   1 24526.1 1125.81   1
  -1   7   1 23269.4 1087.04  35
  -1  -7   1 23689.5 1113.41  31
  -1  -7   1 22118.1 1052.90  33
   1  -7  -1 22509.3 998.250  45
   1  -7  -1 22742.7 1073.58  41
   1   7  -1 24274.8 1087.42  38
   1   7  -1 22620.5 1112.98  36
  -1   7   1 22851.7 1039.33  38
  -1   7   1 23944.6 1139.92  36
   1   7  -1 23238.6 1040.32  39
  -1   7   1 23822.0 1080.85  37
  -1  -7   1 22826.8 1067.56  55
   1  -7  -1 22677.3 1042.89  55
  -1  -7   1 23297.6 1066.86  56
   1  -7  -1 23961.6 1096.13  56
  -1  -7   1 22920.6 1133.53  30
   1   7  -1 22674.0 1069.47  27
  -1   7   1 24291.2 1165.08  27
  -1   7   1 24342.3 1078.08  53
   1   7  -1 24027.1 1075.62  51
   1   7  -1 23274.1 1068.56  52
   1  -7  -1 23066.3 1094.90  59
  -1  -7   1 24046.0 1071.29  59
  -1  -7   1 23733.0 1072.55  60
   1  -7  -1 21462.1 1017.51  60
  -1  -7   0 46232.3 1979.54  55
   1  -7   0 48749.6 1960.07  55
  -1  -7   0 49866.7 1997.98  56
   1  -7   0 49321.0 2007.20  56
  -1   7   0 49823.7 2079.95  27
   1   7   0 48233.3 1979.91  27
   1  -7   0 47766.8 2035.41  65
  -1   7   0 48659.3 1971.46  53
   1   7   0 49660.8 1997.35  51
   1   7   0 48541.5 1977.13  52
  -1  -7   0 47318.0 1967.11  26
   1  -7   0 44707.2 2030.55   4
  -1  -7   0 47230.3 2025.94   1
  -1  -7   0 48478.5 1967.24  45
   1  -7   0 48897.3 1916.96  45
   1  -7   0 47881.5 1982.24  41
  -1   7   0 50915.2 1991.93  37
   1   7   0 48092.2 1956.51  39
   1   7   0 49824.5 2001.58  38
  -1   7   0 48875.9 1936.74  38
  -1   7   0 50714.9 2053.03  36
   1   7   0 46045.2 2021.60  36
   1  -7   0 47526.1 1980.41   5
  -1   7   0 48294.5 1985.79  35
  -1  -7   0 49095.2 2026.18  31
  -1  -7   0 48109.1 1975.02  33
  -1  -7   0 46874.6 1980.04  59
  -1  -7   0 46555.3 1974.98  60
   1  -7   0 49258.3 1947.77  60
   1   7   1 1581.25 200.576  51
   1   7   1 1310.53 178.518  53
  -1   7  -1 1788.20 193.910  53
  -1   7  -1 1586.16 190.771  52
   1   7   1 1384.25 186.740  52
   1  -7   1 1453.60 204.778   4
  -1  -7  -1 1097.89 181.837   1
   1  -7   1 1551.81 206.958  65
  -1  -7  -1 1206.82 169.568  26
  -1  -7  -1 1314.35 175.601  45
   1  -7   1 1448.12 164.283  45
  -1  -7  -1 1610.19 198.633  59
   1  -7   1 1560.15 178.401  60
  -1   7  -1 1351.83 210.485  27
   1   7   1 1615.48 196.410  27
  -1   7  -1 1648.48 191.848  37
   1   7   1 1370.78 184.882  37
  -1   7  -1 1556.85 207.193  36
   1   7   1 1167.54 175.267  38
   1   7   1 1292.49 191.568  36
   1  -7   1 1570.98 187.400   5
  -1  -7  -1 1269.19 182.533  55
   1   7   1 1397.91 184.299  54
   1  -7   1 1250.59 171.204  55
  -1  -7  -1 1440.35 191.067  56
  -1   7  -1 1680.11 190.341  35
   1   7   1 1507.65 210.871  35
  -1  -7  -1 1711.23 212.518  31
   1  -7   1 1705.44 169.776  31
   1   7   2 2526.89 254.552  54
  -1  -7  -2 2629.61 271.452  56
   1  -7   2 2798.90 257.269  55
  -1   7  -2 3004.53 303.791  27
   1   7   2 2965.02 266.970  27
  -1  -7  -2 2958.81 306.882  30
   1  -7   2 3137.15 292.316  65
   1   7   2 2946.18 254.148  64
   1   7   2 3173.46 287.476  63
  -1   7  -2 2702.32 241.186  53
   1   7   2 2914.37 264.838  53
   1   7   2 2016.00 237.628  51
   1   7   2 2293.14 239.827  52
  -1   7  -2 2672.25 251.684  52
  -1  -7  -2 2251.35 235.587  26
   1  -7   2 2871.59 286.601   4
  -1  -7  -2 2418.55 277.611   1
  -1  -7  -2 2828.24 257.606  45
   1  -7   2 2807.15 242.703  45
  -1  -7  -2 2578.83 238.166  41
   1   7   2 2570.67 239.489  40
   1   7   2 2607.17 261.940  37
   1   7   2 2515.75 258.177  38
  -1   7  -2 2823.14 249.636  37
   1   7   2 2544.99 274.328  36
  -1   7  -2 2538.88 267.440  36
   1  -7   2 2731.08 254.585   5
   1   7   2 2403.51 272.230  35
  -1  -7  -2 2870.99 285.793  31
   1  -7   2 2843.44 237.748  31
  -1  -7  -2 3060.04 288.045  59
   1  -7   2 2681.94 247.852  60
   1  -7   3 965.508 127.177  61
  -1  -7  -3 817.446 141.743  60
  -1   7  -3 780.488 141.931  58
   1  -7   3 1052.21 156.527  60
  -1  -7  -3 849.614 151.868  59
   1   7   3 567.050 122.108  27
   1  -7   3 897.005 140.099  31
  -1  -7  -3 551.660 129.111  31
  -1   7  -3 980.711 173.795  27
  -1  -7  -3 989.219 178.992  30
  -1  -7  -3 940.121 168.877  56
   1  -7   3 748.470 133.363  55
  -1   7  -3 839.591 137.189  52
   1   7   3 732.712 139.078  53
  -1   7  -3 1020.47 138.915  53
   1   7   3 1046.78 160.652  54
   1   7   3 765.834 148.707  51
   1  -7   3 915.098 142.805   5
  -1  -7  -3 1037.30 183.553   1
   1  -7   3 800.080 151.335   4
  -1  -7  -3 852.000 145.093  26
   1  -7   3 936.012 139.688  45
  -1  -7  -3 686.504 130.422  46
  -1  -7  -3 748.413 134.858  45
   1   7   3 718.068 133.273  40
  -1  -7  -3 786.583 138.500  41
  -1   7  -3 885.479 134.784  37
   1   7   3 543.722 126.209  38
   1   7   3 596.399 133.033  36
  -1   7  -3 671.644 139.293  36
   1   7   3 712.065 140.457  37
   1  -7   3 920.415 137.034  16
   1   7   3 925.462 154.864  63
   1   7   3 1108.00 148.627  64
   1  -7   3 1069.83 167.776  65
   1   7   3 718.811 133.254  62
   1  -7   3 906.432 162.947  20
   1  -7   3 568.787 115.384  19
   1  -7   4 2345.65 233.172   5
   1   7   4 2680.61 232.642  64
   1   7   4 1968.39 232.406  62
   1  -7   4 2342.79 253.160  65
  -1  -7  -4 2607.29 249.719  65
   1   7   4 2968.13 269.966  63
   1  -7   4 2288.44 216.780  61
  -1  -7  -4 2748.74 271.586  60
   1  -7   4 2796.15 263.534  60
  -1   7  -4 2965.04 272.775  58
  -1  -7  -4 2497.66 277.600  59
   1  -7   4 2482.53 248.865  31
  -1   7  -4 3064.55 309.859  27
  -1  -7  -4 2319.22 291.461  30
  -1  -7  -4 2043.57 278.793   1
   1  -7   4 2576.04 299.755   1
   1  -7   4 2280.96 255.417   4
   1   7   4 2410.08 263.114  54
  -1  -7  -4 2697.46 286.859  56
   1   7   4 1979.26 239.307  53
   1   7   4 1990.23 252.396  51
  -1   7  -4 2399.86 225.783  53
  -1   7  -4 2644.19 250.004  52
  -1  -7  -4 2631.08 259.886  26
   1  -7   4 2269.18 211.613  48
  -1  -7  -4 2538.68 262.609  46
   1  -7   4 2584.86 243.940  45
  -1  -7  -4 2182.04 236.573  45
  -1  -7  -4 2515.10 258.803  41
   1   7   4 2520.83 257.355  40
   1   7   4 2475.74 277.875  36
  -1   7  -4 2853.14 247.634  37
  -1   7  -4 2466.46 261.185  36
   1   7   4 2379.22 261.209  37
   1  -7   4 2266.76 232.167  16
  -1  -7  -4 2435.47 272.912  31
   1  -7   4 2620.83 285.484  20
   1  -7   4 2578.85 233.039  19
  -1  -7  -5 13534.3 842.068   1
   1  -7   5 13102.2 815.971   1
   1  -7   5 14381.7 754.124   4
   1  -7   5 13916.4 703.787  61
   1   7   5 13806.3 679.545  64
   1   7   5 13716.7 757.311  62
   1  -7   5 15039.0 761.869  65
  -1  -7  -5 15227.0 725.197  65
   1   7   5 13645.9 723.626  63
  -1  -7  -5 13894.0 797.268  59
  -1  -7  -5 13102.6 752.148  60
  -1   7  -5 12781.1 727.046  58
   1  -7   5 15411.2 769.197  60
  -1  -7  -5 13219.9 817.980  30
  -1   7  -5 14055.4 806.709  27
  -1  -7  -5 12436.5 775.329  56
   1   7   5 12637.6 760.280  54
  -1   7  -5 14359.3 722.927  52
   1   7   5 13071.8 747.569  53
   1   7   5 14176.0 803.682  51
   1   7   5 12107.7 737.158  22
  -1  -7  -5 14834.4 768.286  26
   1  -7   5 14161.1 679.764  47
   1  -7   5 14949.1 705.172  48
   1  -7   5 14579.9 744.395  45
  -1  -7  -5 12268.7 749.282  46
  -1  -7  -5 13370.3 765.474  41
   1   7   5 14632.0 784.104  40
  -1   7  -5 14227.1 768.775  36
  -1   7  -5 14270.8 712.274  37
   1   7   5 13320.9 788.879  36
   1   7   5 13425.8 765.022  37
   1  -7   5 13757.6 703.725   5
  -1  -7  -5 12174.4 757.156  31
   1   7   5 13764.1 837.678  35
   1  -7   5 13359.6 681.322  19
  -1  -7  -6 162.045 107.721   1
   1  -7   6 24.2312 55.9162   4
   1  -7   6 250.195 78.9190   5
   1   7   6 232.972 77.1710  63
   1   7   6 82.2593 49.0540  64
   1   7   6 115.103 81.2049  62
   1  -7   6 95.8612 63.8155  65
  -1  -7  -6 132.758 64.3750  65
  -1   7  -6 77.5061 72.9308  58
  -1  -7  -6 85.1707 75.5508  60
   1  -7   6 171.700 78.1997  61
  -1  -7  -6 33.6129 77.4594  59
  -1  -7  -6 31.1154 65.4953  31
  -1  -7  -6 149.962 99.7015  30
  -1   7  -6 268.626 109.350  27
   1  -7   6 200.384 74.7117  12
   1  -7   6 90.1054 67.0501  14
  -1  -7  -6 202.741 100.466  56
   1   7   6 125.190 83.2644  54
   1   7   6 54.8380 72.9745  53
  -1   7  -6 111.146 66.1692  52
   1   7   6 200.664 117.627  51
  -1  -7  -6 352.163 105.008  26
   1  -7   6 61.5131 57.9388  48
   1  -7   6 198.758 87.4283  45
   1  -7   6 167.782 67.9572  47
  -1  -7  -6 183.634 91.0157  46
  -1   7  -6 209.088 91.9621  43
  -1  -7  -6 217.034 96.6911  41
   1   7   6 93.0713 87.5322  40
   1   7   6 87.2860 77.4215  37
   1   7   6 64.2896 80.0039  36
   1   7   6 219.067 106.082  38
   1  -7   6 91.2876 64.4544  16
   1   7   6 113.139 93.8265  35
   1   7   6 28.9505 66.7496  22
   1  -7   6 87.4115 52.1044  19
   1  -7   6 200.699 99.4561  20
  -1   7  -7 1331.13 223.713   6
  -1  -7  -7 1571.64 270.806   1
   1   7   7 1382.62 159.719   3
   1   7   7 1038.06 156.405   2
   1   7   7 791.609 172.016  62
  -1   7  -7 1247.51 195.207  58
   1  -7   7 1262.51 186.982  61
  -1  -7  -7 1440.72 244.880  59
  -1  -7  -7 1521.74 223.800  60
  -1  -7  -7 1420.85 232.788  31
  -1  -7  -7 1107.43 221.576  30
  -1   7  -7 1224.72 224.170  27
   1  -7   7 1268.50 172.544  14
  -1  -7  -7 1436.06 239.166  56
  -1   7  -7 1663.93 203.518  52
   1   7   7 1203.15 214.379  54
   1   7   7 1482.29 208.750  53
   1   7   7 1009.10 205.613  51
   1  -7   7 1635.15 201.695  48
   1  -7   7 1450.48 182.940  47
  -1  -7  -7 1590.92 228.843  26
  -1   7  -7 1650.32 233.666  44
  -1  -7  -7 1326.39 223.909  46
   1   7   7 1048.37 203.770  40
  -1   7  -7 1233.73 197.312  43
  -1  -7  -7 1448.21 226.878  41
  -1   7  -7 1330.51 203.199  42
   1   7   7 941.695 184.172  37
   1   7   7 1506.48 228.745  38
   1   7   7 1244.46 204.722  36
   1  -7   7 1394.15 190.157  16
   1   7   7 1464.29 250.946  35
   1  -7   7 1149.14 213.084  20
   1   7   7 1352.27 214.006  22
  -1  -7  -8 15446.4 1059.42   1
  -1  -7  -8 20903.6 1086.48  59
  -1  -7  -8 16527.5 938.472  60
  -1   7  -8 20011.2 981.662  58
  -1  -7  -8 17113.7 1030.81  30
  -1   7  -8 18904.8 1100.00  29
  -1   7  -8 18072.3 1032.66  27
  -1  -7  -8 18729.7 972.254  26
   1  -7   8 20032.0 935.301  61
   1   7   8 16538.3 965.547  62
  -1  -7  -8 16227.6 1005.18  56
   1   7   8 16830.5 991.701  54
   1   7   8 17033.5 922.201  53
   1   7   8 15230.6 978.102  51
   1  -7   8 21074.4 937.655  48
   1  -7   8 19544.1 902.535  47
   1   7   8 16726.9 965.975  22
  -1  -7  -8 19356.6 899.669  23
  -1   7  -8 17710.4 976.317  44
  -1  -7  -8 16693.5 996.571  46
  -1   7  -8 20799.4 998.975  43
   1   7   8 18910.4 1021.16  40
  -1  -7  -8 18550.2 1029.67  41
  -1   7  -8 19741.3 994.882  42
   1   7   8 17255.9 973.373  38
   1   7   8 15575.4 939.620  36
   1   7   8 17721.5 960.946  37
   1   7   8 21602.9 1097.43  17
   1  -7   8 17467.8 899.126  16
  -1  -7  -8 15531.1 952.256  31
   1   7   8 17880.0 1039.60  35
   1  -7   8 18227.3 1023.34  20
  -1  -7  -9 914.915 220.909   1
   1   7   9 947.379 197.356  62
  -1   7  -9 1112.76 211.362  57
  -1  -7  -9 629.870 172.171  30
  -1   7  -9 725.934 193.014  29
  -1   7  -9 557.077 173.969  27
   1  -7   9 541.361 138.214  61
  -1  -7  -9 908.012 176.656  60
  -1   7  -9 1120.22 201.394  58
  -1  -7  -9 773.549 189.812  59
   1   7   9 1114.67 178.211  53
   1   7   9 932.352 194.279  54
  -1  -7  -9 1000.80 190.558  26
  -1  -7  -9 801.536 150.984  23
   1  -7   9 1117.10 174.039  48
   1  -7   9 808.623 147.135  47
   1  -7   9 679.274 155.728  45
  -1   7  -9 1086.10 200.286  44
  -1  -7  -9 808.189 190.297  46
   1   7   9 962.814 194.819  40
  -1   7  -9 983.747 180.596  43
  -1  -7  -9 723.401 181.394  41
  -1   7  -9 666.680 163.449  42
   1   7   9 1005.44 182.578  37
   1   7   9 867.750 183.677  38
   1  -7   9 1025.38 164.367  16
   1   7   9 916.263 213.867  17
  -1   7  -9 1044.90 235.674  32
   1   7   9 821.490 196.811  35
   1   7   9 810.587 179.246  22
   1  -7   9 676.714 168.414  20
  -1  -7 -10 6135.78 532.519  59
  -1  -7 -10 5101.02 420.072  60
  -1   7 -10 7728.33 514.810  58
  -1  -7 -10 5291.02 463.643  26
   1  -7  10 6851.85 446.515  47
   1  -7  10 6315.50 442.305  48
  -1  -7 -10 7231.40 438.310  23
   1   7  10 4985.54 398.803  53
  -1   7 -10 5595.52 473.089  44
  -1  -7 -10 5861.34 511.342  46
  -1   7 -10 6810.75 494.457  43
   1   7  10 5477.34 480.648  40
  -1  -7 -10 7060.98 549.201  41
  -1   7 -10 6118.20 480.068  42
   1   7  10 6022.78 466.354  38
   1   7  10 4371.44 404.971  37
   1   7  10 6510.84 542.778  17
  -1   7 -10 7157.94 530.501  57
   1   7  10 5554.21 496.607  54
   1   7  10 5223.34 465.116  62
   1  -7  10 6375.24 447.828  61
   1  -7  10 5887.22 503.522  20
  -1  -7 -11 3001.64 349.434  59
  -1  -7 -11 2426.56 257.351  60
  -1   7 -11 3273.50 312.500  58
   1  -7  11 3197.80 287.924  47
   1  -7  11 3018.93 287.539  48
  -1  -7 -11 3317.67 274.741  23
   1   7  11 2354.27 241.638  53
  -1  -7 -11 2279.52 305.710  46
  -1   7 -11 3278.96 329.247  44
  -1   7 -11 2843.74 303.266  43
  -1  -7 -11 3191.30 351.407  41
   1   7  11 3085.06 333.352  40
  -1   7 -11 3219.54 322.138  42
   1   7  11 2544.93 270.522  37
   1   7  11 2602.25 285.119  38
   1   7  11 3671.57 375.083  17
  -1   7 -11 3439.58 346.471  57
  -1  -7 -11 3398.17 360.602  56
   1   7  11 2804.76 326.109  54
   1  -7  11 2518.10 275.124  61
   1   7  11 2517.25 303.561  62
   1  -7  11 3060.83 331.355  20
  -1  -7 -12 290.531 80.8874  60
   1  -7  12 269.758 95.1863  61
  -1  -7 -12 393.468 127.555  59
   1  -7  12 445.022 107.244  48
  -1  -7 -12 453.403 93.2900  23
  -1   7 -12 346.764 112.690  24
   1   7  12 317.783 109.204  51
   1   7  12 298.182 109.136  54
   1  -7  12 399.652 103.360  47
  -1   7 -12 301.704 100.495  44
  -1  -7 -12 252.542 99.0699  46
  -1   7 -12 420.547 116.421  42
   1   7  12 233.156 103.128  40
  -1   7 -12 523.749 126.728  43
  -1  -7 -12 220.304 107.258  41
   1   7  12 347.407 102.740  38
   1   7  12 335.188 89.6213  37
   1   7  12 586.445 145.462  17
  -1   7 -12 360.449 99.9724  58
  -1  -7 -12 435.402 137.547  56
  -1   7 -12 172.565 90.3938  57
   1   7  12 195.628 98.9481  62
   1  -7  12 447.898 126.676  20
   1  -7  13 232.796 87.5357  61
   1   7  13 71.9071 63.8735  51
   1   7  13 199.303 81.2178  54
  -1   7 -13 227.365 88.1992  24
  -1  -7 -13 129.227 84.2468  56
  -1   7 -13 244.306 94.7514  57
   1  -7  13 96.0954 60.0788  48
   1  -7  13 145.849 74.8117  47
  -1   7 -13 209.632 82.0163  44
  -1   7 -13 140.094 72.9107  46
  -1  -7 -13 105.818 70.4600  46
  -1   7 -13 196.821 87.2963  42
   1   7  13 247.500 90.1797  40
  -1   7 -13 181.601 75.9778  43
  -1  -7 -13 80.4732 66.8487  41
   1   7  13 91.2497 54.4340  38
   1   7  13 125.351 55.2914  39
   1   7  13 251.771 91.7311  17
   1  -7  13 225.548 79.4283  20
   1   7  13 23.0828 57.5782  62
   1   7  14 194.060 73.2808  54
   1   7  14 257.178 79.4126  51
  -1   7 -14 124.734 63.0525  24
  -1   7 -14 271.995 85.9803  25
  -1   7 -14 256.845 85.3621  57
  -1  -7 -14 237.746 81.4501  56
   1  -7  14 164.534 71.1806  13
  -1   7 -14 335.491 83.6992  42
  -1   7 -14 217.812 61.4349  43
   1   7  14 214.764 80.2750  40
  -1  -7 -14 192.337 80.6308  41
   1   7  14 123.860 60.3701  62
   1   7  14 244.621 81.3296  17
   1  -7  14 113.959 59.6744  20
   1  -7  14 217.063 70.2275  61
   1  -7  14 185.134 65.2201  48
   1  -7  14 229.545 67.7761  47
  -1   7 -14 200.607 73.0461  46
  -1   7 -14 221.130 79.6599  44
  -1  -7 -14 289.581 89.3390  46
   1  -7  15 389.960 78.0611  13
   1  -7  15 323.094 56.6599  20
  -1   7 -15 396.574 73.2033  24
   1   7  15 546.573 82.9427  17
   1   8 -15 1022.28 102.470  25
   1  -8 -15 1053.11 104.593  10
   1  -8 -15 1029.95 98.2919  21
  -1   8  14 31.3545 44.1813  51
  -1   8  14 12.8585 40.0623  53
   1   8 -14 68.3812 44.5046  24
   1   8 -14 16.3024 45.9430  25
   1  -8 -14-9.25277 27.4865  23
  -1  -8  14-13.1275 40.9001  47
   1   8 -14 14.3443 35.6513  44
   1   8 -14 60.1880 46.8807  42
   1  -8 -14-14.9610 34.4258  41
  -1   8  14-30.0151 48.8368  37
  -1  -8  14 26.7108 46.9427  61
   1  -8 -14-14.3349 50.3857  11
  -1  -8  14 13.4100 45.4199  48
   1  -8 -14-14.3135 42.5199  21
   1   8 -14 43.1352 40.5210  58
  -1   8  13 18.8602 53.1515  40
   1   8 -13 19.4838 44.8332  42
   1  -8 -13-21.3324 56.6804  41
   1   8 -13 16.5084 46.5239  57
   1   8 -13 57.6233 62.5052  58
   1  -8 -13-79.2328 78.9458  11
   1  -8 -13 16.7692 35.2248  59
  -1  -8  13 53.5234 52.9994  61
  -1  -8  13-14.8193 46.1715  50
   1   8 -13 97.8731 60.9871  24
   1  -8 -13 14.3677 46.7549  23
  -1  -8  13 17.1418 45.5460  47
   1   8 -13 186.921 76.5390  44
  -1   8  13 41.9638 48.2802  51
  -1  -8  12 204.322 81.4777  47
   1   8 -12 45.1931 60.1002  44
   1  -8 -12 56.3568 59.2519  46
  -1   8  12 45.7220 52.6736  40
   1  -8 -12 110.621 77.9844  41
   1   8 -12 46.8980 73.1082  42
  -1   8  12 75.9258 71.3756  38
   1  -8 -12 70.9556 62.9015  59
  -1  -8  12 43.4957 61.3492  61
   1  -8 -12 25.0839 70.7428  11
  -1  -8  12 127.565 66.3571  50
  -1  -8  12 78.3743 51.0802  49
   1  -8 -12 56.3104 61.1409  23
   1   8 -12 149.476 74.0556  24
   1   8 -12 23.7035 63.0384  58
   1   8 -12 101.744 68.9755  57
   1  -8 -12 89.6320 53.3214  56
  -1   8  12 60.5125 53.6624  54
  -1   8  12 77.5784 80.6137  51
   1   8 -12 128.460 66.7602  52
  -1   8  11 270.195 106.056  51
  -1   8  11 261.874 98.0589  54
   1   8 -11 205.100 90.7368  52
   1   8 -11 262.013 102.877  24
   1  -8 -11 424.023 105.359  23
   1   8 -11 433.969 147.470  25
  -1  -8  11 288.719 100.618  45
   1   8 -11 180.571 88.0148  44
  -1  -8  11 228.961 99.1349  47
   1  -8 -11 269.240 105.392  46
   1  -8 -11 370.442 126.987  41
   1   8 -11 354.442 120.601  43
   1   8 -11 322.924 110.701  42
  -1   8  11 266.030 108.066  38
  -1  -8  11 297.105 101.935  61
   1  -8 -11 210.041 102.184  59
   1  -8 -11 387.876 131.893  11
  -1  -8  11 352.622 99.9221  50
  -1  -8  11 184.897 76.4516  49
   1   8 -11 358.887 122.102  58
   1   8 -11 447.598 113.340  57
   1  -8 -11 468.538 118.597  56
   1   8 -11 388.302 95.7299  21
  -1   8  10 26.0587 54.7420  54
  -1   8  10 32.9931 61.9908  51
   1   8 -10 114.798 85.2583  52
   1   8 -10 53.3751 61.4128  53
   1   8 -10 110.744 104.034  25
   1   8 -10-31.4708 59.1309  24
   1  -8 -10 98.6997 73.3031  23
   1   8 -10 29.9880 62.9950  43
   1   8 -10-29.3643 67.5717  42
   1   8 -10 86.4416 85.5979  37
  -1   8  10 131.649 97.7724  38
   1  -8 -10-104.883 65.6878  59
  -1  -8  10 111.731 69.6257  50
  -1  -8  10-25.4776 67.6976  48
  -1  -8  10 81.6267 60.6244  49
   1   8 -10-28.2221 70.1466  44
  -1  -8  10 24.9863 57.4984  45
[truncated: 11,493,577 more chars]
