# Supplementary material for: Some thio­ether-ketones and their related derivatives
Source: Acta Crystallogr E Crystallogr Commun. 2025 May 13;81(Pt 6):520–9. doi: 10.1107/S2056989025004037 (PMC12142416; doi:10.1107/S2056989025004037)
Supplement: Supplementary file 3 [file e-81-00520-Dtdpesup13.hkl]

data_Dtdpe                                                                      
_shelx_title ' addison-mao-11023br_auto_a.res in P2(1)/c'                       
_shelx_refln_list_code          4                                               
_shelx_F_calc_maximum       76.92                                               
_exptl_crystal_F_000       348.00                                               
_reflns_d_resolution_high  0.7842                                               
                                                                                
loop_                                                                           
 _space_group_symop_operation_xyz                                               
 'x, y, z'                                                                      
 '-x, y+1/2, -z+1/2'                                                            
 '-x, -y, -z'                                                                   
 'x, -y-1/2, z-1/2'                                                             
                                                                                
_cell_length_a     5.1639                                                       
_cell_length_b    11.1078                                                       
_cell_length_c    14.8132                                                       
_cell_angle_alpha  90.000                                                       
_cell_angle_beta   92.868                                                       
_cell_angle_gamma  90.000                                                       
                                                                                
_shelx_F_squared_multiplier     1.000                                           
                                                                                
loop_                                                                           
 _refln_index_h                                                                 
 _refln_index_k                                                                 
 _refln_index_l                                                                 
 _refln_F_squared_calc                                                          
 _refln_F_squared_meas                                                          
 _refln_F_squared_sigma                                                         
 _refln_observed_status                                                         
   2   0   0        355.57        370.58         9.01 o                         
   3   0   0         33.94         36.42         1.53 o                         
   4   0   0         67.20         72.69         2.31 o                         
   5   0   0        150.83        199.83         6.12 o                         
   6   0   0          0.02         -0.12         0.37 o                         
   1   1   0        375.94        357.48         3.75 o                         
   2   1   0        185.56        167.16         2.35 o                         
   3   1   0          1.86          1.22         0.21 o                         
   4   1   0         16.63         15.11         0.73 o                         
   5   1   0         15.66         23.51         0.94 o                         
   6   1   0          0.00          0.22         0.26 o                         
   1   2   0        151.84        146.08         1.59 o                         
   2   2   0         73.00         70.77         1.56 o                         
   3   2   0         25.42         29.34         0.95 o                         
   4   2   0          2.03          2.01         0.27 o                         
   5   2   0         19.91         23.60         1.02 o                         
   6   2   0          0.02         -0.09         0.26 o                         
   1   3   0         15.31         13.04         0.39 o                         
   2   3   0         36.91         35.01         0.96 o                         
   3   3   0         33.01         35.46         0.90 o                         
   4   3   0          7.83         10.13         0.51 o                         
   5   3   0         11.78         16.76         0.80 o                         
   6   3   0          0.78          0.98         0.28 o                         
   0   4   0        538.94        570.01         9.02 o                         
   1   4   0        998.78       1015.25        10.92 o                         
   2   4   0         56.76         50.01         0.83 o                         
   3   4   0         25.76         26.14         0.64 o                         
   4   4   0          1.66          1.34         0.24 o                         
   5   4   0          0.29          0.43         0.34 o                         
   6   4   0          0.24          0.31         0.29 o                         
   1   5   0         28.50         19.90         0.42 o                         
   2   5   0        140.09        119.83         1.52 o                         
   3   5   0        107.36        109.02         1.48 o                         
   4   5   0          0.10          0.46         0.26 o                         
   5   5   0          0.10         -0.27         0.33 o                         
   6   5   0          0.25         -0.03         0.22 o                         
   0   6   0        978.72        927.96         8.42 o                         
   1   6   0         31.15         17.78         0.41 o                         
   2   6   0          1.43          2.92         0.21 o                         
   3   6   0         11.03         10.06         0.40 o                         
   4   6   0         63.30         71.75         1.61 o                         
   5   6   0          7.45          9.25         0.78 o                         
   1   7   0        640.75        637.95         4.87 o                         
   2   7   0        128.78        139.17         1.54 o                         
   3   7   0         46.51         50.88         1.06 o                         
   4   7   0        128.01        139.14         4.00 o                         
   5   7   0          1.03          0.86         0.30 o                         
   0   8   0          0.01         -0.01         0.16 o                         
   1   8   0        109.32        102.94         1.28 o                         
   2   8   0          1.71          2.10         0.20 o                         
   3   8   0          0.21          0.12         0.20 o                         
   4   8   0         11.04          8.93         0.69 o                         
   5   8   0          0.37         -0.05         0.23 o                         
   1   9   0        141.70        144.89         1.69 o                         
   2   9   0         41.01         40.06         0.77 o                         
   3   9   0         25.88         24.49         0.88 o                         
   4   9   0          9.44          6.33         0.46 o                         
   5   9   0          0.02          0.00         0.17 o                         
   0  10   0         26.65         28.35         0.96 o                         
   1  10   0          3.78          3.93         0.27 o                         
   2  10   0         12.16          8.97         0.51 o                         
   3  10   0          0.50          0.10         0.23 o                         
   4  10   0          0.76          0.85         0.21 o                         
   1  11   0         27.98         26.51         0.79 o                         
   2  11   0         10.30         13.30         0.52 o                         
   3  11   0          8.62         11.84         0.47 o                         
   4  11   0          2.89          1.65         0.31 o                         
   0  12   0         23.23         24.24         0.83 o                         
   1  12   0         46.40         50.40         0.92 o                         
   2  12   0          2.28          2.05         0.21 o                         
   3  12   0          2.34          1.07         0.29 o                         
   1  13   0          0.19          0.62         0.16 o                         
   2  13   0          0.01         -0.03         0.27 o                         
   0  14   0          2.76          1.93         0.38 o                         
   1  14   0          1.99          0.55         0.16 o                         
  -6   1   1          9.59          9.73         0.84 o                         
  -5   1   1          1.32          1.42         0.32 o                         
  -4   1   1          3.67          4.11         0.30 o                         
  -3   1   1          0.99          1.28         0.21 o                         
  -2   1   1        763.76        725.26         7.68 o                         
   0   1   1         44.65         59.70         0.93 o                         
   1   1   1       2036.45       1926.67        20.31 o                         
   2   1   1          0.30          0.33         0.08 o                         
   3   1   1        605.93        624.84         6.91 o                         
   4   1   1        111.07        125.86         1.91 o                         
   5   1   1          1.68          1.02         0.31 o                         
   6   1   1          0.02          0.05         0.27 o                         
  -6   2   1          2.64          2.78         0.35 o                         
  -5   2   1         20.15         19.58         0.79 o                         
  -4   2   1         21.97         17.01         0.62 o                         
  -3   2   1         28.64         26.09         0.82 o                         
  -2   2   1        932.47        924.12         9.60 o                         
  -1   2   1        381.52        382.86         4.08 o                         
   0   2   1       2929.47       2864.68        29.78 o                         
   1   2   1       1022.64        919.20         9.42 o                         
   2   2   1         10.16          5.87         0.27 o                         
   3   2   1        174.40        183.79         2.66 o                         
   4   2   1         17.72         24.26         0.68 o                         
   5   2   1         12.82         18.37         0.77 o                         
   6   2   1          2.77          4.19         0.43 o                         
  -6   3   1          1.02          0.16         0.39 o                         
  -5   3   1         19.74         25.84         0.92 o                         
  -4   3   1          0.26          0.12         0.19 o                         
  -3   3   1          9.21          7.03         0.41 o                         
  -2   3   1         57.22         56.62         1.32 o                         
  -1   3   1        923.78        938.47         9.87 o                         
   0   3   1        408.76        413.30         4.84 o                         
   1   3   1        190.48        196.44         2.15 o                         
   2   3   1         46.15         52.88         0.87 o                         
   3   3   1          2.10          1.52         0.21 o                         
   4   3   1         16.62         20.19         0.63 o                         
   5   3   1          3.37          4.46         0.44 o                         
   6   3   1          2.87          1.71         0.30 o                         
  -6   4   1          0.14          0.22         0.30 o                         
  -5   4   1          0.08          0.15         0.26 o                         
  -4   4   1          6.86          8.98         0.44 o                         
  -3   4   1        128.26        130.65         1.63 o                         
  -2   4   1         57.16         72.36         0.98 o                         
  -1   4   1         92.00         88.05         1.44 o                         
   0   4   1       1275.08       1274.98        13.09 o                         
   1   4   1         54.81         48.03         0.80 o                         
   2   4   1        905.94        931.04         8.71 o                         
   3   4   1         23.56         20.60         0.51 o                         
   4   4   1          2.17          1.17         0.23 o                         
   5   4   1          5.15          2.79         0.40 o                         
   6   4   1          0.76          0.69         0.34 o                         
  -6   5   1          0.71          0.28         0.23 o                         
  -5   5   1          0.35          0.61         0.30 o                         
  -4   5   1          3.84          3.04         0.30 o                         
  -3   5   1          0.17          0.62         0.15 o                         
  -2   5   1          0.33          0.45         0.11 o                         
  -1   5   1        469.20        446.12         4.38 o                         
   0   5   1          1.18          4.80         0.27 o                         
   1   5   1          8.39          5.23         0.21 o                         
   2   5   1        140.28        146.29         1.59 o                         
   3   5   1         10.88         11.28         0.40 o                         
   4   5   1         26.63         29.49         0.91 o                         
   5   5   1          0.44          0.78         0.30 o                         
   6   5   1          0.00          0.14         0.22 o                         
  -5   6   1          5.47          5.32         0.45 o                         
  -4   6   1         11.01         10.47         0.71 o                         
  -3   6   1          0.05          0.37         0.17 o                         
  -2   6   1         22.34         24.87         0.57 o                         
  -1   6   1         86.50         88.42         1.05 o                         
   0   6   1          5.45          6.97         0.22 o                         
   1   6   1         15.11         13.04         0.34 o                         
   2   6   1          5.39          6.43         0.29 o                         
   3   6   1         31.44         36.41         0.75 o                         
   4   6   1          2.00          1.53         0.26 o                         
   5   6   1          0.00         -0.01         0.25 o                         
  -5   7   1          3.66          3.08         0.30 o                         
  -4   7   1          0.03          0.34         0.32 o                         
  -3   7   1          0.02          0.18         0.18 o                         
  -2   7   1        204.40        198.17         1.95 o                         
  -1   7   1        307.14        305.71         2.72 o                         
   0   7   1        224.32        214.30         1.70 o                         
   1   7   1         17.16         19.27         0.46 o                         
   2   7   1         31.06         29.57         0.56 o                         
   3   7   1        146.60        155.64         1.82 o                         
   4   7   1          8.21          7.61         0.45 o                         
   5   7   1          1.20          0.27         0.20 o                         
  -5   8   1          2.87          1.01         0.22 o                         
  -4   8   1          5.00          5.34         0.46 o                         
  -3   8   1         14.06         16.52         0.56 o                         
  -2   8   1        240.11        238.80         2.25 o                         
  -1   8   1         45.45         48.02         0.73 o                         
   0   8   1        274.29        268.53         2.23 o                         
   1   8   1        361.39        346.82         2.83 o                         
   2   8   1        211.16        222.57         1.98 o                         
   3   8   1        175.27        184.04         2.19 o                         
   4   8   1          4.55          5.73         0.42 o                         
   5   8   1          0.09          0.54         0.22 o                         
  -5   9   1          1.00          0.33         0.15 o                         
  -4   9   1          1.76          1.15         0.29 o                         
  -3   9   1          2.17          1.93         0.27 o                         
  -2   9   1         18.21         15.84         0.47 o                         
  -1   9   1        197.52        204.90         1.81 o                         
   0   9   1         29.54         27.89         0.62 o                         
   1   9   1          0.16          0.27         0.17 o                         
   2   9   1         22.83         22.90         0.57 o                         
   3   9   1          0.14         -0.09         0.23 o                         
   4   9   1          7.32          7.31         0.42 o                         
   5   9   1          0.00         -0.11         0.14 o                         
  -4  10   1          1.74          2.59         0.27 o                         
  -3  10   1          3.13          3.08         0.30 o                         
  -2  10   1          0.02          0.14         0.21 o                         
  -1  10   1          8.66         10.55         0.38 o                         
   0  10   1         13.44         13.23         0.43 o                         
   1  10   1          5.06          3.95         0.25 o                         
   2  10   1          0.52          0.64         0.21 o                         
   3  10   1          0.62          1.00         0.24 o                         
   4  10   1          0.28          0.25         0.15 o                         
  -4  11   1          1.62         -0.01         0.18 o                         
  -3  11   1          3.60          4.32         0.29 o                         
  -2  11   1         19.72         21.07         0.61 o                         
  -1  11   1          3.29          2.89         0.27 o                         
   0  11   1          0.11          0.12         0.20 o                         
   1  11   1          7.71          5.58         0.34 o                         
   2  11   1          2.65          2.65         0.26 o                         
   3  11   1          0.55          1.24         0.18 o                         
   4  11   1          0.00          0.10         0.13 o                         
  -3  12   1          0.47          0.26         0.17 o                         
  -2  12   1          8.88          6.95         0.34 o                         
  -1  12   1          0.05          0.27         0.15 o                         
   0  12   1          4.91          4.72         0.29 o                         
   1  12   1          7.15          7.77         0.39 o                         
   2  12   1          2.78          2.03         0.19 o                         
   3  12   1          2.12          1.46         0.30 o                         
  -2  13   1         11.28          7.30         0.69 o                         
  -1  13   1          4.55          4.85         0.26 o                         
   0  13   1         17.90         19.08         0.49 o                         
   1  13   1          0.40          0.29         0.14 o                         
   2  13   1          0.24          0.09         0.19 o                         
   0  14   1          2.56          1.18         0.27 o                         
  -6   0   2          0.04          0.21         0.37 o                         
  -5   0   2          1.50          0.78         0.43 o                         
  -4   0   2          0.40          0.80         0.30 o                         
  -3   0   2          1.01          0.60         0.22 o                         
  -2   0   2         46.76         47.03         0.96 o                         
  -1   0   2        847.50        765.43         8.85 o                         
   0   0   2       1020.06        950.78        16.04 o                         
   2   0   2       1713.50       1604.89        21.06 o                         
   3   0   2        646.73        668.09        13.08 o                         
   4   0   2         58.11         58.80         1.49 o                         
   5   0   2          3.80          7.08         0.80 o                         
   6   0   2          1.77          3.01         0.51 o                         
  -6   1   2          3.42          3.02         0.39 o                         
  -5   1   2          4.29          3.66         0.44 o                         
  -4   1   2         36.75         42.54         0.78 o                         
  -3   1   2        454.29        454.39         4.73 o                         
  -2   1   2        322.22        311.43         3.05 o                         
  -1   1   2       2610.00       2658.22        21.64 o                         
   0   1   2         16.51         13.86         0.40 o                         
   1   1   2       2806.76       2690.88        25.07 o                         
   2   1   2       1377.08       1346.84        11.74 o                         
   3   1   2         32.22         31.09         0.77 o                         
   4   1   2         11.96         17.24         0.57 o                         
   5   1   2          0.84          0.65         0.31 o                         
   6   1   2          0.90          0.64         0.28 o                         
  -6   2   2          5.26          4.21         0.50 o                         
  -5   2   2          0.64          0.59         0.32 o                         
  -4   2   2          0.85          1.17         0.21 o                         
  -3   2   2         94.33         85.73         1.21 o                         
  -2   2   2        557.67        529.29         6.26 o                         
  -1   2   2         22.62         25.28         0.40 o                         
   0   2   2        605.25        606.73        10.41 o                         
   1   2   2        189.40        168.67         1.69 o                         
   2   2   2         68.37         66.95         1.12 o                         
   3   2   2         16.83         18.92         0.72 o                         
   4   2   2         27.14         27.23         0.69 o                         
   5   2   2         26.74         29.52         1.09 o                         
   6   2   2          0.00          0.37         0.24 o                         
  -6   3   2          1.57          1.03         0.69 o                         
  -5   3   2          1.57          0.95         0.31 o                         
  -4   3   2          0.56          0.33         0.20 o                         
  -3   3   2        608.22        625.11         6.49 o                         
  -2   3   2          9.48          7.24         0.29 o                         
  -1   3   2        128.58        132.20         1.52 o                         
   0   3   2        312.31        317.79         4.04 o                         
   1   3   2          4.56          7.37         0.25 o                         
   2   3   2       1065.03       1111.14        10.42 o                         
   3   3   2          3.85          1.81         0.20 o                         
   4   3   2          3.65          3.27         0.29 o                         
   5   3   2          1.64          1.61         0.34 o                         
   6   3   2          0.09          0.11         0.25 o                         
  -6   4   2          2.46          1.84         0.45 o                         
  -5   4   2          0.39          0.42         0.30 o                         
  -4   4   2          0.02          0.16         0.20 o                         
  -3   4   2          0.17          0.22         0.13 o                         
  -2   4   2         66.76         62.70         0.90 o                         
  -1   4   2          5.99          6.76         0.26 o                         
   0   4   2          0.48          0.33         0.13 o                         
   1   4   2        154.29        132.74         1.96 o                         
   2   4   2        328.53        329.59         3.51 o                         
   3   4   2         23.21         22.43         0.55 o                         
   4   4   2          0.38          0.82         0.20 o                         
   5   4   2          6.95          5.20         0.48 o                         
   6   4   2          0.27          0.45         0.27 o                         
  -6   5   2          0.21          0.65         0.46 o                         
  -5   5   2          6.28          6.78         0.55 o                         
  -4   5   2         27.84         32.44         0.83 o                         
  -3   5   2          5.18          5.12         0.24 o                         
  -2   5   2         52.50         55.36         0.83 o                         
  -1   5   2        588.29        578.93         4.50 o                         
   0   5   2        147.19        143.77         1.97 o                         
   1   5   2       1300.23       1358.85        11.14 o                         
   2   5   2         80.05         73.58         0.93 o                         
   3   5   2          0.50          0.67         0.16 o                         
   4   5   2          4.45          2.67         0.26 o                         
   5   5   2          0.24          0.36         0.26 o                         
   6   5   2          0.91          0.64         0.38 o                         
  -5   6   2          1.21          0.61         0.26 o                         
  -4   6   2          0.63          0.54         0.24 o                         
  -3   6   2         84.14         86.92         1.16 o                         
  -2   6   2        493.63        489.27         3.95 o                         
  -1   6   2        703.22        672.08         4.91 o                         
   0   6   2        262.95        244.94         2.02 o                         
   1   6   2         19.71         23.77         0.47 o                         
   2   6   2         37.29         36.58         0.65 o                         
   3   6   2        130.46        140.72         1.90 o                         
   4   6   2          2.11          2.64         0.32 o                         
   5   6   2          0.65          0.15         0.19 o                         
  -5   7   2          0.24          0.31         0.20 o                         
  -4   7   2         11.39         11.00         0.64 o                         
  -3   7   2          4.79          4.91         0.29 o                         
  -2   7   2         11.46         12.51         0.38 o                         
  -1   7   2        161.93        171.60         1.59 o                         
   0   7   2        118.41        106.74         1.08 o                         
   1   7   2         40.01         35.48         0.60 o                         
   2   7   2         52.36         49.16         0.72 o                         
   3   7   2          7.33          8.58         0.38 o                         
   4   7   2         20.06         23.51         0.76 o                         
   5   7   2          2.33          3.52         0.33 o                         
  -5   8   2          1.53          0.95         0.29 o                         
  -4   8   2          6.04          6.01         0.46 o                         
  -3   8   2          0.06         -0.09         0.18 o                         
  -2   8   2         44.30         45.29         0.76 o                         
  -1   8   2          0.02         -0.05         0.12 o                         
   0   8   2          0.68          0.53         0.13 o                         
   1   8   2        135.84        130.07         1.37 o                         
   2   8   2          4.97          5.10         0.26 o                         
   3   8   2          9.10         13.24         0.47 o                         
   4   8   2          1.11          0.28         0.20 o                         
   5   8   2          1.35          1.41         0.29 o                         
  -5   9   2          0.09          0.30         0.20 o                         
  -4   9   2          4.09          4.13         0.37 o                         
  -3   9   2         14.18         12.98         0.62 o                         
  -2   9   2         11.48         10.23         0.37 o                         
  -1   9   2          0.12          0.39         0.15 o                         
   0   9   2        136.79        146.71         1.52 o                         
   1   9   2          2.07          2.15         0.20 o                         
   2   9   2         42.07         40.01         0.68 o                         
   3   9   2          5.45          5.57         0.36 o                         
   4   9   2          4.66          3.67         0.31 o                         
  -4  10   2          3.37          2.57         0.30 o                         
  -3  10   2          0.72          0.79         0.21 o                         
  -2  10   2        190.47        198.35         2.43 o                         
  -1  10   2        109.40        114.94         1.33 o                         
   0  10   2         27.49         27.59         0.60 o                         
   1  10   2        137.27        146.55         1.56 o                         
   2  10   2         12.58         10.20         0.49 o                         
   3  10   2         15.82         15.55         0.57 o                         
   4  10   2          1.92          2.03         0.20 o                         
  -4  11   2          0.07         -0.13         0.16 o                         
  -3  11   2          7.06          7.36         0.37 o                         
  -2  11   2          0.03          0.63         0.17 o                         
  -1  11   2         25.91         29.92         0.70 o                         
   0  11   2         20.05         19.55         0.60 o                         
   1  11   2         23.52         26.28         0.68 o                         
   2  11   2         13.02         14.31         0.51 o                         
   3  11   2          3.65          4.67         0.29 o                         
   4  11   2          0.05          0.21         0.22 o                         
  -3  12   2          1.98          1.31         0.28 o                         
  -2  12   2          1.71          3.82         0.24 o                         
  -1  12   2          0.70          1.25         0.19 o                         
   0  12   2          0.59          1.37         0.20 o                         
   1  12   2         14.57         12.26         0.40 o                         
   2  12   2          7.23          9.19         0.35 o                         
   3  12   2          3.47          2.12         0.33 o                         
  -2  13   2          0.35          0.59         0.25 o                         
  -1  13   2          0.63          0.78         0.14 o                         
   0  13   2          0.33          0.31         0.11 o                         
   1  13   2          2.99          3.46         0.22 o                         
   2  13   2          2.07          1.46         0.25 o                         
   0  14   2          2.79          1.51         0.28 o                         
  -6   1   3          7.98          5.96         0.78 o                         
  -5   1   3          9.97         14.82         0.64 o                         
  -4   1   3         59.03         66.16         1.03 o                         
  -3   1   3          3.14          3.42         0.27 o                         
  -2   1   3        143.58        139.32         1.52 o                         
  -1   1   3       5916.28       6206.75        50.76 o                         
   0   1   3       1021.43        984.95        13.42 o                         
   1   1   3        302.64        298.22         2.54 o                         
   2   1   3       1173.15       1167.00        10.54 o                         
   3   1   3         62.35         48.05         0.83 o                         
   4   1   3         33.47         41.63         0.98 o                         
   5   1   3          1.76          1.07         0.35 o                         
   6   1   3          1.15          1.79         0.34 o                         
  -6   2   3          0.46          0.33         0.24 o                         
  -5   2   3          2.14          2.35         0.32 o                         
  -4   2   3        144.01        153.83         1.85 o                         
  -3   2   3         28.05         24.61         0.58 o                         
  -2   2   3         73.60         76.00         1.32 o                         
  -1   2   3          4.55          6.16         0.20 o                         
   0   2   3       4510.17       4825.04        61.34 o                         
   1   2   3       3458.21       3427.01        29.07 o                         
   2   2   3        394.29        406.74         5.69 o                         
   3   2   3          0.14          0.45         0.13 o                         
   4   2   3         26.53         21.36         0.75 o                         
   5   2   3         11.54         12.92         0.67 o                         
   6   2   3          0.00          0.15         0.27 o                         
  -6   3   3          0.04         -0.10         0.23 o                         
  -5   3   3          2.34          1.50         0.28 o                         
  -4   3   3         70.37         73.44         1.24 o                         
  -3   3   3        283.84        280.10         2.97 o                         
  -2   3   3        416.07        392.84         3.60 o                         
  -1   3   3        241.00        234.53         2.57 o                         
   0   3   3        491.42        477.30         5.91 o                         
   1   3   3       1600.33       1478.94        14.00 o                         
   2   3   3        568.98        576.63         5.42 o                         
   3   3   3         55.52         55.85         0.98 o                         
   4   3   3         55.57         50.41         1.00 o                         
   5   3   3          4.97          9.29         0.56 o                         
   6   3   3          0.08         -0.03         0.19 o                         
  -6   4   3          1.43          0.46         0.53 o                         
  -5   4   3          3.44          6.63         0.46 o                         
  -4   4   3          1.77          1.06         0.21 o                         
  -3   4   3          5.25          5.99         0.25 o                         
  -2   4   3        249.45        258.41         2.38 o                         
  -1   4   3        190.12        176.99         2.05 o                         
   0   4   3        988.84       1020.83        11.14 o                         
   1   4   3         31.37         32.47         0.73 o                         
   2   4   3         31.09         28.79         0.61 o                         
   3   4   3         35.56         35.58         0.67 o                         
   4   4   3         29.65         31.35         1.00 o                         
   5   4   3          7.03          7.60         0.48 o                         
   6   4   3          0.01         -0.03         0.17 o                         
  -6   5   3          0.26          0.00         0.29 o                         
  -5   5   3          2.30          2.66         0.33 o                         
  -4   5   3          0.50          0.98         0.21 o                         
  -3   5   3          0.08          0.02         0.13 o                         
  -2   5   3        118.59        115.05         1.30 o                         
  -1   5   3         45.97         37.75         0.58 o                         
   0   5   3       1076.69       1105.00         8.98 o                         
   1   5   3         17.45         15.95         0.36 o                         
   2   5   3          1.14          0.94         0.13 o                         
   3   5   3          5.59          3.93         0.26 o                         
   4   5   3          3.48          3.82         0.29 o                         
   5   5   3          4.00          4.84         0.37 o                         
  -5   6   3         18.54         19.32         0.74 o                         
  -4   6   3          0.22          0.25         0.20 o                         
  -3   6   3          4.00          3.28         0.24 o                         
  -2   6   3         45.87         40.03         0.68 o                         
  -1   6   3        170.27        178.55         1.50 o                         
   0   6   3        463.72        492.38         3.43 o                         
   1   6   3         23.09         23.70         0.44 o                         
   2   6   3         11.54         10.54         0.33 o                         
   3   6   3         77.62         78.88         1.56 o                         
   4   6   3         10.02          6.62         0.41 o                         
   5   6   3          0.17          0.97         0.22 o                         
  -5   7   3          0.46          0.27         0.19 o                         
  -4   7   3          3.08          4.93         0.43 o                         
  -3   7   3         27.31         24.77         0.61 o                         
  -2   7   3         52.42         49.04         0.76 o                         
  -1   7   3         83.15         77.17         0.92 o                         
   0   7   3          6.14          7.98         0.26 o                         
   1   7   3          9.91         10.99         0.30 o                         
   2   7   3         96.89         95.57         1.11 o                         
   3   7   3          0.12          0.17         0.19 o                         
   4   7   3          1.81          0.88         0.21 o                         
   5   7   3          0.03          0.17         0.17 o                         
  -5   8   3          6.82          4.33         0.53 o                         
  -4   8   3         17.87         20.32         0.76 o                         
  -3   8   3          1.91          1.60         0.21 o                         
  -2   8   3         75.43         83.15         1.14 o                         
  -1   8   3         33.95         36.64         0.60 o                         
   0   8   3         20.05         18.54         0.42 o                         
   1   8   3        175.27        172.14         1.62 o                         
   2   8   3          9.12          6.09         0.28 o                         
   3   8   3         79.59         81.00         1.41 o                         
   4   8   3          5.97         10.16         0.43 o                         
   5   8   3          4.62          2.69         0.28 o                         
  -4   9   3          7.81          9.46         0.55 o                         
  -3   9   3         83.83         93.30         1.60 o                         
  -2   9   3        110.86        117.33         1.37 o                         
  -1   9   3         33.05         31.47         0.60 o                         
   0   9   3        109.17        111.83         1.20 o                         
   1   9   3         74.84         77.39         1.02 o                         
   2   9   3         81.46         88.77         1.12 o                         
   3   9   3          9.83         11.29         0.49 o                         
   4   9   3          8.60          7.68         0.34 o                         
  -4  10   3          0.01          0.25         0.19 o                         
  -3  10   3          2.54          3.78         0.31 o                         
  -2  10   3         24.98         24.77         0.63 o                         
  -1  10   3         11.86         13.88         0.41 o                         
   0  10   3         42.93         48.04         0.76 o                         
   1  10   3          4.70          4.28         0.25 o                         
   2  10   3          0.58          0.25         0.20 o                         
   3  10   3          0.54          0.09         0.17 o                         
   4  10   3          0.05          0.09         0.16 o                         
  -4  11   3          0.31          0.32         0.17 o                         
  -3  11   3          6.99          4.67         0.28 o                         
  -2  11   3         14.69         14.78         0.54 o                         
  -1  11   3          9.74          7.93         0.34 o                         
   0  11   3         36.24         38.04         0.81 o                         
   1  11   3          0.95          0.78         0.17 o                         
   2  11   3          0.19          0.22         0.17 o                         
   3  11   3          4.19          2.44         0.21 o                         
  -3  12   3          0.17          0.37         0.18 o                         
  -2  12   3          2.85          2.72         0.21 o                         
  -1  12   3         10.09         11.72         0.37 o                         
   0  12   3          4.23          5.41         0.27 o                         
   1  12   3          4.70          3.64         0.24 o                         
   2  12   3          3.11          2.58         0.19 o                         
   3  12   3          2.59          0.59         0.15 o                         
  -2  13   3          0.53          0.27         0.19 o                         
  -1  13   3         11.07         11.14         0.43 o                         
   0  13   3          4.05          2.76         0.19 o                         
   1  13   3          2.34          2.32         0.21 o                         
   2  13   3          5.02          1.76         0.27 o                         
  -6   0   4         17.26         17.66         4.02 o                         
  -5   0   4          1.33          0.74         0.39 o                         
  -4   0   4         36.04         43.15         1.29 o                         
  -3   0   4         60.39         71.99         2.13 o                         
  -2   0   4         60.64         73.13         2.56 o                         
   0   0   4        726.20        720.80         9.61 o                         
   1   0   4       1140.24       1111.46        11.75 o                         
   2   0   4          2.41          1.05         0.25 o                         
   3   0   4         72.47         63.09         1.70 o                         
   4   0   4         68.96         58.80         1.93 o                         
   5   0   4          1.83          4.44         0.60 o                         
   6   0   4          1.53          2.67         0.56 o                         
  -6   1   4          1.46          0.65         0.44 o                         
  -5   1   4          4.65          5.13         0.44 o                         
  -4   1   4          0.27          0.32         0.21 o                         
  -3   1   4         88.14         94.77         1.46 o                         
  -2   1   4        261.23        253.59         2.68 o                         
  -1   1   4       1185.38       1150.25         9.62 o                         
   0   1   4        776.29        771.27        10.39 o                         
   1   1   4        275.78        276.94         2.59 o                         
   2   1   4        281.76        292.73         3.35 o                         
   3   1   4         13.67         15.65         0.47 o                         
   4   1   4         68.91         72.70         1.81 o                         
   5   1   4          0.03         -0.03         0.34 o                         
   6   1   4          0.10         -0.08         0.28 o                         
  -6   2   4          8.08          4.49         0.70 o                         
  -5   2   4         10.61         14.18         0.77 o                         
  -4   2   4         15.44         15.59         0.51 o                         
  -3   2   4        158.30        158.82         1.85 o                         
  -2   2   4          4.25          3.91         0.22 o                         
  -1   2   4       1342.93       1372.37        12.57 o                         
   0   2   4       1287.04       1290.22        15.06 o                         
   1   2   4        276.30        244.53         2.65 o                         
   2   2   4        445.48        461.00         5.91 o                         
   3   2   4          0.26          0.32         0.13 o                         
   4   2   4          7.97          9.59         0.44 o                         
   5   2   4          3.79          4.52         0.40 o                         
   6   2   4          0.10          0.06         0.20 o                         
  -6   3   4          2.52          2.45         0.74 o                         
  -5   3   4          0.10          0.08         0.26 o                         
  -4   3   4          2.68          2.14         0.26 o                         
  -3   3   4         41.82         42.67         0.82 o                         
  -2   3   4         10.14          8.50         0.28 o                         
  -1   3   4         79.18         82.67         1.20 o                         
   0   3   4          0.17          0.66         0.15 o                         
   1   3   4        182.98        183.46         2.07 o                         
   2   3   4          3.76          6.58         0.27 o                         
   3   3   4          1.86          1.60         0.17 o                         
   4   3   4          1.64          1.60         0.24 o                         
   5   3   4          0.02          0.50         0.28 o                         
   6   3   4          0.07         -0.11         0.27 o                         
  -6   4   4          2.02          0.93         0.42 o                         
  -5   4   4          6.86          6.47         0.50 o                         
  -4   4   4         77.04         79.63         1.71 o                         
  -3   4   4        102.65         94.10         1.08 o                         
  -2   4   4        150.55        140.27         1.39 o                         
  -1   4   4         51.52         62.77         1.01 o                         
   0   4   4        258.21        273.71         3.30 o                         
   1   4   4        882.28        891.59         7.27 o                         
   2   4   4         54.50         50.26         0.79 o                         
   3   4   4          4.53          2.63         0.20 o                         
   4   4   4          1.26          2.45         0.27 o                         
   5   4   4          3.33          3.40         0.34 o                         
   6   4   4          0.59          0.24         0.20 o                         
  -6   5   4          1.97          0.88         0.45 o                         
  -5   5   4          0.66          0.80         0.24 o                         
  -4   5   4          0.62          0.81         0.20 o                         
  -3   5   4          0.55          0.78         0.15 o                         
  -2   5   4        447.52        471.42         3.69 o                         
  -1   5   4        564.96        578.36         4.41 o                         
   0   5   4        436.17        426.51         3.23 o                         
   1   5   4         50.57         57.09         0.73 o                         
   2   5   4         22.33         18.20         0.47 o                         
   3   5   4        120.17        118.96         1.85 o                         
   4   5   4         28.41         27.63         0.83 o                         
   5   5   4          0.58          0.43         0.21 o                         
  -5   6   4          3.30          3.15         0.29 o                         
  -4   6   4          2.36          2.60         0.33 o                         
  -3   6   4         10.86          7.92         0.34 o                         
  -2   6   4          1.02          0.33         0.12 o                         
  -1   6   4         70.36         74.53         0.92 o                         
   0   6   4        250.82        257.23         2.04 o                         
   1   6   4        164.87        153.80         1.37 o                         
   2   6   4         81.41         86.47         1.02 o                         
   3   6   4         93.76         99.65         1.37 o                         
   4   6   4          3.09          2.42         0.29 o                         
   5   6   4          0.92          2.35         0.25 o                         
  -5   7   4         12.47         12.52         0.72 o                         
  -4   7   4          1.64          1.79         0.26 o                         
  -3   7   4         23.63         22.26         0.56 o                         
  -2   7   4         63.59         68.40         0.96 o                         
  -1   7   4         20.39         17.08         0.37 o                         
   0   7   4        174.30        179.93         1.58 o                         
   1   7   4         28.16         32.59         0.54 o                         
   2   7   4         41.00         39.45         0.73 o                         
   3   7   4         46.33         37.53         0.90 o                         
   4   7   4         15.68         18.98         0.72 o                         
   5   7   4          0.98          0.65         0.20 o                         
  -5   8   4          2.00          1.71         0.42 o                         
  -4   8   4          2.72          4.89         0.39 o                         
  -3   8   4         19.05         22.36         0.63 o                         
  -2   8   4         48.13         43.67         0.76 o                         
  -1   8   4          0.29          0.57         0.13 o                         
   0   8   4         49.15         49.63         0.71 o                         
   1   8   4         24.71         21.68         0.46 o                         
   2   8   4         18.40         18.85         0.50 o                         
   3   8   4          3.77          3.05         0.30 o                         
   4   8   4          0.01          0.23         0.17 o                         
   5   8   4          0.00          0.16         0.27 o                         
  -4   9   4          9.19          7.92         0.46 o                         
  -3   9   4          0.18          0.47         0.21 o                         
  -2   9   4         27.28         27.84         0.59 o                         
  -1   9   4          8.44          9.02         0.30 o                         
   0   9   4         36.77         40.86         0.65 o                         
   1   9   4          2.02          2.60         0.19 o                         
   2   9   4          3.29          2.21         0.20 o                         
   3   9   4          0.43          0.04         0.18 o                         
   4   9   4          1.47          1.06         0.16 o                         
  -4  10   4         11.35         10.43         0.74 o                         
  -3  10   4         15.70         15.04         0.53 o                         
  -2  10   4          0.19          0.79         0.20 o                         
  -1  10   4          0.00          0.11         0.17 o                         
   0  10   4         46.35         52.37         0.73 o                         
   1  10   4        198.84        203.12         2.22 o                         
   2  10   4         33.21         34.19         0.82 o                         
   3  10   4          4.42          5.45         0.33 o                         
   4  10   4          0.07          0.11         0.11 o                         
  -3  11   4          8.69          8.64         0.39 o                         
  -2  11   4         19.96         23.64         0.60 o                         
  -1  11   4         36.02         38.22         0.72 o                         
   0  11   4         56.62         59.83         1.25 o                         
   1  11   4          0.04         -0.06         0.16 o                         
   2  11   4          3.43          2.93         0.23 o                         
   3  11   4          1.96          2.07         0.19 o                         
  -3  12   4          0.01          0.05         0.13 o                         
  -2  12   4          9.19          9.00         0.36 o                         
  -1  12   4          0.17          0.27         0.13 o                         
   0  12   4          1.53          1.67         0.17 o                         
   1  12   4          3.94          4.72         0.25 o                         
   2  12   4          0.19          0.04         0.12 o                         
   3  12   4          4.19          3.47         0.59 o                         
  -2  13   4          0.32          0.78         0.36 o                         
  -1  13   4          0.82          0.22         0.19 o                         
   0  13   4          1.24          2.39         0.22 o                         
   1  13   4          0.00          0.17         0.15 o                         
  -6   1   5          0.52          0.89         0.34 o                         
  -5   1   5          0.02          0.20         0.31 o                         
  -4   1   5          2.88          3.00         0.25 o                         
  -3   1   5        180.90        194.47         2.54 o                         
  -2   1   5       1071.74       1180.88        10.20 o                         
  -1   1   5        709.83        765.16         6.64 o                         
   0   1   5        534.22        536.38         5.84 o                         
   1   1   5         54.87         62.34         0.75 o                         
   2   1   5        336.98        317.91         3.36 o                         
   3   1   5         31.67         27.83         0.80 o                         
   4   1   5         21.54         17.88         0.58 o                         
   5   1   5          0.15          0.11         0.25 o                         
   6   1   5          0.21          0.18         0.25 o                         
  -6   2   5          0.78          0.53         0.33 o                         
  -5   2   5          0.00         -0.09         0.24 o                         
  -4   2   5         95.93        102.31         1.94 o                         
  -3   2   5         59.91         56.47         1.18 o                         
  -2   2   5        218.96        212.14         2.09 o                         
  -1   2   5       1411.93       1469.76        13.50 o                         
   0   2   5         33.38         30.85         0.57 o                         
   1   2   5       1438.53       1464.29        14.48 o                         
   2   2   5        306.94        270.76         2.84 o                         
   3   2   5        289.92        293.43         2.87 o                         
   4   2   5         96.36         93.69         1.79 o                         
   5   2   5          6.00          3.60         0.45 o                         
   6   2   5          0.34          1.05         0.25 o                         
  -6   3   5          0.20          0.47         0.28 o                         
  -5   3   5         15.37         18.20         0.75 o                         
  -4   3   5         40.16         41.51         1.05 o                         
  -3   3   5          5.83          4.28         0.21 o                         
  -2   3   5         10.24          7.31         0.26 o                         
  -1   3   5       1413.43       1507.33        14.43 o                         
   0   3   5       1154.74       1159.21         9.29 o                         
   1   3   5        399.84        389.18         3.61 o                         
   2   3   5          4.05          3.88         0.20 o                         
   3   3   5          2.78          1.32         0.15 o                         
   4   3   5        112.86        130.27         3.29 o                         
   5   3   5          0.06          0.25         0.24 o                         
   6   3   5          0.01          0.06         0.18 o                         
  -6   4   5          0.35          0.03         0.27 o                         
  -5   4   5          0.16          0.21         0.25 o                         
  -4   4   5         16.02         15.24         0.53 o                         
  -3   4   5        125.17        134.97         1.51 o                         
  -2   4   5         43.30         39.52         0.59 o                         
  -1   4   5        774.51        766.00         5.57 o                         
   0   4   5         37.74         42.80         0.64 o                         
   1   4   5         89.21        114.28         1.14 o                         
   2   4   5         45.25         47.55         0.72 o                         
   3   4   5         81.37         88.58         1.20 o                         
   4   4   5          3.58          2.25         0.26 o                         
   5   4   5          2.41          2.85         0.31 o                         
  -5   5   5          0.00          0.08         0.20 o                         
  -4   5   5          1.78          1.12         0.22 o                         
  -3   5   5         29.41         29.53         0.59 o                         
  -2   5   5          0.61          0.47         0.12 o                         
  -1   5   5        117.23        105.36         1.08 o                         
   0   5   5        107.56         99.49         1.03 o                         
   1   5   5        384.11        394.59         3.06 o                         
   2   5   5         15.15         14.87         0.38 o                         
   3   5   5         33.17         26.88         0.61 o                         
   4   5   5          2.13          1.13         0.23 o                         
   5   5   5          0.39          0.57         0.19 o                         
  -5   6   5          0.18         -0.08         0.19 o                         
  -4   6   5          0.48          0.27         0.22 o                         
  -3   6   5         72.50         71.64         1.25 o                         
  -2   6   5         29.02         30.40         0.53 o                         
  -1   6   5         35.75         33.53         0.58 o                         
   0   6   5         22.08         26.79         0.45 o                         
   1   6   5         49.09         42.10         0.71 o                         
   2   6   5        199.54        198.29         1.92 o                         
   3   6   5         44.53         40.73         0.78 o                         
   4   6   5          1.09          0.87         0.22 o                         
   5   6   5          0.58          0.77         0.19 o                         
  -5   7   5          0.07         -0.19         0.19 o                         
  -4   7   5          1.34          1.21         0.25 o                         
  -3   7   5         39.86         39.39         0.78 o                         
  -2   7   5          4.54          2.43         0.18 o                         
  -1   7   5         26.17         28.56         0.51 o                         
   0   7   5        105.93        110.88         1.13 o                         
   1   7   5        164.54        180.81         1.64 o                         
   2   7   5        148.94        158.47         1.93 o                         
   3   7   5          1.36          1.03         0.18 o                         
   4   7   5          0.06         -0.05         0.18 o                         
   5   7   5          0.03          0.17         0.21 o                         
  -5   8   5          4.18          2.13         0.35 o                         
  -4   8   5          0.75          0.55         0.23 o                         
  -3   8   5         16.03         14.80         0.54 o                         
  -2   8   5         63.22         61.18         0.91 o                         
  -1   8   5        134.11        127.28         1.23 o                         
   0   8   5        124.85        123.89         1.28 o                         
   1   8   5          1.58          2.73         0.19 o                         
   2   8   5         27.44         27.46         0.59 o                         
   3   8   5         12.13         14.93         0.55 o                         
   4   8   5          0.96          0.82         0.17 o                         
   5   8   5          0.02          0.31         0.33 o                         
  -4   9   5          0.53          0.40         0.20 o                         
  -3   9   5         29.08         28.62         0.70 o                         
  -2   9   5          1.43          1.70         0.20 o                         
  -1   9   5         99.62        102.56         1.13 o                         
   0   9   5        434.64        424.55         3.46 o                         
   1   9   5         35.06         39.38         0.66 o                         
   2   9   5          3.29          3.78         0.28 o                         
   3   9   5          0.23          0.12         0.17 o                         
   4   9   5          4.35          4.45         0.30 o                         
  -4  10   5          1.16          1.02         0.20 o                         
  -3  10   5         12.20         11.15         0.41 o                         
  -2  10   5          2.48          2.78         0.25 o                         
  -1  10   5         21.87         24.43         0.58 o                         
   0  10   5         10.92          9.97         0.39 o                         
   1  10   5          6.06          6.17         0.32 o                         
   2  10   5          2.25          1.75         0.20 o                         
   3  10   5         10.55         10.57         0.47 o                         
   4  10   5          0.03          0.21         0.20 o                         
  -3  11   5          5.30          4.69         0.42 o                         
  -2  11   5          1.19          1.00         0.16 o                         
  -1  11   5          0.80          0.92         0.17 o                         
   0  11   5         65.57         62.33         1.12 o                         
   1  11   5          0.46          0.44         0.15 o                         
   2  11   5          0.07          0.06         0.14 o                         
   3  11   5          1.08          2.02         0.31 o                         
  -2  12   5          5.21          5.37         0.29 o                         
  -1  12   5         10.05          9.17         0.32 o                         
   0  12   5          1.45          1.55         0.15 o                         
   1  12   5          0.37         -0.03         0.11 o                         
   2  12   5          0.45         -0.02         0.12 o                         
  -1  13   5          2.67          1.47         0.31 o                         
   0  13   5          4.83          2.61         0.23 o                         
   1  13   5          5.56          5.57         0.84 o                         
  -6   0   6          3.93          3.31         0.84 o                         
  -5   0   6          3.11          3.38         0.64 o                         
  -4   0   6          2.80          2.01         0.31 o                         
  -3   0   6         11.53         12.52         0.67 o                         
  -2   0   6        379.45        393.27         4.98 o                         
  -1   0   6       1482.36       1477.59        20.54 o                         
   0   0   6        808.05        760.01        11.99 o                         
   1   0   6        217.72        183.65         3.24 o                         
   2   0   6        301.77        319.30         5.05 o                         
   3   0   6         22.61         15.78         0.64 o                         
   4   0   6         18.12         22.88         1.40 o                         
   5   0   6          3.18          3.48         0.53 o                         
   6   0   6          0.06          0.19         0.23 o                         
  -6   1   6          0.00         -0.33         0.43 o                         
  -5   1   6          3.78          2.86         0.46 o                         
  -4   1   6          1.32          1.46         0.22 o                         
  -3   1   6         20.96         20.04         0.54 o                         
  -2   1   6        885.45        917.51         7.07 o                         
  -1   1   6         98.13         89.85         1.15 o                         
   0   1   6         84.35         71.70         1.20 o                         
   1   1   6        207.60        193.75         1.95 o                         
   2   1   6        303.17        284.24         2.99 o                         
   3   1   6        206.14        183.34         2.05 o                         
   4   1   6          0.06          0.14         0.20 o                         
   5   1   6          0.59          0.16         0.25 o                         
   6   1   6          0.14         -0.07         0.17 o                         
  -6   2   6          0.05          0.15         0.23 o                         
  -5   2   6          0.02          0.24         0.25 o                         
  -4   2   6          1.93          1.39         0.21 o                         
  -3   2   6          0.64          0.11         0.13 o                         
  -2   2   6        670.07        680.12         5.01 o                         
  -1   2   6          7.08          5.69         0.25 o                         
   0   2   6        183.40        189.06         2.41 o                         
   1   2   6          3.89          4.78         0.20 o                         
   2   2   6          6.94          8.20         0.27 o                         
   3   2   6        251.11        250.13         3.92 o                         
   4   2   6          3.98          2.96         0.30 o                         
   5   2   6          1.72          1.72         0.54 o                         
   6   2   6          0.02          0.21         0.28 o                         
  -6   3   6          0.10         -0.25         0.45 o                         
  -5   3   6          6.86          6.53         0.44 o                         
  -4   3   6         23.92         26.41         0.71 o                         
  -3   3   6          4.97          5.54         0.23 o                         
  -2   3   6         23.12         24.97         0.48 o                         
  -1   3   6          4.13          4.13         0.18 o                         
   0   3   6        334.01        368.16         2.80 o                         
   1   3   6          1.77          1.78         0.13 o                         
   2   3   6         33.75         33.62         0.60 o                         
   3   3   6        101.81         87.83         1.21 o                         
   4   3   6          0.35         -0.07         0.19 o                         
   5   3   6          0.15         -0.08         0.33 o                         
  -5   4   6          0.70          0.78         0.23 o                         
  -4   4   6          1.37          1.52         0.22 o                         
  -3   4   6          1.73          1.36         0.16 o                         
  -2   4   6         87.35         97.58         1.11 o                         
  -1   4   6         28.75         28.27         0.45 o                         
   0   4   6        196.64        199.95         1.63 o                         
   1   4   6        119.26        111.67         1.12 o                         
   2   4   6         36.11         34.93         0.63 o                         
   3   4   6         80.94         85.00         1.11 o                         
   4   4   6          0.32          0.10         0.20 o                         
   5   4   6          1.06          0.14         0.26 o                         
  -5   5   6          0.51          0.47         0.22 o                         
  -4   5   6         24.86         24.38         0.80 o                         
  -3   5   6         78.52         76.33         1.22 o                         
  -2   5   6        216.22        203.71         1.80 o                         
  -1   5   6          0.69          2.41         0.16 o                         
   0   5   6          7.18         12.30         0.30 o                         
   1   5   6        168.50        161.57         1.57 o                         
   2   5   6        452.69        450.33         4.72 o                         
   3   5   6          0.74          0.67         0.16 o                         
   4   5   6          0.09          0.39         0.19 o                         
   5   5   6          0.04          0.56         0.24 o                         
  -5   6   6          2.08          2.18         0.25 o                         
  -4   6   6          5.54          5.82         0.40 o                         
  -3   6   6         10.19          9.90         0.35 o                         
  -2   6   6         21.48         22.53         0.47 o                         
  -1   6   6        336.01        347.63         2.72 o                         
   0   6   6        297.25        293.62         2.32 o                         
   1   6   6        126.02        138.16         1.31 o                         
   2   6   6         99.26        102.50         1.31 o                         
   3   6   6         16.69         18.33         0.52 o                         
   4   6   6          9.36         12.52         0.50 o                         
   5   6   6          1.78          2.55         0.34 o                         
  -5   7   6          4.47          4.14         0.37 o                         
  -4   7   6          0.04         -0.02         0.19 o                         
  -3   7   6          0.84          0.63         0.16 o                         
  -2   7   6         81.78         77.67         0.93 o                         
  -1   7   6         30.01         30.79         0.51 o                         
   0   7   6          0.19          0.11         0.11 o                         
   1   7   6          2.38          1.68         0.16 o                         
   2   7   6          2.01          0.54         0.15 o                         
   3   7   6         24.75         24.65         0.70 o                         
   4   7   6          0.45          0.36         0.19 o                         
   5   7   6          0.03         -0.19         0.34 o                         
  -4   8   6          5.59          5.86         0.36 o                         
  -3   8   6          2.03          1.72         0.22 o                         
  -2   8   6         12.49         11.74         0.35 o                         
  -1   8   6         36.56         31.67         0.56 o                         
   0   8   6         26.51         28.68         0.54 o                         
   1   8   6          9.17         10.30         0.33 o                         
   2   8   6          0.23          0.21         0.16 o                         
   3   8   6          7.93          8.06         0.39 o                         
   4   8   6          0.03         -0.05         0.16 o                         
  -4   9   6          0.48          0.04         0.15 o                         
  -3   9   6          5.90          4.76         0.29 o                         
  -2   9   6         13.01         10.91         0.42 o                         
  -1   9   6         63.78         63.71         0.83 o                         
   0   9   6          0.66          0.75         0.15 o                         
   1   9   6          7.14          6.35         0.28 o                         
   2   9   6          0.28          0.18         0.17 o                         
   3   9   6          2.73          1.64         0.18 o                         
   4   9   6          0.01         -0.15         0.22 o                         
  -4  10   6          0.81          0.40         0.32 o                         
  -3  10   6          1.91          1.19         0.17 o                         
  -2  10   6          3.79          3.27         0.23 o                         
  -1  10   6        117.37        125.33         1.45 o                         
   0  10   6          0.45          0.44         0.17 o                         
   1  10   6         15.97         15.46         0.45 o                         
   2  10   6          0.14          0.09         0.14 o                         
   3  10   6          4.03          3.67         0.27 o                         
  -3  11   6          4.04          4.86         0.64 o                         
  -2  11   6         13.43         12.93         0.46 o                         
  -1  11   6          0.95          0.95         0.14 o                         
   0  11   6          4.95          3.08         0.20 o                         
   1  11   6          6.62          6.53         0.26 o                         
   2  11   6         29.07         33.20         0.98 o                         
   3  11   6          0.84          2.09         0.60 o                         
  -2  12   6          8.86          6.48         0.62 o                         
  -1  12   6          2.39          2.69         0.22 o                         
   0  12   6         21.40         21.23         0.57 o                         
   1  12   6          6.92         10.22         0.35 o                         
   2  12   6          2.07          2.51         1.05 o                         
   0  13   6          0.41          0.49         0.37 o                         
   1  13   6          0.00         -0.17         0.27 o                         
  -5   1   7          7.11          8.16         0.60 o                         
  -4   1   7          0.19          0.18         0.18 o                         
  -3   1   7          0.45          0.70         0.18 o                         
  -2   1   7       1861.77       1983.67        14.69 o                         
  -1   1   7        104.09        110.74         1.24 o                         
   0   1   7        201.12        200.41         2.02 o                         
   1   1   7        693.87        734.61         7.04 o                         
   2   1   7          1.22          2.63         0.19 o                         
   3   1   7         72.69         73.70         1.38 o                         
   4   1   7          5.53          5.23         0.49 o                         
   5   1   7          1.56          2.00         0.41 o                         
  -6   2   7          0.16         -0.15         0.41 o                         
  -5   2   7          1.44          1.72         0.38 o                         
  -4   2   7          0.07          0.04         0.20 o                         
  -3   2   7         79.89         76.91         1.16 o                         
  -2   2   7         24.25         23.53         0.46 o                         
  -1   2   7         40.27         41.31         0.56 o                         
   0   2   7         56.14         50.38         0.75 o                         
   1   2   7         66.23         57.46         0.80 o                         
   2   2   7        104.70         98.87         1.24 o                         
   3   2   7         25.88         28.04         0.74 o                         
   4   2   7          2.54          0.72         0.31 o                         
   5   2   7          1.39          1.97         0.33 o                         
  -5   3   7          2.81          2.53         0.43 o                         
  -4   3   7          2.18          1.78         0.23 o                         
  -3   3   7         15.40         17.31         0.44 o                         
  -2   3   7        107.56        101.20         1.13 o                         
  -1   3   7        581.34        587.16         4.06 o                         
   0   3   7        487.90        488.12         3.34 o                         
   1   3   7         17.88         20.79         0.40 o                         
   2   3   7        100.73        104.18         1.46 o                         
   3   3   7         27.25         31.57         0.95 o                         
   4   3   7         25.25         27.75         1.15 o                         
   5   3   7          0.78          0.00         0.20 o                         
  -5   4   7          3.30          3.19         0.34 o                         
  -4   4   7         22.88         24.62         0.81 o                         
  -3   4   7         50.64         46.58         0.78 o                         
  -2   4   7         15.33         10.43         0.32 o                         
  -1   4   7          0.16          0.46         0.14 o                         
   0   4   7        224.81        197.88         1.60 o                         
   1   4   7        469.96        460.93         3.58 o                         
   2   4   7        113.01        114.91         1.70 o                         
   3   4   7         11.82         11.88         0.50 o                         
   4   4   7          0.25          0.05         0.29 o                         
   5   4   7          0.92          2.00         0.29 o                         
  -5   5   7          0.39          0.28         0.20 o                         
  -4   5   7          0.10          0.01         0.19 o                         
  -3   5   7          2.28          1.50         0.18 o                         
  -2   5   7          6.47          6.89         0.29 o                         
  -1   5   7        140.90        154.57         1.46 o                         
   0   5   7          0.01          0.14         0.11 o                         
   1   5   7          0.88          0.72         0.13 o                         
   2   5   7         36.80         35.55         0.72 o                         
   3   5   7          0.25          0.24         0.22 o                         
   4   5   7          0.50          0.00         0.24 o                         
   5   5   7          1.11          0.95         0.23 o                         
  -5   6   7          0.02          0.31         0.21 o                         
  -4   6   7         10.09         10.31         0.46 o                         
  -3   6   7         10.38         10.91         0.39 o                         
  -2   6   7         37.53         37.20         0.63 o                         
  -1   6   7         28.21         26.65         0.53 o                         
   0   6   7          0.18          0.21         0.12 o                         
   1   6   7        140.29        142.73         1.75 o                         
   2   6   7         61.26         62.09         1.31 o                         
   3   6   7          2.01          0.44         0.20 o                         
   4   6   7          3.31          4.91         0.47 o                         
   5   6   7          0.53          0.47         0.33 o                         
  -5   7   7          0.08         -0.31         0.61 o                         
  -4   7   7          3.44          3.68         0.29 o                         
  -3   7   7          7.56         10.39         0.46 o                         
  -2   7   7         24.67         23.79         0.58 o                         
  -1   7   7         60.04         59.09         0.88 o                         
   0   7   7         65.08         68.44         0.89 o                         
   1   7   7         15.87         17.49         0.46 o                         
   2   7   7         64.21         60.73         1.06 o                         
   3   7   7         14.01         14.07         0.65 o                         
   4   7   7          2.08          1.75         0.30 o                         
   5   7   7          3.77          0.64         0.34 o                         
  -4   8   7          1.40          2.08         0.23 o                         
  -3   8   7         82.60         82.11         1.56 o                         
  -2   8   7          3.21          2.59         0.21 o                         
  -1   8   7         25.58         28.60         0.61 o                         
   0   8   7         27.44         27.55         0.56 o                         
   1   8   7         93.55         89.54         1.24 o                         
   2   8   7        150.40        159.14         2.67 o                         
   3   8   7          4.86          5.90         0.41 o                         
   4   8   7          1.05          0.44         0.20 o                         
  -4   9   7          1.42          0.53         0.21 o                         
  -3   9   7          2.82          1.92         0.19 o                         
  -2   9   7         19.32         20.70         0.71 o                         
  -1   9   7          0.32          0.49         0.15 o                         
   0   9   7          2.65          3.38         0.22 o                         
   1   9   7          2.46          3.35         0.24 o                         
   2   9   7          8.51         10.53         0.44 o                         
   3   9   7          0.38          0.77         0.21 o                         
   4   9   7          0.33          0.27         0.27 o                         
  -3  10   7          0.37          0.53         0.16 o                         
  -2  10   7          0.22          0.08         0.14 o                         
  -1  10   7          1.66          0.95         0.16 o                         
   0  10   7          7.18          7.36         0.31 o                         
   1  10   7         15.36         18.11         0.50 o                         
   2  10   7          2.54          5.11         0.31 o                         
   3  10   7          0.13          0.26         0.22 o                         
  -3  11   7          8.41         10.02         1.38 o                         
  -2  11   7          1.23          1.31         0.18 o                         
  -1  11   7          8.04          8.73         0.36 o                         
   0  11   7          2.91          2.75         0.23 o                         
   1  11   7          1.80          1.21         0.18 o                         
   2  11   7          0.87          1.12         0.19 o                         
   3  11   7          1.12          0.55         0.34 o                         
  -2  12   7          4.38          5.11         0.84 o                         
  -1  12   7          0.36          0.24         0.18 o                         
   0  12   7          1.55          2.79         0.26 o                         
   1  12   7         10.58         10.17         0.59 o                         
   2  12   7          4.08          2.96         1.25 o                         
  -6   0   8          0.71          0.89         0.51 o                         
  -5   0   8          0.15          0.33         0.32 o                         
  -4   0   8         43.88         42.41         2.00 o                         
  -3   0   8        507.69        507.99         6.80 o                         
  -2   0   8          8.57          9.68         0.56 o                         
  -1   0   8        701.58        747.53         7.39 o                         
   0   0   8        407.15        454.41         4.85 o                         
   1   0   8        383.26        353.80         3.90 o                         
   2   0   8        126.14        126.42         2.00 o                         
   3   0   8         52.54         47.09         1.32 o                         
   4   0   8         16.47         13.89         1.35 o                         
   5   0   8          6.53          5.84         0.70 o                         
  -6   1   8          0.03          0.50         0.47 o                         
  -5   1   8          0.27          0.25         0.24 o                         
  -4   1   8         13.21         13.18         0.64 o                         
  -3   1   8          1.77          1.11         0.21 o                         
  -2   1   8          2.09          4.36         0.25 o                         
  -1   1   8         87.50         83.94         0.92 o                         
   0   1   8         42.48         41.50         0.54 o                         
   1   1   8        246.98        252.40         2.05 o                         
   2   1   8          3.99          3.77         0.26 o                         
   3   1   8          0.72          1.93         0.23 o                         
   4   1   8         17.06         21.03         0.91 o                         
   5   1   8          0.89          1.31         0.31 o                         
  -5   2   8          1.58          0.98         0.33 o                         
  -4   2   8         19.60         16.07         0.73 o                         
  -3   2   8          0.14          0.09         0.19 o                         
  -2   2   8         12.78         11.21         0.36 o                         
  -1   2   8        128.21        132.32         1.28 o                         
   0   2   8          0.01          0.17         0.10 o                         
   1   2   8         33.35         41.70         0.59 o                         
   2   2   8         44.22         41.20         0.77 o                         
   3   2   8          0.73          0.85         0.21 o                         
   4   2   8          9.53          7.81         0.90 o                         
   5   2   8          0.47          0.95         0.22 o                         
  -5   3   8          7.15          6.23         0.55 o                         
  -4   3   8          2.13          1.68         0.33 o                         
  -3   3   8          2.07          1.68         0.22 o                         
  -2   3   8          0.01          0.24         0.14 o                         
  -1   3   8          4.88          5.90         0.24 o                         
   0   3   8        167.64        178.21         1.52 o                         
   1   3   8         44.20         36.02         0.59 o                         
   2   3   8         15.10         14.96         0.44 o                         
   3   3   8         33.38         29.83         0.82 o                         
   4   3   8          5.45          3.97         0.42 o                         
   5   3   8          0.04          0.15         0.19 o                         
  -5   4   8          6.60          7.57         0.99 o                         
  -4   4   8          0.69          0.06         0.24 o                         
  -3   4   8         17.60         18.07         0.62 o                         
  -2   4   8        143.31        147.65         1.73 o                         
  -1   4   8        363.08        387.48         3.13 o                         
   0   4   8        355.32        386.53         3.42 o                         
   1   4   8          4.39          4.31         0.23 o                         
   2   4   8         50.96         54.70         0.91 o                         
   3   4   8         10.94         10.30         0.52 o                         
   4   4   8         19.08         15.03         0.93 o                         
   5   4   8          2.13          0.96         0.22 o                         
  -5   5   8          4.21          4.83         0.75 o                         
  -4   5   8          0.47          0.66         0.26 o                         
  -3   5   8         46.06         41.07         0.97 o                         
  -2   5   8          0.78          0.67         0.16 o                         
  -1   5   8         13.39         11.04         0.35 o                         
   0   5   8        527.22        554.33         4.94 o                         
   1   5   8        146.08        152.24         1.52 o                         
   2   5   8         27.44         25.73         0.63 o                         
   3   5   8          4.77          2.03         0.30 o                         
   4   5   8          3.09          7.08         0.60 o                         
   5   5   8          4.03          4.44         2.04 o                         
  -5   6   8          0.66          0.67         0.38 o                         
  -4   6   8          6.36          9.30         0.54 o                         
  -3   6   8         32.78         32.28         0.79 o                         
  -2   6   8          3.66          3.37         0.26 o                         
  -1   6   8         29.45         25.76         0.57 o                         
   0   6   8         31.33         32.17         0.57 o                         
   1   6   8        107.63         99.10         1.24 o                         
   2   6   8         22.26         19.33         0.58 o                         
   3   6   8         18.41         18.74         1.02 o                         
   4   6   8          2.71          3.18         0.49 o                         
   5   6   8          1.16         -0.09         0.28 o                         
  -5   7   8          0.03          0.34         0.48 o                         
  -4   7   8         22.08         22.00         0.79 o                         
  -3   7   8         13.22         17.24         0.64 o                         
  -2   7   8         14.34         15.93         0.54 o                         
  -1   7   8         41.55         39.18         0.79 o                         
   0   7   8         54.64         48.88         0.80 o                         
   1   7   8        223.55        238.51         3.50 o                         
   2   7   8          0.05          0.28         0.18 o                         
   3   7   8         11.12         11.43         0.58 o                         
   4   7   8          0.35          0.28         0.30 o                         
  -4   8   8          8.85          7.86         0.51 o                         
  -3   8   8          2.42          2.05         0.26 o                         
  -2   8   8          7.77          8.80         0.41 o                         
  -1   8   8          5.79          5.56         0.29 o                         
   0   8   8          4.98          4.85         0.27 o                         
   1   8   8          8.87          9.42         0.39 o                         
   2   8   8          0.33          0.94         0.21 o                         
   3   8   8          0.61          0.12         0.23 o                         
   4   8   8          1.50          1.03         0.26 o                         
  -4   9   8          4.21          3.08         1.23 o                         
  -3   9   8          1.16          0.92         0.21 o                         
  -2   9   8          0.04          0.14         0.18 o                         
  -1   9   8          6.11          7.25         0.37 o                         
   0   9   8         19.79         21.71         0.59 o                         
   1   9   8         26.26         25.25         0.66 o                         
   2   9   8          6.96          6.07         0.35 o                         
   3   9   8          0.07         -0.11         0.18 o                         
   4   9   8          0.25          0.10         0.30 o                         
  -3  10   8          1.69          1.93         0.41 o                         
  -2  10   8          2.29          2.91         0.25 o                         
  -1  10   8          0.66          0.27         0.18 o                         
   0  10   8         26.13         27.11         0.66 o                         
   1  10   8          2.60          1.82         0.21 o                         
   2  10   8          2.85          1.92         0.23 o                         
   3  10   8          2.56          2.23         0.39 o                         
  -3  11   8          2.93          1.73         0.54 o                         
  -2  11   8          0.06          0.06         0.16 o                         
  -1  11   8          0.68          0.75         0.18 o                         
   0  11   8         36.96         37.39         1.36 o                         
   1  11   8         26.03         29.77         1.20 o                         
   2  11   8          3.09          4.91         0.55 o                         
  -1  12   8          9.21          7.41         0.72 o                         
   0  12   8          0.04         -0.08         0.26 o                         
   1  12   8          6.94          6.46         1.01 o                         
  -5   1   9          2.53          2.43         0.51 o                         
  -4   1   9          2.90          2.40         0.47 o                         
  -3   1   9          3.25          1.52         0.23 o                         
  -2   1   9        101.35        113.04         1.39 o                         
  -1   1   9         44.90         43.21         0.64 o                         
   0   1   9        161.18        155.48         1.38 o                         
   1   1   9         69.48         69.04         0.84 o                         
   2   1   9         60.98         60.01         0.92 o                         
   3   1   9          8.48          9.24         0.42 o                         
   4   1   9          0.23          0.79         0.25 o                         
   5   1   9          0.15          0.96         0.23 o                         
  -5   2   9         12.17         12.53         0.99 o                         
  -4   2   9          1.29          1.16         0.38 o                         
  -3   2   9         21.96         21.94         0.64 o                         
  -2   2   9          0.11          0.63         0.14 o                         
  -1   2   9        122.69        117.46         1.27 o                         
   0   2   9        553.08        605.33         4.31 o                         
   1   2   9         43.55         44.78         0.70 o                         
   2   2   9          4.89          3.22         0.24 o                         
   3   2   9          0.11          0.34         0.19 o                         
   4   2   9          3.85          3.93         0.39 o                         
   5   2   9          3.60          1.72         0.26 o                         
  -5   3   9          2.01          1.32         0.47 o                         
  -4   3   9          5.56          8.56         0.73 o                         
  -3   3   9          7.26          7.19         0.39 o                         
  -2   3   9        529.05        552.43         5.43 o                         
  -1   3   9         90.60         95.93         1.11 o                         
   0   3   9          9.38          6.18         0.25 o                         
   1   3   9        149.69        143.27         1.43 o                         
   2   3   9         41.73         42.25         0.79 o                         
   3   3   9        195.64        186.44         4.65 o                         
   4   3   9          0.01          0.15         0.21 o                         
   5   3   9          0.53          2.41         0.55 o                         
  -5   4   9          1.79          1.26         0.48 o                         
  -4   4   9          5.97          5.04         0.56 o                         
  -3   4   9          0.21          0.20         0.20 o                         
  -2   4   9          0.16          0.38         0.17 o                         
  -1   4   9        304.01        314.36         2.81 o                         
   0   4   9         72.43         71.92         0.98 o                         
   1   4   9         13.54         14.51         0.40 o                         
   2   4   9         68.99         74.62         1.13 o                         
   3   4   9         20.77         27.00         0.90 o                         
   4   4   9          8.86         10.45         0.75 o                         
   5   4   9          0.04          0.24         0.39 o                         
  -5   5   9          2.70          2.64         0.50 o                         
  -4   5   9         12.43         13.09         0.73 o                         
  -3   5   9          0.14         -0.07         0.18 o                         
  -2   5   9          7.40         10.41         0.42 o                         
  -1   5   9         13.99         16.93         0.43 o                         
   0   5   9          0.28          0.50         0.14 o                         
   1   5   9         40.60         36.85         0.65 o                         
   2   5   9          2.11          1.25         0.21 o                         
   3   5   9          5.96          5.79         0.47 o                         
   4   5   9          0.04         -0.34         0.36 o                         
   5   5   9          0.02         -0.09         0.28 o                         
  -5   6   9          0.08         -0.11         0.33 o                         
  -4   6   9          4.57          5.67         0.51 o                         
  -3   6   9         12.76         13.94         0.73 o                         
  -2   6   9          1.06          1.06         0.18 o                         
  -1   6   9         38.16         40.69         0.76 o                         
   0   6   9         27.03         29.26         0.57 o                         
   1   6   9         18.30         22.00         0.54 o                         
   2   6   9         25.64         27.04         0.78 o                         
   3   6   9          1.48          1.72         0.34 o                         
   4   6   9          2.63          1.50         0.41 o                         
  -4   7   9          1.42          2.04         0.33 o                         
  -3   7   9          9.22         13.02         0.62 o                         
  -2   7   9         17.02         17.33         0.57 o                         
  -1   7   9          0.05          0.04         0.16 o                         
   0   7   9         16.15         14.90         0.44 o                         
   1   7   9         13.13         11.59         0.42 o                         
   2   7   9         21.60         18.46         0.61 o                         
   3   7   9          0.28         -0.01         0.23 o                         
   4   7   9          0.56          3.06         0.44 o                         
  -4   8   9          1.70          1.51         0.24 o                         
  -3   8   9          4.66          6.36         0.40 o                         
  -2   8   9         13.43         17.36         0.63 o                         
  -1   8   9         25.86         29.23         0.72 o                         
   0   8   9         67.21         69.69         1.07 o                         
   1   8   9          0.55          0.49         0.19 o                         
   2   8   9          1.32          0.44         0.19 o                         
   3   8   9          1.69          2.18         0.27 o                         
  -4   9   9          7.31          6.13         0.88 o                         
  -3   9   9          3.38          3.77         0.31 o                         
  -2   9   9          3.90          2.93         0.26 o                         
  -1   9   9         67.00         70.09         1.20 o                         
   0   9   9          3.57          2.52         0.24 o                         
   1   9   9         15.87         16.29         0.52 o                         
   2   9   9          7.29         11.56         0.47 o                         
   3   9   9          3.85          5.27         0.37 o                         
  -3  10   9          0.04         -0.39         0.58 o                         
  -2  10   9          0.28          0.40         0.17 o                         
  -1  10   9         11.72         10.26         0.45 o                         
   0  10   9          7.55          8.30         0.38 o                         
   1  10   9          0.01          0.09         0.15 o                         
   2  10   9          4.45          4.33         0.30 o                         
   3  10   9          0.98          1.28         0.35 o                         
  -2  11   9          0.04          0.01         0.33 o                         
  -1  11   9         30.81         31.73         0.78 o                         
   0  11   9          1.23          1.79         0.20 o                         
   1  11   9          0.51          0.64         0.17 o                         
   2  11   9          0.64          0.46         0.25 o                         
  -1  12   9          3.07          4.70         0.72 o                         
   1  12   9          2.90          2.19         0.49 o                         
  -5   0  10          3.19          2.77         0.64 o                         
  -4   0  10          1.02          1.01         0.45 o                         
  -3   0  10        137.43        145.25         3.49 o                         
  -2   0  10          0.06          0.48         0.24 o                         
  -1   0  10        131.80        138.93         1.82 o                         
   0   0  10        664.35        701.93         6.39 o                         
   1   0  10         50.31         45.77         0.89 o                         
   2   0  10          1.73          1.15         0.26 o                         
   3   0  10          2.84          4.13         0.45 o                         
   4   0  10          3.52          5.12         0.64 o                         
   5   0  10          4.23          4.05         0.65 o                         
  -5   1  10          0.65          0.92         0.42 o                         
  -4   1  10          1.93          2.21         0.46 o                         
  -3   1  10          8.89          7.59         0.39 o                         
  -2   1  10        175.44        171.71         1.80 o                         
  -1   1  10        199.68        197.88         1.94 o                         
   0   1  10        112.37        123.63         1.23 o                         
   1   1  10         15.25         17.74         0.40 o                         
   2   1  10          5.89          5.83         0.33 o                         
   3   1  10         22.18         23.52         0.89 o                         
   4   1  10          1.41          1.46         0.29 o                         
   5   1  10          0.01          0.10         0.16 o                         
  -5   2  10          0.04         -0.30         0.31 o                         
  -4   2  10          0.89          0.60         0.31 o                         
  -3   2  10        174.51        170.35         2.35 o                         
  -2   2  10          8.03          8.64         0.35 o                         
  -1   2  10         11.12         12.33         0.33 o                         
   0   2  10          0.73          0.09         0.12 o                         
   1   2  10         42.50         43.50         0.70 o                         
   2   2  10        175.17        184.48         2.06 o                         
   3   2  10          0.87          0.64         0.21 o                         
   4   2  10          1.13          0.63         0.21 o                         
   5   2  10          0.10          0.12         0.25 o                         
  -5   3  10          0.03         -0.16         0.36 o                         
  -4   3  10          0.03          0.17         0.30 o                         
  -3   3  10          5.99          5.92         0.37 o                         
  -2   3  10          3.71          3.17         0.25 o                         
  -1   3  10         74.60         82.97         1.00 o                         
   0   3  10         32.73         31.53         0.62 o                         
   1   3  10          9.10          9.81         0.35 o                         
   2   3  10         54.30         56.54         0.99 o                         
   3   3  10          0.32          0.25         0.24 o                         
   4   3  10          0.35          0.30         0.22 o                         
   5   3  10          0.38          0.72         0.37 o                         
  -5   4  10          0.00         -0.07         0.31 o                         
  -4   4  10          1.00          0.53         0.34 o                         
  -3   4  10         33.68         35.52         1.06 o                         
  -2   4  10          0.15          0.43         0.18 o                         
  -1   4  10          3.36          2.46         0.21 o                         
   0   4  10         44.26         45.48         0.73 o                         
   1   4  10        178.44        185.99         1.91 o                         
   2   4  10         85.79         93.32         1.49 o                         
   3   4  10          0.06          0.57         0.26 o                         
   4   4  10          0.05          0.34         0.24 o                         
   5   4  10          0.65          0.69         0.32 o                         
  -5   5  10          0.21          0.03         0.22 o                         
  -4   5  10          6.20          5.34         0.52 o                         
  -3   5  10          2.06          3.53         0.34 o                         
  -2   5  10         92.02         97.35         1.50 o                         
  -1   5  10         96.60         99.96         1.22 o                         
   0   5  10         27.60         26.99         0.56 o                         
   1   5  10        103.85        111.63         1.28 o                         
   2   5  10         37.32         35.73         0.82 o                         
   3   5  10         22.61         20.90         1.15 o                         
   4   5  10          4.96          4.65         0.43 o                         
  -4   6  10          0.37          0.37         0.23 o                         
  -3   6  10          7.15          7.80         0.49 o                         
  -2   6  10         22.62         21.40         0.62 o                         
  -1   6  10          3.52          2.55         0.22 o                         
   0   6  10         30.72         28.34         0.60 o                         
   1   6  10          0.27          0.39         0.18 o                         
   2   6  10         25.04         24.92         0.75 o                         
   3   6  10          1.98          1.73         0.39 o                         
   4   6  10          1.01          1.44         0.33 o                         
  -4   7  10         18.41         21.71         0.96 o                         
  -3   7  10          0.01          0.17         0.22 o                         
  -2   7  10          3.98          4.03         0.32 o                         
  -1   7  10          2.39          2.90         0.23 o                         
   0   7  10          1.97          1.37         0.19 o                         
   1   7  10         82.15         79.98         1.94 o                         
   2   7  10          4.58          6.09         0.33 o                         
   3   7  10          7.60          9.89         0.51 o                         
   4   7  10          0.66          0.58         0.21 o                         
  -4   8  10          1.36          0.22         0.29 o                         
  -3   8  10          0.30          0.04         0.17 o                         
  -2   8  10          6.37          5.72         0.36 o                         
  -1   8  10          0.41          0.47         0.18 o                         
   0   8  10          5.23          7.20         0.35 o                         
   1   8  10          0.74          0.40         0.17 o                         
   2   8  10         10.43         13.20         0.48 o                         
   3   8  10          0.68          1.56         0.26 o                         
  -3   9  10          0.13          0.59         0.17 o                         
  -2   9  10          0.01          0.13         0.18 o                         
  -1   9  10          6.09          8.18         0.38 o                         
   0   9  10          0.18          0.01         0.18 o                         
   1   9  10          8.07          6.94         0.33 o                         
   2   9  10          1.85          1.72         0.20 o                         
   3   9  10          2.70          2.97         0.59 o                         
  -2  10  10         35.00         34.05         1.55 o                         
  -1  10  10          0.00         -0.03         0.16 o                         
   0  10  10          3.09          3.69         0.26 o                         
   1  10  10         13.62         13.45         0.43 o                         
   2  10  10          7.25          8.78         0.60 o                         
  -2  11  10          4.11          3.66         0.54 o                         
  -1  11  10         12.36         11.91         0.92 o                         
   0  11  10          1.42          2.00         0.24 o                         
   1  11  10          1.61          1.45         0.31 o                         
  -5   1  11          0.05          0.12         0.22 o                         
  -4   1  11          3.38          2.43         0.36 o                         
  -3   1  11         36.74         31.10         0.86 o                         
  -2   1  11         12.90         12.15         0.43 o                         
  -1   1  11         96.65        101.89         1.09 o                         
   0   1  11          7.64          7.88         0.27 o                         
   1   1  11         16.67         18.57         0.45 o                         
   2   1  11          0.02          0.10         0.19 o                         
   3   1  11          1.06          1.78         0.28 o                         
   4   1  11          4.49          4.72         0.50 o                         
  -5   2  11          0.52          0.71         0.38 o                         
  -4   2  11          1.50          0.21         0.31 o                         
  -3   2  11         33.70         34.85         0.89 o                         
  -2   2  11         30.72         31.25         0.80 o                         
  -1   2  11         98.91        103.88         1.14 o                         
   0   2  11          7.29         10.40         0.34 o                         
   1   2  11          0.22          0.12         0.14 o                         
   2   2  11         45.72         46.38         0.96 o                         
   3   2  11          0.69          0.88         0.24 o                         
   4   2  11          0.89          0.10         0.28 o                         
  -5   3  11          0.83          0.76         0.48 o                         
  -4   3  11          4.58          3.42         0.42 o                         
  -3   3  11          3.59          2.22         0.33 o                         
  -2   3  11          7.60          8.73         0.37 o                         
  -1   3  11         56.16         55.92         0.83 o                         
   0   3  11        168.64        169.13         1.90 o                         
   1   3  11        147.74        159.56         1.99 o                         
   2   3  11         27.32         29.32         0.70 o                         
   3   3  11          0.63          0.44         0.24 o                         
   4   3  11          2.77          4.90         0.38 o                         
  -5   4  11          1.11          0.79         0.58 o                         
  -4   4  11          0.90          1.11         0.33 o                         
  -3   4  11         10.81         12.39         0.54 o                         
  -2   4  11         22.55         22.90         0.78 o                         
  -1   4  11          5.11          3.62         0.25 o                         
   0   4  11          7.61          7.80         0.31 o                         
   1   4  11         11.45          9.99         0.39 o                         
   2   4  11         55.06         52.75         1.04 o                         
   3   4  11         12.55         12.43         0.83 o                         
   4   4  11          2.25          1.64         0.24 o                         
  -4   5  11          0.10          0.40         0.28 o                         
  -3   5  11          1.32          0.65         0.23 o                         
  -2   5  11          5.27          5.39         0.32 o                         
  -1   5  11          3.49          4.76         0.28 o                         
   0   5  11          1.66          2.93         0.22 o                         
   1   5  11          7.60          7.61         0.33 o                         
   2   5  11          3.37          3.62         0.33 o                         
   3   5  11          0.02         -0.05         0.23 o                         
   4   5  11          2.08          1.79         0.25 o                         
  -4   6  11          2.31          2.28         0.32 o                         
  -3   6  11          0.11          0.09         0.21 o                         
  -2   6  11          4.51          6.31         0.40 o                         
  -1   6  11          2.54          3.17         0.24 o                         
   0   6  11         86.89         92.27         1.31 o                         
   1   6  11         11.93         11.40         0.42 o                         
   2   6  11          0.28          0.65         0.20 o                         
   3   6  11          1.97          0.67         0.21 o                         
   4   6  11          0.14          0.10         0.21 o                         
  -4   7  11          1.98          2.23         0.44 o                         
  -3   7  11          1.29          0.79         0.23 o                         
  -2   7  11          0.60          1.03         0.23 o                         
  -1   7  11          0.28          0.19         0.19 o                         
   0   7  11          5.87          6.06         0.35 o                         
   1   7  11         36.35         38.54         0.97 o                         
   2   7  11          0.80          1.38         0.21 o                         
   3   7  11          1.50          2.26         0.25 o                         
   4   7  11          0.87          0.85         0.38 o                         
  -3   8  11          6.27          8.12         0.40 o                         
  -2   8  11         19.11         23.00         0.66 o                         
  -1   8  11          3.27          4.09         0.28 o                         
   0   8  11          5.92          5.52         0.32 o                         
   1   8  11          2.61          1.87         0.20 o                         
   2   8  11         17.17         17.50         0.53 o                         
   3   8  11          4.88          3.73         0.40 o                         
  -3   9  11          3.00          1.25         0.28 o                         
  -2   9  11          0.52          0.98         0.18 o                         
  -1   9  11         24.63         26.19         0.65 o                         
   0   9  11         10.77         10.49         0.41 o                         
   1   9  11         18.19         22.14         0.61 o                         
   2   9  11          0.94          0.79         0.17 o                         
   3   9  11          0.53          0.27         0.22 o                         
  -2  10  11          1.81          0.59         0.25 o                         
  -1  10  11          0.06          0.07         0.16 o                         
   0  10  11          0.44          0.41         0.15 o                         
   1  10  11          0.18          0.12         0.15 o                         
   2  10  11          1.20          0.85         0.29 o                         
  -1  11  11          1.93          1.45         0.35 o                         
   0  11  11          1.21          1.28         0.35 o                         
  -5   0  12          3.82          2.95         0.65 o                         
  -4   0  12         31.21         25.61         1.36 o                         
  -3   0  12          4.00          2.95         0.57 o                         
  -2   0  12          7.60          8.50         0.48 o                         
  -1   0  12          9.32          9.13         0.44 o                         
   0   0  12        135.68        138.17         2.06 o                         
   1   0  12         13.17         15.87         0.60 o                         
   2   0  12          1.64          0.73         0.25 o                         
   3   0  12          4.36          5.93         0.65 o                         
   4   0  12          0.04          0.03         0.41 o                         
  -5   1  12          0.02         -0.25         0.40 o                         
  -4   1  12          1.81          2.71         0.38 o                         
  -3   1  12         16.02         17.84         0.99 o                         
  -2   1  12         16.41         16.91         0.53 o                         
  -1   1  12          5.93          5.45         0.30 o                         
   0   1  12         10.50          8.29         0.30 o                         
   1   1  12         84.52         81.97         1.09 o                         
   2   1  12         39.12         41.17         0.96 o                         
   3   1  12         13.88         12.19         0.59 o                         
   4   1  12          0.00         -0.11         0.26 o                         
  -5   2  12          1.28          1.87         0.58 o                         
  -4   2  12          0.80          0.96         0.32 o                         
  -3   2  12         26.88         27.62         0.97 o                         
  -2   2  12          0.05          0.09         0.17 o                         
  -1   2  12         25.33         25.80         0.57 o                         
   0   2  12          6.01          5.32         0.26 o                         
   1   2  12         15.67         16.99         0.47 o                         
   2   2  12         13.45         12.91         0.52 o                         
   3   2  12          0.67          0.17         0.20 o                         
   4   2  12          1.27          2.02         0.35 o                         
  -5   3  12          0.11          0.11         0.32 o                         
  -4   3  12          0.01          0.20         0.24 o                         
  -3   3  12          3.75          5.56         0.45 o                         
  -2   3  12          6.99          9.00         0.38 o                         
  -1   3  12         21.31         20.60         0.53 o                         
   0   3  12         21.28         20.03         0.49 o                         
   1   3  12          0.27          0.38         0.17 o                         
   2   3  12         25.55         24.94         0.74 o                         
   3   3  12          2.03          1.64         0.30 o                         
   4   3  12          0.54          0.85         0.30 o                         
  -4   4  12          0.69          0.33         0.24 o                         
  -3   4  12          2.10          2.22         0.28 o                         
  -2   4  12          0.53          0.02         0.20 o                         
  -1   4  12          0.30          0.80         0.22 o                         
   0   4  12         40.01         44.40         0.75 o                         
   1   4  12         13.96         17.37         0.51 o                         
   2   4  12          7.15          6.66         0.43 o                         
   3   4  12          0.59          0.40         0.26 o                         
   4   4  12          0.02          0.24         0.23 o                         
  -4   5  12          0.58          1.03         0.27 o                         
  -3   5  12          3.06          3.61         0.32 o                         
  -2   5  12          1.11          1.27         0.23 o                         
  -1   5  12         26.55         27.45         0.62 o                         
   0   5  12          1.85          1.10         0.18 o                         
   1   5  12         70.62         75.26         1.35 o                         
   2   5  12          6.68          7.31         0.42 o                         
   3   5  12          5.08          6.99         0.47 o                         
   4   5  12          1.78          0.90         0.30 o                         
  -4   6  12          1.42          0.26         0.33 o                         
  -3   6  12          2.00          2.95         0.30 o                         
  -2   6  12          9.11         11.93         0.52 o                         
  -1   6  12         60.73         64.54         1.18 o                         
   0   6  12         62.70         64.45         1.42 o                         
   1   6  12          5.89          6.91         0.35 o                         
   2   6  12          0.40          0.50         0.19 o                         
   3   6  12          1.51          1.42         0.24 o                         
  -4   7  12          1.35          0.84         0.31 o                         
  -3   7  12          6.01          5.46         0.34 o                         
  -2   7  12          5.34          3.12         0.27 o                         
  -1   7  12          0.54          0.81         0.20 o                         
   0   7  12          3.30          3.84         0.29 o                         
   1   7  12          4.34          4.60         0.29 o                         
   2   7  12          0.72          0.87         0.20 o                         
   3   7  12          0.01         -0.09         0.25 o                         
  -3   8  12          1.79          1.30         0.26 o                         
  -2   8  12          9.41          8.73         0.37 o                         
  -1   8  12          0.32          1.02         0.19 o                         
   0   8  12          2.52          2.85         0.22 o                         
   1   8  12          0.16          0.11         0.14 o                         
   2   8  12          0.95          0.41         0.17 o                         
   3   8  12          2.46          2.13         0.36 o                         
  -2   9  12          3.98          4.38         0.28 o                         
  -1   9  12          1.76          2.14         0.21 o                         
   0   9  12          0.02          0.06         0.13 o                         
   1   9  12          0.09          0.16         0.13 o                         
   2   9  12          2.17          1.48         0.35 o                         
  -2  10  12         19.69         15.46         0.91 o                         
  -1  10  12          1.82          2.56         0.33 o                         
   0  10  12          8.72          9.82         0.70 o                         
   1  10  12          0.75          0.64         0.20 o                         
  -4   1  13         11.54          8.05         0.46 o                         
  -3   1  13         14.18         15.29         0.66 o                         
  -2   1  13         10.81         10.73         0.42 o                         
  -1   1  13         15.50         13.04         0.38 o                         
   0   1  13         23.75         27.34         0.55 o                         
   1   1  13          6.06          7.46         0.33 o                         
   2   1  13         10.07          9.97         0.49 o                         
   3   1  13          2.33          1.85         0.29 o                         
   4   1  13          0.01         -0.20         0.61 o                         
  -4   2  13         16.20         13.62         0.86 o                         
  -3   2  13          1.08          1.22         0.29 o                         
  -2   2  13          0.15          0.57         0.21 o                         
  -1   2  13          4.82          3.76         0.24 o                         
   0   2  13         83.46         83.40         1.02 o                         
   1   2  13        140.94        153.14         1.98 o                         
   2   2  13         18.36         18.59         0.65 o                         
   3   2  13          1.90          0.86         0.23 o                         
   4   2  13          0.16          0.73         0.64 o                         
  -4   3  13          6.96          6.79         0.79 o                         
  -3   3  13          9.98          6.50         0.43 o                         
  -2   3  13          4.18          4.68         0.31 o                         
  -1   3  13         19.39         21.04         0.52 o                         
   0   3  13          3.79          4.09         0.25 o                         
   1   3  13          9.32          7.96         0.38 o                         
   2   3  13          5.34          5.32         0.40 o                         
   3   3  13          6.16          6.32         0.50 o                         
   4   3  13          1.97          1.40         0.62 o                         
  -4   4  13          0.69          1.05         0.34 o                         
  -3   4  13          0.29          0.65         0.22 o                         
  -2   4  13          8.21          5.98         0.34 o                         
  -1   4  13          0.03          0.20         0.18 o                         
   0   4  13         31.38         29.89         0.69 o                         
   1   4  13          5.52          6.34         0.42 o                         
   2   4  13          5.90          7.40         0.42 o                         
   3   4  13          0.49          0.35         0.18 o                         
   4   4  13          0.21          0.47         0.38 o                         
  -4   5  13          0.05          0.45         0.24 o                         
  -3   5  13         10.75         10.98         0.50 o                         
  -2   5  13         16.32         15.02         0.51 o                         
  -1   5  13          8.34          7.03         0.39 o                         
   0   5  13         27.03         28.08         0.82 o                         
   1   5  13          1.16          0.71         0.20 o                         
   2   5  13          8.77         10.90         0.60 o                         
   3   5  13          1.55          2.37         0.25 o                         
  -4   6  13          1.53          0.81         0.30 o                         
  -3   6  13          0.05         -0.10         0.17 o                         
  -2   6  13          1.55          1.63         0.23 o                         
  -1   6  13          0.12          0.09         0.18 o                         
   0   6  13         16.34         16.93         0.54 o                         
   1   6  13          0.11          0.17         0.16 o                         
   2   6  13          3.60          4.82         0.34 o                         
   3   6  13          1.03          0.91         0.26 o                         
  -3   7  13          0.24          0.30         0.19 o                         
  -2   7  13         10.77         13.52         0.46 o                         
  -1   7  13         34.37         39.18         1.00 o                         
   0   7  13         14.22         15.90         0.51 o                         
   1   7  13          1.51          1.97         0.21 o                         
   2   7  13          3.05          3.07         0.26 o                         
   3   7  13          1.68          1.27         0.24 o                         
  -3   8  13          2.79          1.30         0.27 o                         
  -2   8  13          0.90          0.62         0.17 o                         
  -1   8  13          0.02          0.36         0.18 o                         
   0   8  13          3.10          3.35         0.22 o                         
   1   8  13         10.18          9.85         0.33 o                         
   2   8  13          0.40          0.27         0.29 o                         
  -2   9  13          0.08         -0.06         0.17 o                         
  -1   9  13          3.16          2.50         0.24 o                         
   0   9  13          0.87          1.20         0.17 o                         
   1   9  13          1.31          0.41         0.22 o                         
   2   9  13          2.73          0.69         0.32 o                         
  -1  10  13          0.06          0.15         0.19 o                         
   0  10  13          3.30          3.05         0.64 o                         
  -4   0  14         20.90         18.79         2.07 o                         
  -3   0  14         15.25         16.80         1.96 o                         
  -2   0  14         27.45         29.04         1.23 o                         
  -1   0  14        108.44        115.54         2.50 o                         
   0   0  14          2.62          1.07         0.25 o                         
   1   0  14         23.66         22.10         0.83 o                         
   2   0  14         45.70         44.12         1.42 o                         
   3   0  14          6.22          6.53         0.65 o                         
  -4   1  14          0.04          0.21         0.24 o                         
  -3   1  14          4.48          2.25         0.31 o                         
  -2   1  14          0.28          0.67         0.20 o                         
  -1   1  14         15.28         14.37         0.48 o                         
   0   1  14         31.99         33.49         0.69 o                         
   1   1  14          6.69          6.59         0.36 o                         
   2   1  14          5.25          5.35         0.37 o                         
   3   1  14          0.29          0.74         0.24 o                         
  -4   2  14          7.19          4.81         0.53 o                         
  -3   2  14          1.01          0.96         0.26 o                         
  -2   2  14          0.24          0.29         0.22 o                         
  -1   2  14          6.74          7.48         0.33 o                         
   0   2  14          0.09          0.12         0.17 o                         
   1   2  14          4.28          4.10         0.29 o                         
   2   2  14          0.01          0.04         0.20 o                         
   3   2  14          0.05         -0.13         0.19 o                         
   4   2  14          0.07         -0.10         0.30 o                         
  -4   3  14          0.04          0.18         0.20 o                         
  -3   3  14          1.00          1.44         0.27 o                         
  -2   3  14          0.76          0.82         0.22 o                         
  -1   3  14          0.00          0.05         0.16 o                         
   0   3  14          5.97          6.32         0.34 o                         
   1   3  14          0.01          0.09         0.18 o                         
   2   3  14          0.52          0.60         0.22 o                         
   3   3  14          0.01         -0.02         0.24 o                         
  -4   4  14          0.98          0.28         0.17 o                         
  -3   4  14          0.02          0.07         0.20 o                         
  -2   4  14          0.11          0.38         0.18 o                         
  -1   4  14          0.04          0.06         0.17 o                         
   0   4  14          3.62          5.81         0.30 o                         
   1   4  14          0.03         -0.02         0.17 o                         
   2   4  14          1.67          2.38         0.28 o                         
   3   4  14          0.13         -0.03         0.20 o                         
  -3   5  14          1.68          0.43         0.22 o                         
  -2   5  14          0.08          0.09         0.16 o                         
  -1   5  14         25.14         29.57         0.70 o                         
   0   5  14          0.15          0.57         0.18 o                         
   1   5  14         12.96         13.33         0.49 o                         
   2   5  14          3.05          3.03         0.29 o                         
   3   5  14          0.01          0.17         0.27 o                         
  -3   6  14          2.05          1.84         0.32 o                         
  -2   6  14         19.30         16.93         0.47 o                         
  -1   6  14         12.18         12.39         0.51 o                         
   0   6  14          5.83          5.80         0.30 o                         
   1   6  14          2.07          2.05         0.22 o                         
   2   6  14          7.64          8.88         0.44 o                         
   3   6  14          8.38          7.43         0.88 o                         
  -3   7  14          0.05         -0.08         0.23 o                         
  -2   7  14          1.90          1.43         0.19 o                         
  -1   7  14          1.94          1.29         0.18 o                         
   0   7  14         28.91         25.83         0.60 o                         
   1   7  14          2.08          2.77         0.21 o                         
   2   7  14          0.14          0.37         0.19 o                         
  -2   8  14          2.46          2.22         0.33 o                         
  -1   8  14          0.04          0.15         0.14 o                         
   0   8  14          0.61          1.13         0.16 o                         
   1   8  14          0.57          0.83         0.29 o                         
   2   8  14          0.00          0.00         0.18 o                         
  -1   9  14          0.77          1.18         0.34 o                         
   0   9  14          6.93          5.90         0.51 o                         
   1   9  14          1.89          1.07         0.36 o                         
  -4   1  15          1.87          1.87         0.41 o                         
  -3   1  15          3.88          4.73         0.45 o                         
  -2   1  15         28.88         29.18         1.16 o                         
  -1   1  15          1.00          0.47         0.17 o                         
   0   1  15          3.64          2.95         0.24 o                         
   1   1  15         28.79         27.85         0.71 o                         
   2   1  15          6.22          7.09         0.43 o                         
   3   1  15          5.63          5.73         0.50 o                         
  -4   2  15          0.27          0.10         0.26 o                         
  -3   2  15          0.11          0.38         0.19 o                         
  -2   2  15          0.03          0.01         0.19 o                         
  -1   2  15          7.37          8.13         0.39 o                         
   0   2  15          5.65          6.95         0.32 o                         
   1   2  15          0.23          0.44         0.16 o                         
   2   2  15          5.26          4.47         0.33 o                         
   3   2  15          1.94          2.83         0.37 o                         
  -3   3  15          5.09          3.46         0.47 o                         
  -2   3  15          1.76          1.72         0.22 o                         
  -1   3  15          0.29          0.22         0.16 o                         
   0   3  15          0.20          0.12         0.16 o                         
   1   3  15          0.64          0.35         0.18 o                         
   2   3  15          9.95          9.64         0.49 o                         
   3   3  15          1.41          1.34         0.36 o                         
  -3   4  15          0.02          0.31         0.21 o                         
  -2   4  15          8.68          9.28         0.40 o                         
  -1   4  15          4.88          5.14         0.35 o                         
   0   4  15          1.65          1.52         0.18 o                         
   1   4  15         13.48         14.57         0.49 o                         
   2   4  15          0.06         -0.09         0.14 o                         
   3   4  15          0.31          0.12         0.20 o                         
  -3   5  15          0.04          0.10         0.21 o                         
  -2   5  15          1.56          2.79         0.22 o                         
  -1   5  15          3.81          4.81         0.28 o                         
   0   5  15          0.68          0.66         0.16 o                         
   1   5  15          8.22          8.26         0.43 o                         
   2   5  15          0.05          0.21         0.15 o                         
  -3   6  15          0.39          0.05         0.22 o                         
  -2   6  15          0.40          0.70         0.17 o                         
  -1   6  15          6.89          4.07         0.25 o                         
   0   6  15          0.08          0.27         0.13 o                         
   1   6  15          0.32          0.54         0.15 o                         
   2   6  15          0.06          0.32         0.22 o                         
  -2   7  15          0.07         -0.16         0.23 o                         
  -1   7  15          0.49          0.61         0.17 o                         
   0   7  15          0.52          0.64         0.18 o                         
   1   7  15          7.19          5.35         0.48 o                         
   2   7  15          6.28          7.83         0.95 o                         
  -1   8  15         15.46         13.53         0.77 o                         
   0   8  15         10.42          7.15         2.49 o                         
   1   8  15          2.18          1.94         0.55 o                         
  -3   0  16          3.95          2.70         0.48 o                         
  -2   0  16          0.20          0.12         0.22 o                         
  -1   0  16          1.42          1.23         0.27 o                         
   0   0  16         16.76         15.83         0.68 o                         
   1   0  16         10.06         10.54         0.62 o                         
   2   0  16          6.77          7.08         0.98 o                         
   3   0  16          0.23         -0.21         0.30 o                         
  -3   1  16          0.29          0.17         0.27 o                         
  -2   1  16          6.62          5.91         0.37 o                         
  -1   1  16          3.44          3.33         0.24 o                         
   0   1  16          1.06          1.08         0.18 o                         
   1   1  16          0.41          0.09         0.18 o                         
   2   1  16          1.55          1.30         0.23 o                         
   3   1  16          2.43          1.14         0.30 o                         
  -3   2  16          0.27          0.74         0.28 o                         
  -2   2  16          0.00          0.17         0.16 o                         
  -1   2  16          0.02          0.00         0.15 o                         
   0   2  16          0.07          0.08         0.14 o                         
   1   2  16          6.54          6.15         0.31 o                         
   2   2  16          0.19          0.11         0.16 o                         
  -3   3  16          0.50          0.21         0.17 o                         
  -2   3  16          1.27          1.78         0.20 o                         
  -1   3  16          2.86          3.01         0.27 o                         
   0   3  16          4.36          4.11         0.24 o                         
   1   3  16          0.43          0.47         0.15 o                         
   2   3  16          0.28          0.47         0.18 o                         
  -3   4  16          0.73          0.15         0.28 o                         
  -2   4  16          0.16          0.14         0.16 o                         
  -1   4  16          2.10          2.13         0.21 o                         
   0   4  16          0.52          0.29         0.15 o                         
   1   4  16         11.29         11.47         0.42 o                         
   2   4  16          0.25          0.46         0.38 o                         
  -2   5  16          0.59          0.96         0.34 o                         
  -1   5  16          0.22          0.08         0.14 o                         
   0   5  16         11.93         12.61         0.41 o                         
   1   5  16          1.21          0.94         0.18 o                         
   2   5  16          0.82          0.59         0.26 o                         
  -2   6  16          0.12          0.45         0.19 o                         
  -1   6  16          1.73          2.00         0.41 o                         
   0   6  16          6.23          6.34         0.45 o                         
   1   6  16          2.32          2.11         0.31 o                         
  -1   7  16          1.70          1.12         0.30 o                         
   0   7  16          0.13          0.26         0.22 o                         
  -3   1  17          0.23         -0.19         0.31 o                         
  -2   1  17          1.01          1.01         0.24 o                         
  -1   1  17          0.07         -0.08         0.13 o                         
   0   1  17          0.20          0.22         0.15 o                         
   1   1  17          0.74          0.56         0.16 o                         
   2   1  17          0.25          0.37         0.33 o                         
  -2   2  17          3.28          2.83         0.34 o                         
  -1   2  17          3.86          3.35         0.30 o                         
   0   2  17          3.41          3.83         0.25 o                         
   1   2  17          1.11          0.48         0.17 o                         
   2   2  17          2.22          1.54         0.49 o                         
  -2   3  17          0.07          0.21         0.23 o                         
  -1   3  17          7.48          6.91         0.36 o                         
   0   3  17         12.28          9.98         0.38 o                         
   1   3  17          0.28          0.02         0.20 o                         
  -2   4  17          0.04          0.14         0.19 o                         
  -1   4  17          3.25          2.00         0.27 o                         
   0   4  17          5.22          3.69         0.33 o                         
   1   4  17          1.31          0.88         0.29 o                         
  -1   5  17          1.61          0.80         0.30 o                         
   0   5  17          0.33          0.29         0.20 o                         
   1   5  17          0.52          0.13         0.30 o                         
   0   6  17          0.12         -0.09         0.30 o                         
   0   0  18          1.63          1.92         0.75 o                         
   1   0  18          3.35          1.81         0.65 o                         
   0   1  18          0.30         -0.05         0.30 o                         
   1   1  18          0.44          0.47         0.22 o                         
  -1   2  18          2.10          0.61         0.32 o                         
   0   2  18          0.18          0.12         0.28 o                         
   1   2  18          0.63          0.10         0.26 o                         
  -1   3  18          1.24          1.33         0.44 o                         
   0   3  18          1.18          0.52         0.42 o                         
   0   4  18          1.63          1.22         0.42 o                         
                                                                                
