# Supplementary material for: Some thio­ether-ketones and their related derivatives
Source: Acta Crystallogr E Crystallogr Commun. 2025 May 13;81(Pt 6):520–9. doi: 10.1107/S2056989025004037 (PMC12142416; doi:10.1107/S2056989025004037)
Supplement: Supplementary file 6 [file e-81-00520-Mtdpsup14.hkl]

data_Mtdp                                                                       
_shelx_title ' addison-ma011356_auto_a.res in I2/a'                             
_shelx_refln_list_code          4                                               
_shelx_F_calc_maximum      130.57                                               
_exptl_crystal_F_000       568.00                                               
_reflns_d_resolution_high  0.7863                                               
                                                                                
loop_                                                                           
 _space_group_symop_operation_xyz                                               
 'x, y, z'                                                                      
 '-x+1/2, y, -z'                                                                
 'x+1/2, y+1/2, z+1/2'                                                          
 '-x+1, y+1/2, -z+1/2'                                                          
 '-x, -y, -z'                                                                   
 'x-1/2, -y, z'                                                                 
 '-x+1/2, -y+1/2, -z+1/2'                                                       
 'x, -y+1/2, z+1/2'                                                             
                                                                                
_cell_length_a    13.1307                                                       
_cell_length_b     5.0945                                                       
_cell_length_c    19.2847                                                       
_cell_angle_alpha  90.000                                                       
_cell_angle_beta   93.167                                                       
_cell_angle_gamma  90.000                                                       
                                                                                
_shelx_F_squared_multiplier     1.000                                           
                                                                                
loop_                                                                           
 _refln_index_h                                                                 
 _refln_index_k                                                                 
 _refln_index_l                                                                 
 _refln_F_squared_calc                                                          
 _refln_F_squared_meas                                                          
 _refln_F_squared_sigma                                                         
 _refln_observed_status                                                         
   2   0   0       4407.20       4590.16       156.71 o                         
   4   0   0       4910.44       4807.47       118.65 o                         
   6   0   0       3026.16       3532.74       130.31 o                         
   8   0   0       1125.98       1161.23        38.73 o                         
  10   0   0         26.32         13.22         3.24 o                         
  12   0   0         77.04         52.30         6.32 o                         
  14   0   0        532.60        525.97        27.91 o                         
   1   1   0        204.71        180.72         5.91 o                         
   3   1   0        605.22        669.10        19.02 o                         
   5   1   0        453.55        462.95        16.97 o                         
   7   1   0       2925.83       2908.56        86.37 o                         
   9   1   0        538.14        545.38        15.08 o                         
  11   1   0        646.05        623.71        17.64 o                         
  13   1   0       1413.79       1505.28        39.87 o                         
  15   1   0        182.48        203.14         8.68 o                         
   0   2   0        398.23        426.38        15.79 o                         
   2   2   0       1800.45       1687.45        45.29 o                         
   4   2   0         36.35         58.32         3.41 o                         
   6   2   0        867.03        886.24        24.37 o                         
   8   2   0       2798.50       2766.21        67.85 o                         
  10   2   0       2002.76       2121.89        46.54 o                         
  12   2   0        178.44        179.49         9.01 o                         
  14   2   0         71.95         67.50         5.19 o                         
   1   3   0        466.52        447.57        15.89 o                         
   3   3   0       4199.64       4141.43        63.84 o                         
   5   3   0        242.11        249.28         7.50 o                         
   7   3   0          4.22          3.59         1.82 o                         
   9   3   0       2329.99       2132.40        56.33 o                         
  11   3   0         29.69         36.26         4.70 o                         
  13   3   0         55.06         57.08         4.39 o                         
   0   4   0          0.37          0.41         1.25 o                         
   2   4   0        108.18        107.74         3.68 o                         
   4   4   0          1.28          1.18         1.22 o                         
   6   4   0         41.16         41.68         3.96 o                         
   8   4   0        132.56        126.27        17.17 o                         
  10   4   0         28.03         23.52         5.96 o                         
  12   4   0        464.80        496.25        25.64 o                         
   1   5   0       3335.88       3298.61        46.71 o                         
   3   5   0        373.86        375.82        19.62 o                         
   5   5   0         43.97         54.92         4.97 o                         
   7   5   0         13.50         15.10         3.77 o                         
   9   5   0         51.73         59.07         5.13 o                         
   0   6   0          2.51          1.07         1.44 o                         
   2   6   0         42.64         47.81         2.67 o                         
   6   6   0        595.22        559.93        23.59 o                         
 -16   1   1         55.76         55.19         3.23 o                         
 -14   1   1       1290.85       1348.35        33.83 o                         
 -12   1   1        789.29        806.55        20.78 o                         
 -10   1   1        768.70        803.29        17.36 o                         
  -8   1   1        891.56       1101.16        23.68 o                         
  -6   1   1        427.96        460.53        14.04 o                         
  -4   1   1         74.14         80.01         4.38 o                         
  -2   1   1      14282.16      13714.61       324.21 o                         
   0   1   1        135.16        118.08         2.71 o                         
   2   1   1        554.14        489.70        14.13 o                         
   4   1   1       3989.03       4046.10       100.94 o                         
   6   1   1        590.25        548.88        14.60 o                         
   8   1   1       2149.95       2303.00        72.56 o                         
  10   1   1        471.52        501.39        15.13 o                         
  12   1   1         49.43         61.45         5.97 o                         
  14   1   1        266.42        273.94        10.58 o                         
  16   1   1        205.80        201.40         5.75 o                         
 -15   2   1        141.86        155.65         5.81 o                         
 -13   2   1          1.96          0.93         1.51 o                         
 -11   2   1        131.47        126.07         7.92 o                         
  -9   2   1        325.39        342.34        13.12 o                         
  -7   2   1       2262.00       2285.94        53.20 o                         
  -5   2   1       5056.33       5225.32        92.51 o                         
  -3   2   1       5158.58       4909.95        96.90 o                         
  -1   2   1        517.86        469.13        19.68 o                         
   1   2   1       2848.45       2677.93        48.66 o                         
   3   2   1        602.20        485.72        13.05 o                         
   5   2   1       1107.65       1031.08        26.16 o                         
   7   2   1        455.32        455.19        16.69 o                         
   9   2   1       1517.56       1532.94        47.67 o                         
  11   2   1         78.93         75.55         5.70 o                         
  13   2   1          4.46          6.23         1.91 o                         
  15   2   1          1.96          3.19         1.77 o                         
 -14   3   1          1.23          1.38         2.68 o                         
 -12   3   1        254.67        276.61         9.49 o                         
 -10   3   1        180.72        174.76         8.83 o                         
  -8   3   1       1773.57       1583.06        45.92 o                         
  -6   3   1        970.79        904.75        29.68 o                         
  -4   3   1       4958.87       4575.40       126.76 o                         
  -2   3   1        858.90        748.84        28.24 o                         
   0   3   1       2970.61       2986.35        81.62 o                         
   2   3   1       3515.70       3384.45        64.76 o                         
   4   3   1         25.51         13.43         2.40 o                         
   6   3   1        798.69        800.42        21.17 o                         
   8   3   1         41.21         36.42         3.43 o                         
  10   3   1       1521.08       1561.11        31.93 o                         
  12   3   1         79.43         70.88         4.57 o                         
  14   3   1        208.49        164.94        20.41 o                         
 -13   4   1        969.22        895.79        36.50 o                         
 -11   4   1       3152.32       3001.70        67.17 o                         
  -9   4   1        587.82        483.17        25.08 o                         
  -7   4   1        765.66        679.60        24.32 o                         
  -5   4   1        124.57        139.34         6.60 o                         
  -3   4   1        180.00        161.08         5.38 o                         
  -1   4   1          3.84          3.18         1.12 o                         
   1   4   1        473.09        461.05         9.41 o                         
   3   4   1        832.97        847.15        16.05 o                         
   5   4   1        621.93        629.59        17.97 o                         
   7   4   1        578.10        546.56        16.76 o                         
   9   4   1        335.51        349.92        17.86 o                         
  11   4   1        585.62        566.76        15.58 o                         
  13   4   1        845.67        752.70        21.26 o                         
 -10   5   1        427.07        412.90        11.18 o                         
  -8   5   1        150.69        134.31         7.99 o                         
  -6   5   1         16.63         10.95         2.61 o                         
  -4   5   1        217.27        227.33        14.10 o                         
  -2   5   1        166.39        166.45         6.65 o                         
   0   5   1       1560.28       1622.17        29.73 o                         
   2   5   1        138.62        152.85         6.15 o                         
   4   5   1        482.88        536.70        20.81 o                         
   6   5   1         70.35         84.18         7.59 o                         
   8   5   1         89.56        103.16         9.82 o                         
  10   5   1        422.91        445.61        15.19 o                         
  -5   6   1        170.51        152.31         8.52 o                         
  -3   6   1        418.44        448.60        16.45 o                         
  -1   6   1       1362.65       1473.50        22.23 o                         
   1   6   1        102.28         93.45         5.55 o                         
   3   6   1        274.89        303.01        11.49 o                         
 -16   0   2         44.65         41.44         4.82 o                         
 -14   0   2         60.72         62.07         9.47 o                         
 -12   0   2        398.25        383.66        24.96 o                         
 -10   0   2       1200.61       1228.83        44.44 o                         
  -8   0   2       2065.89       2266.44        65.79 o                         
  -6   0   2       4696.99       5178.05       186.23 o                         
  -4   0   2        856.33       1071.60        43.69 o                         
  -2   0   2         48.12         47.05         4.33 o                         
   0   0   2        846.61        777.82        28.12 o                         
   4   0   2       3520.97       3418.90       122.54 o                         
   6   0   2         38.30         22.68         5.69 o                         
   8   0   2        675.23        904.88        60.39 o                         
  10   0   2       1860.12       1780.12        56.34 o                         
  12   0   2        760.53        782.77        26.96 o                         
  14   0   2        112.67        161.72        17.96 o                         
  16   0   2         58.22         40.81         3.14 o                         
 -15   1   2        218.24        255.55         8.96 o                         
 -13   1   2        179.02        194.36         9.32 o                         
 -11   1   2       3881.67       3826.50        78.73 o                         
  -9   1   2          2.96          1.62         1.57 o                         
  -7   1   2        201.70        162.22         6.88 o                         
  -5   1   2        684.97        645.28        21.66 o                         
  -3   1   2       5618.85       5879.63       142.75 o                         
  -1   1   2       6286.77       6288.86        95.14 o                         
   1   1   2        449.02        412.85         9.70 o                         
   3   1   2       3104.68       2948.66        73.86 o                         
   5   1   2        321.51        310.87        13.37 o                         
   7   1   2        724.73        810.16        18.23 o                         
   9   1   2        799.56        872.80        21.01 o                         
  11   1   2        381.03        430.15        16.45 o                         
  13   1   2        707.02        790.07        19.51 o                         
  15   1   2        190.65        158.97         5.22 o                         
 -14   2   2        363.15        357.75         9.61 o                         
 -12   2   2        382.14        367.05        14.84 o                         
 -10   2   2        433.04        428.70        12.83 o                         
  -8   2   2       1051.30       1061.81        22.10 o                         
  -6   2   2          2.51          3.21         1.21 o                         
  -4   2   2       2468.34       2503.00        41.76 o                         
  -2   2   2        577.75        667.17        11.57 o                         
   0   2   2        307.51        289.86         7.00 o                         
   2   2   2       4211.24       4127.79        58.05 o                         
   4   2   2         20.30         11.16         1.78 o                         
   6   2   2       1972.83       1877.88        38.47 o                         
   8   2   2         66.93         67.97         4.55 o                         
  10   2   2       2601.93       2707.35        53.99 o                         
  12   2   2         34.22         31.32         3.36 o                         
  14   2   2        250.58        279.91         7.71 o                         
 -13   3   2         80.70         78.24         6.11 o                         
 -11   3   2          0.08          2.94         3.24 o                         
  -9   3   2         50.75         54.60         5.42 o                         
  -7   3   2         65.97         63.97         6.12 o                         
  -5   3   2        115.15        101.69         4.11 o                         
  -3   3   2         58.73         54.17         3.42 o                         
  -1   3   2        384.42        404.52        18.02 o                         
   1   3   2        820.79        864.34        20.90 o                         
   3   3   2         93.26         83.59         4.71 o                         
   5   3   2        640.99        680.75        16.58 o                         
   7   3   2       1704.03       1667.80        54.48 o                         
   9   3   2          8.75          9.53         2.17 o                         
  11   3   2       1032.65       1069.78        23.08 o                         
  13   3   2         72.29         78.58         4.07 o                         
 -12   4   2        971.87        861.75        31.98 o                         
 -10   4   2        128.07        121.08        10.87 o                         
  -8   4   2        125.03        107.91         9.12 o                         
  -6   4   2        278.68        277.86         9.13 o                         
  -4   4   2          8.64         10.11         1.60 o                         
  -2   4   2        178.28        172.52         5.13 o                         
   0   4   2          1.35          4.07         1.11 o                         
   2   4   2        665.62        650.46         9.90 o                         
   4   4   2        101.58         91.42         3.98 o                         
   6   4   2        296.27        286.46        14.04 o                         
   8   4   2          2.31          5.61         2.43 o                         
  10   4   2        381.81        373.23        13.01 o                         
  12   4   2         15.40         14.63         2.20 o                         
  -9   5   2         51.83         50.60         3.47 o                         
  -7   5   2       1055.99        980.67        21.62 o                         
  -5   5   2        187.14        192.24        10.68 o                         
  -3   5   2        578.17        633.49        18.58 o                         
  -1   5   2        287.57        319.91        10.29 o                         
   1   5   2       1368.01       1432.97        22.98 o                         
   3   5   2        459.65        504.91        15.02 o                         
   5   5   2        640.87        678.69        25.60 o                         
   7   5   2          6.83          5.77         1.97 o                         
   9   5   2         92.81        104.52         5.85 o                         
  -6   6   2        641.77        656.80        20.66 o                         
  -4   6   2        718.83        757.81        33.39 o                         
  -2   6   2       1430.59       1522.29        45.29 o                         
   0   6   2         85.61         79.63         4.45 o                         
   2   6   2          8.81         13.01         1.80 o                         
   4   6   2          6.64         13.59         2.93 o                         
   6   6   2        275.73        276.38        13.39 o                         
 -16   1   3        121.46        111.05         4.13 o                         
 -14   1   3         13.33         13.41         2.46 o                         
 -12   1   3        265.15        270.03         9.71 o                         
 -10   1   3         16.05         20.99         2.81 o                         
  -8   1   3        350.99        421.06        11.35 o                         
  -6   1   3       2600.03       2898.78        76.90 o                         
  -4   1   3        997.37       1021.67        29.97 o                         
  -2   1   3      13274.44      13187.76       313.45 o                         
   0   1   3       6385.81       6093.16        73.00 o                         
   2   1   3        957.64        976.34        26.77 o                         
   4   1   3       1543.74       1531.19        42.41 o                         
   6   1   3       4039.01       4346.17        79.40 o                         
   8   1   3        121.11        109.69         5.91 o                         
  10   1   3         54.56         48.68         3.82 o                         
  12   1   3          4.58          8.24         3.20 o                         
  14   1   3        589.36        563.63        15.23 o                         
  16   1   3          9.24          7.97         1.31 o                         
 -15   2   3        896.90        854.25        27.61 o                         
 -13   2   3         40.70         49.04         3.73 o                         
 -11   2   3       1453.16       1515.56        37.89 o                         
  -9   2   3        156.95        177.43         7.48 o                         
  -7   2   3        103.40        106.75         5.40 o                         
  -5   2   3        526.00        478.47        10.01 o                         
  -3   2   3       2986.34       3078.58        56.67 o                         
  -1   2   3       2343.40       2292.87        41.44 o                         
   1   2   3       1077.16       1235.22        18.59 o                         
   3   2   3       1357.58       1276.74        23.22 o                         
   5   2   3        974.82        889.06        18.80 o                         
   7   2   3       1819.68       1781.18        32.28 o                         
   9   2   3        162.22        167.09         7.47 o                         
  11   2   3        982.58        974.67        21.75 o                         
  13   2   3        267.81        286.90         7.35 o                         
  15   2   3        191.63        193.14        11.08 o                         
 -14   3   3        322.75        289.27        47.56 o                         
 -12   3   3        556.53        582.11        14.60 o                         
 -10   3   3        778.83        786.94        18.22 o                         
  -8   3   3        979.78        915.46        20.14 o                         
  -6   3   3        522.87        494.03        11.68 o                         
  -4   3   3       2016.50       1930.43        27.36 o                         
  -2   3   3       1412.60       1359.01        30.19 o                         
   0   3   3         23.84         14.57         2.28 o                         
   2   3   3        618.66        627.31        16.96 o                         
   4   3   3        164.61        135.33         4.92 o                         
   6   3   3       1534.93       1495.34        32.51 o                         
   8   3   3          2.44          2.74         1.64 o                         
  10   3   3       1343.90       1405.03        28.57 o                         
  12   3   3        594.39        589.12        14.51 o                         
  14   3   3        657.37        634.59        33.90 o                         
 -13   4   3         13.60          6.36         1.10 o                         
 -11   4   3        251.63        267.08        14.22 o                         
  -9   4   3        696.11        761.04        28.15 o                         
  -7   4   3        489.38        502.10        13.91 o                         
  -5   4   3        830.90        822.85        23.49 o                         
  -3   4   3        553.97        534.49         9.70 o                         
  -1   4   3       1891.17       1962.13        25.80 o                         
   1   4   3        834.15        846.25        14.16 o                         
   3   4   3       1009.46        958.47        16.54 o                         
   5   4   3        766.27        752.95        16.86 o                         
   7   4   3        307.66        302.37        12.89 o                         
   9   4   3        397.38        374.65        15.90 o                         
  11   4   3         10.66         11.49         2.12 o                         
 -10   5   3         28.05         25.69         1.97 o                         
  -8   5   3        161.10        151.45         6.15 o                         
  -6   5   3         47.10         56.87         5.96 o                         
  -4   5   3         12.38         10.79         1.68 o                         
  -2   5   3        143.09        153.51         4.80 o                         
   0   5   3        434.89        463.86         9.30 o                         
   2   5   3       2394.08       2516.09        38.15 o                         
   4   5   3        211.72        209.57         6.55 o                         
   6   5   3        204.01        218.20         9.90 o                         
   8   5   3         15.71         17.58         2.76 o                         
  10   5   3        167.60        153.52         8.43 o                         
  -5   6   3          1.11         -0.02         1.20 o                         
  -3   6   3        180.45        174.43         8.79 o                         
  -1   6   3        365.29        390.49        14.94 o                         
   1   6   3         70.44         84.09         4.65 o                         
   3   6   3         17.53         22.27         2.29 o                         
   5   6   3        134.42        146.50         6.78 o                         
 -16   0   4        727.16        747.93        23.52 o                         
 -14   0   4        530.34        569.97        34.07 o                         
 -12   0   4       1930.63       1966.32        44.03 o                         
 -10   0   4       2172.76       2259.56        56.00 o                         
  -8   0   4       2939.37       3016.87        69.02 o                         
  -6   0   4       1608.60       1753.14        71.96 o                         
  -4   0   4        542.36        596.94        28.15 o                         
  -2   0   4       5325.77       4679.16       161.23 o                         
   0   0   4      11217.56      10450.71       351.83 o                         
   2   0   4       1051.85        892.60        36.25 o                         
   4   0   4        693.01        764.41        34.77 o                         
   6   0   4       6510.27       7329.76       259.68 o                         
   8   0   4       1762.48       1813.70        80.42 o                         
  10   0   4       1622.67       1679.25        54.30 o                         
  12   0   4       5880.43       5876.97       124.80 o                         
  14   0   4        924.21       1074.37        34.66 o                         
 -15   1   4         75.56         70.50         3.77 o                         
 -13   1   4         12.73          7.51         2.31 o                         
 -11   1   4        297.70        278.20        10.25 o                         
  -9   1   4       4297.70       4465.88        64.26 o                         
  -7   1   4         43.97         38.42         3.66 o                         
  -5   1   4        598.56        565.02        20.19 o                         
  -3   1   4       1272.85       1395.16        37.87 o                         
   1   1   4       5208.85       4844.17        74.29 o                         
   3   1   4       4664.11       4395.26       125.22 o                         
   5   1   4         36.75         17.02         3.38 o                         
   7   1   4        519.81        457.14        16.49 o                         
   9   1   4        217.80        203.82         7.80 o                         
  11   1   4         16.28         16.72         3.46 o                         
  13   1   4        173.56        179.96         8.73 o                         
  15   1   4        203.84        208.09         6.03 o                         
 -14   2   4        133.29        133.54         4.12 o                         
 -12   2   4         73.86         66.60         4.90 o                         
 -10   2   4        153.26        176.68         8.46 o                         
  -8   2   4          1.82          0.91         1.09 o                         
  -6   2   4        300.13        285.29         8.26 o                         
  -4   2   4       3941.51       4206.15        68.49 o                         
  -2   2   4       1994.81       1974.74        31.02 o                         
   0   2   4       2744.08       2607.08        42.79 o                         
   2   2   4       3478.19       3481.34        47.38 o                         
   4   2   4       3487.33       3567.18        53.75 o                         
   6   2   4        608.83        561.05        15.80 o                         
   8   2   4        121.49        120.97         5.48 o                         
  10   2   4        761.09        782.43        17.37 o                         
  12   2   4          2.56          3.24         1.57 o                         
  14   2   4         14.92         17.77         1.69 o                         
 -13   3   4         79.95         68.51         4.69 o                         
 -11   3   4          1.28          1.47         1.52 o                         
  -9   3   4        112.76         93.21         5.48 o                         
  -7   3   4          5.89          5.99         1.40 o                         
  -5   3   4        685.37        686.73         9.47 o                         
  -3   3   4        263.25        292.51         8.27 o                         
  -1   3   4        224.28        243.75         7.38 o                         
   1   3   4        725.47        675.54        14.28 o                         
   3   3   4       1776.33       1873.49        30.26 o                         
   5   3   4         36.47         38.86         2.06 o                         
   7   3   4        180.22        164.93         7.15 o                         
   9   3   4       4744.15       4649.88        60.57 o                         
  11   3   4        340.83        333.59        10.50 o                         
  13   3   4         13.77         21.46         1.96 o                         
 -12   4   4        407.57        403.22        12.59 o                         
 -10   4   4        896.65        875.45        26.21 o                         
  -8   4   4        152.24        133.49         8.49 o                         
  -6   4   4         18.99          7.33         2.23 o                         
  -4   4   4        202.66        216.04         6.38 o                         
  -2   4   4        103.33        107.86         5.36 o                         
   0   4   4       2794.41       2773.29        33.49 o                         
   2   4   4          7.23         11.73         1.50 o                         
   4   4   4        371.95        354.39         8.48 o                         
   6   4   4         40.61         42.72         3.12 o                         
   8   4   4        147.28        152.03        11.41 o                         
  10   4   4         42.50         37.59         3.70 o                         
  12   4   4         17.02         14.54         1.87 o                         
  -9   5   4        403.82        387.15         9.22 o                         
  -7   5   4         56.21         68.59         4.80 o                         
  -5   5   4        672.18        650.38        21.00 o                         
  -3   5   4         32.12         37.89         2.98 o                         
  -1   5   4         65.01         67.97         3.93 o                         
   1   5   4        697.04        744.67        17.59 o                         
   3   5   4         12.56         10.07         1.64 o                         
   5   5   4        226.09        216.95         9.83 o                         
   7   5   4       1134.77       1149.14        44.36 o                         
   9   5   4        264.29        255.04         8.59 o                         
  -4   6   4        129.22        134.05         6.88 o                         
  -2   6   4        885.13        965.24        28.37 o                         
   0   6   4        563.70        633.83        20.56 o                         
   2   6   4        503.33        587.68        18.46 o                         
   4   6   4        133.09        140.16         6.60 o                         
 -16   1   5        272.68        237.90         5.86 o                         
 -14   1   5          2.93          1.99         1.86 o                         
 -12   1   5         20.27         18.56         2.49 o                         
 -10   1   5       1973.41       2004.43        36.60 o                         
  -8   1   5          5.59          3.34         1.62 o                         
  -6   1   5        488.07        500.69        12.26 o                         
  -4   1   5       9661.83      10052.43       301.99 o                         
  -2   1   5      17048.52      16427.36       390.35 o                         
   0   1   5      12210.78      11776.68       161.86 o                         
   2   1   5       2542.96       2414.77        62.47 o                         
   4   1   5        714.74        862.81        27.63 o                         
   6   1   5         23.79         42.04         4.93 o                         
   8   1   5         36.09         41.50         3.72 o                         
  10   1   5         62.61         47.99         4.90 o                         
  12   1   5         77.53         66.93         5.03 o                         
  14   1   5          0.35          1.98         1.21 o                         
 -15   2   5        464.81        449.36        16.24 o                         
 -13   2   5       1251.00       1299.46        20.14 o                         
 -11   2   5         17.04         19.31         2.55 o                         
  -9   2   5       1949.04       2065.72        32.80 o                         
  -7   2   5        873.82        914.49        14.73 o                         
  -5   2   5        942.57       1035.84        21.69 o                         
  -3   2   5        830.31        967.49        17.63 o                         
  -1   2   5          2.61          2.88         0.90 o                         
   1   2   5          2.40          5.27         1.01 o                         
   3   2   5        243.37        318.52         6.59 o                         
   5   2   5       1280.45       1277.63        25.10 o                         
   7   2   5       3212.76       3157.61        41.58 o                         
   9   2   5       3352.38       3402.61        45.21 o                         
  11   2   5        129.65        137.04         6.64 o                         
  13   2   5         55.06         55.48         2.99 o                         
 -14   3   5        887.47        801.41        28.45 o                         
 -12   3   5        435.33        478.18        10.75 o                         
 -10   3   5        766.69        842.40        18.42 o                         
  -8   3   5        864.33        849.21        15.47 o                         
  -6   3   5        821.86        860.57        13.37 o                         
  -4   3   5         32.20         23.22         1.59 o                         
  -2   3   5         14.25         13.40         2.04 o                         
   0   3   5        852.69        776.63        17.39 o                         
   2   3   5         29.28         39.64         2.93 o                         
   4   3   5       1847.36       1857.63        21.98 o                         
   6   3   5        676.32        665.04        10.70 o                         
   8   3   5       4689.00       4533.56        55.60 o                         
  10   3   5         33.13         34.13         3.48 o                         
  12   3   5        910.35        910.80        22.17 o                         
 -11   4   5        119.94         97.79         7.51 o                         
  -9   4   5        487.54        481.03        22.43 o                         
  -7   4   5         12.69         20.43         4.01 o                         
  -5   4   5       2273.01       2428.87        94.61 o                         
  -3   4   5       1026.26       1009.03        16.18 o                         
  -1   4   5       5665.95       5482.71        60.82 o                         
   1   4   5       3672.21       3648.88        42.37 o                         
   3   4   5       1137.95       1121.47        16.47 o                         
   5   4   5        203.41        206.85         7.02 o                         
   7   4   5        289.77        301.73        11.83 o                         
   9   4   5         64.27         60.41         4.92 o                         
  11   4   5          3.92          2.84         1.28 o                         
  -8   5   5        422.11        447.33        10.63 o                         
  -6   5   5        119.66        107.53         6.48 o                         
  -4   5   5         68.46         78.85         6.46 o                         
  -2   5   5        382.24        423.88        11.15 o                         
   0   5   5         77.38         76.34         3.79 o                         
   2   5   5        862.87        902.05        15.98 o                         
   4   5   5        320.01        334.79        10.17 o                         
   6   5   5        527.86        507.68        13.90 o                         
   8   5   5          5.03          5.82         1.61 o                         
  -5   6   5         32.18         29.09         3.73 o                         
  -3   6   5         41.58         51.50         5.18 o                         
  -1   6   5        531.74        570.00        25.08 o                         
   1   6   5         19.27         29.19         4.32 o                         
   3   6   5         27.82         37.48         4.27 o                         
 -16   0   6        317.44        258.21         9.48 o                         
 -14   0   6        232.70        243.08        16.13 o                         
 -12   0   6       5964.92       6177.04       163.76 o                         
 -10   0   6        927.76        876.24        28.54 o                         
  -8   0   6       1347.51       1407.41       116.36 o                         
  -6   0   6        343.31        382.22        22.46 o                         
  -4   0   6         13.59         14.44         3.63 o                         
  -2   0   6       1448.55       1410.76        54.85 o                         
   0   0   6       3830.72       3597.31       126.76 o                         
   2   0   6       8839.96       8687.41       298.69 o                         
   4   0   6       4232.06       4265.53       154.76 o                         
   6   0   6        841.86        786.33        41.45 o                         
   8   0   6       1829.88       2054.00        49.88 o                         
  10   0   6        639.66        717.41        24.72 o                         
  12   0   6        240.15        295.15        13.48 o                         
  14   0   6       1244.01       1139.02        34.53 o                         
 -15   1   6          4.72          3.96         1.17 o                         
 -13   1   6        524.49        507.24        27.69 o                         
 -11   1   6        155.38        158.31         7.65 o                         
  -9   1   6        970.11        987.94        21.27 o                         
  -7   1   6       2384.17       2403.10        42.68 o                         
  -5   1   6       4649.26       5154.55       124.23 o                         
  -3   1   6        393.03        321.83        19.47 o                         
  -1   1   6       1475.20       1553.62        46.48 o                         
   1   1   6      15618.62      14909.54       204.58 o                         
   3   1   6       1560.68       1584.02       114.88 o                         
   5   1   6       2471.75       2522.84        49.44 o                         
   7   1   6        557.44        651.89        18.54 o                         
   9   1   6       1256.63       1135.62        28.90 o                         
  11   1   6        388.03        379.54        10.53 o                         
  13   1   6        180.58        219.53         6.50 o                         
 -14   2   6         58.68         63.33         3.01 o                         
 -12   2   6          1.34          2.89         1.71 o                         
 -10   2   6        334.60        301.40         8.68 o                         
  -8   2   6         32.07         52.30         2.82 o                         
  -6   2   6       3082.97       3154.28        55.24 o                         
  -4   2   6       1564.13       1566.78        20.80 o                         
  -2   2   6       8980.43       9392.46       107.14 o                         
   0   2   6         40.98         41.12         2.70 o                         
   2   2   6        241.71        321.24         7.09 o                         
   4   2   6        120.51        126.09         3.96 o                         
   6   2   6         21.88         24.38         2.88 o                         
   8   2   6       1709.34       1689.43        25.21 o                         
  10   2   6        294.94        287.77         8.54 o                         
  12   2   6        122.04        116.42         4.25 o                         
 -13   3   6        388.68        419.99        12.00 o                         
 -11   3   6         15.46         16.71         2.25 o                         
  -9   3   6         75.24         62.64         4.13 o                         
  -7   3   6        105.48        124.95         4.68 o                         
  -5   3   6         19.95         18.96         1.41 o                         
  -3   3   6         77.57         73.54         5.33 o                         
  -1   3   6          9.99         10.30         1.57 o                         
   1   3   6          1.39          1.13         1.02 o                         
   3   3   6          8.06          9.25         1.30 o                         
   5   3   6        100.45        100.49         3.36 o                         
   7   3   6         14.30         10.84         1.49 o                         
   9   3   6         30.84         31.49         3.24 o                         
  11   3   6        450.59        454.96        11.79 o                         
 -12   4   6          0.50          1.87         1.26 o                         
 -10   4   6          4.64          5.74         2.16 o                         
  -8   4   6        516.50        439.77        19.70 o                         
  -6   4   6        682.23        662.07        16.03 o                         
  -4   4   6        193.80        208.24         6.65 o                         
  -2   4   6        656.85        647.87        11.23 o                         
   0   4   6        373.91        385.19         7.68 o                         
   2   4   6        633.79        639.17        11.65 o                         
   4   4   6        202.52        183.24         5.56 o                         
   6   4   6        522.47        566.53        15.39 o                         
   8   4   6         38.71         45.41         4.97 o                         
  10   4   6         65.98         67.68         4.35 o                         
  12   4   6        103.76        100.65         7.44 o                         
  -9   5   6         66.04         42.66         2.75 o                         
  -7   5   6          0.87         -0.57         1.53 o                         
  -5   5   6          1.41         -0.14         1.24 o                         
  -3   5   6          9.12         10.89         1.58 o                         
  -1   5   6        227.17        220.42         6.25 o                         
   1   5   6        196.75        210.48         7.07 o                         
   3   5   6        236.51        254.06         6.75 o                         
   5   5   6        139.52        143.25         5.75 o                         
   7   5   6        320.18        312.04         9.35 o                         
   9   5   6        526.46        467.53        15.42 o                         
  -2   6   6         62.94         69.89         5.61 o                         
   0   6   6        557.77        579.60        25.40 o                         
   2   6   6        244.92         73.92       131.41 o                         
 -14   1   7         53.33         57.70         3.33 o                         
 -12   1   7        849.40        916.16        27.15 o                         
 -10   1   7        153.61        153.68         6.79 o                         
  -8   1   7        209.42        227.65         9.50 o                         
  -6   1   7          1.66          8.01         1.82 o                         
  -4   1   7       2817.77       2910.87        54.51 o                         
  -2   1   7        246.52        229.48         6.67 o                         
   0   1   7        129.07        119.25         4.60 o                         
   2   1   7         75.30         71.57         3.45 o                         
   4   1   7        531.42        582.35        18.37 o                         
   6   1   7         75.59         27.10         2.82 o                         
   8   1   7         55.71         45.61         3.68 o                         
  10   1   7        624.12        583.99        15.24 o                         
  12   1   7          1.18         -0.52         1.42 o                         
 -15   2   7        187.57        145.41         9.21 o                         
 -13   2   7        584.83        624.12        11.52 o                         
 -11   2   7        282.37        277.20         9.00 o                         
  -9   2   7         89.28        101.27         4.27 o                         
  -7   2   7        256.59        253.27         7.12 o                         
  -5   2   7       1454.53       1565.42        21.40 o                         
  -3   2   7       9016.80       9377.05        93.55 o                         
  -1   2   7          8.85          5.09         0.90 o                         
   1   2   7       1606.82       1629.73        23.21 o                         
   3   2   7         36.80         68.21         3.05 o                         
   5   2   7        998.37        868.48        13.77 o                         
   7   2   7          4.80          4.17         1.10 o                         
   9   2   7       1395.52       1424.31        21.11 o                         
  11   2   7        974.64        953.40        16.21 o                         
  13   2   7         57.66         12.45        20.30 o                         
 -14   3   7         41.55         20.50         3.31 o                         
 -12   3   7        562.05        601.06        14.76 o                         
 -10   3   7        286.09        324.89         9.57 o                         
  -8   3   7          2.42          5.16         1.28 o                         
  -6   3   7        684.27        657.14         9.65 o                         
  -4   3   7        458.39        422.57         8.18 o                         
  -2   3   7       3313.24       3261.03        47.85 o                         
   0   3   7        398.67        358.06         9.31 o                         
   2   3   7       1841.92       1796.39        30.04 o                         
   4   3   7        839.91        802.01        11.34 o                         
   6   3   7        655.23        638.75        11.39 o                         
   8   3   7        741.05        717.52        14.48 o                         
  10   3   7        602.68        571.46        20.62 o                         
  12   3   7        230.79        106.28        76.54 o                         
 -11   4   7        587.72        562.65        15.88 o                         
  -9   4   7        544.98        553.75        18.34 o                         
  -7   4   7       1224.42       1193.57        24.88 o                         
  -5   4   7         37.33         47.95         2.86 o                         
  -3   4   7        347.69        350.15         8.11 o                         
  -1   4   7         25.10         28.51         2.01 o                         
   1   4   7       1545.00       1548.43        19.90 o                         
   3   4   7       1223.35       1212.65        19.31 o                         
   5   4   7       1416.10       1402.88        24.15 o                         
   7   4   7        244.90        253.71         8.91 o                         
   9   4   7          5.76          9.82         2.02 o                         
  11   4   7        272.69        305.87        17.61 o                         
  -8   5   7        827.98        834.80        12.68 o                         
  -6   5   7        502.30        470.45        11.42 o                         
  -4   5   7         64.11         73.59         3.92 o                         
  -2   5   7        155.58        168.55         5.39 o                         
   0   5   7        740.35        741.11        15.11 o                         
   2   5   7          4.13          3.58         1.34 o                         
   4   5   7        132.11        124.26         4.63 o                         
   6   5   7          3.65          0.34         0.51 o                         
   8   5   7        291.28        281.79        16.50 o                         
  -3   6   7          4.86          2.41         1.71 o                         
  -1   6   7         39.46         39.30         4.55 o                         
   1   6   7        254.50        293.07        14.30 o                         
 -16   0   8         23.86         31.77         4.25 o                         
 -14   0   8        167.44        165.81         8.45 o                         
 -12   0   8        679.51        686.28        29.55 o                         
 -10   0   8       4266.00       4217.29        95.49 o                         
  -8   0   8       1184.03       1272.57        62.63 o                         
  -6   0   8       3071.81       3208.76        69.47 o                         
  -4   0   8        110.35         97.33         6.94 o                         
  -2   0   8       4105.31       3839.05       139.26 o                         
   0   0   8       5952.49       5377.45       189.08 o                         
   2   0   8       2947.88       2858.76       108.80 o                         
   4   0   8       5803.58       5816.69       146.67 o                         
   6   0   8        449.60        451.76        20.69 o                         
   8   0   8         38.93         47.87         7.50 o                         
  10   0   8         49.56         55.42         6.12 o                         
  12   0   8        103.39         98.01         5.95 o                         
  14   0   8        125.71        143.02        14.02 o                         
 -15   1   8        203.40        165.39         5.32 o                         
 -13   1   8        454.50        467.21        17.68 o                         
 -11   1   8       1057.77       1096.67        20.06 o                         
  -9   1   8        170.47        150.06         8.08 o                         
  -7   1   8        673.16        657.59        14.88 o                         
  -5   1   8        141.43        130.42         6.52 o                         
  -3   1   8       5236.17       5222.34        69.68 o                         
  -1   1   8        185.80        258.64         9.95 o                         
   1   1   8        306.91        272.43         9.99 o                         
   3   1   8       1899.46       1934.57        30.61 o                         
   5   1   8       3384.11       3595.81        79.79 o                         
   7   1   8        856.74        929.96        23.50 o                         
   9   1   8         77.01         72.62         4.85 o                         
  11   1   8       1251.26       1204.14        23.34 o                         
  13   1   8        563.16         77.30       118.13 o                         
 -14   2   8        204.16        206.06         9.60 o                         
 -12   2   8        313.07        338.80         7.76 o                         
 -10   2   8       1012.16        967.07        16.62 o                         
  -8   2   8         77.72         53.60         2.91 o                         
  -6   2   8        176.75        139.65         4.53 o                         
  -4   2   8        396.01        447.08         8.13 o                         
  -2   2   8       1212.98       1207.77        19.70 o                         
   0   2   8         52.67         76.77         3.23 o                         
   2   2   8        281.66        311.58         7.16 o                         
   4   2   8        278.40        307.32         7.51 o                         
   6   2   8         74.38         63.26         2.92 o                         
   8   2   8       1044.76        973.83        14.66 o                         
  10   2   8       2047.05       2005.94        29.97 o                         
  12   2   8        458.46          0.53       129.20 o                         
 -13   3   8        139.71        136.38         8.03 o                         
 -11   3   8         72.77         64.37         4.48 o                         
  -9   3   8        252.05        229.29         7.97 o                         
  -7   3   8        202.65        147.99         4.58 o                         
  -5   3   8        507.78        534.92         8.34 o                         
  -3   3   8       1390.52       1362.39        24.96 o                         
  -1   3   8          1.05          0.39         0.97 o                         
   1   3   8        169.46        156.24         5.20 o                         
   3   3   8          3.21          9.87         1.32 o                         
   5   3   8          0.16          1.56         0.93 o                         
   7   3   8         86.53         90.51         5.29 o                         
   9   3   8        112.70        112.66         6.03 o                         
  11   3   8         21.07         -0.71         6.84 o                         
 -12   4   8        215.93        181.69         7.96 o                         
 -10   4   8        116.56        102.47         5.90 o                         
  -8   4   8         88.43         81.68         7.44 o                         
  -6   4   8        112.37         96.32         4.86 o                         
  -4   4   8         37.91         42.84         2.75 o                         
  -2   4   8        370.69        377.14         9.53 o                         
   0   4   8       1844.61       1797.43        35.77 o                         
   2   4   8        314.47        307.78         8.48 o                         
   4   4   8         32.10         35.65         2.86 o                         
   6   4   8       1296.79       1266.71        26.09 o                         
   8   4   8        629.97        215.37       166.30 o                         
  10   4   8          2.00          1.94         2.03 o                         
  -9   5   8        172.66        168.53        10.55 o                         
  -7   5   8        695.93        634.51        17.34 o                         
  -5   5   8         30.09         34.92         2.40 o                         
  -3   5   8        744.16        785.24        16.43 o                         
  -1   5   8        582.95        608.66        17.30 o                         
   1   5   8        387.78        403.07        13.91 o                         
   3   5   8        321.30        333.63         6.87 o                         
   5   5   8        132.23          3.97        38.83 o                         
   7   5   8        150.29        155.22        12.71 o                         
  -2   6   8        652.43        714.63        28.02 o                         
   0   6   8        139.51        156.29         8.80 o                         
 -14   1   9       1396.70       1319.51        23.20 o                         
 -12   1   9          1.26          1.53         1.42 o                         
 -10   1   9       1310.51       1439.48        25.33 o                         
  -8   1   9          9.09         12.07         2.27 o                         
  -6   1   9        292.77        321.61        13.28 o                         
  -4   1   9        849.13        926.09        24.47 o                         
  -2   1   9         12.12          8.81         2.55 o                         
   0   1   9        275.54        317.78        12.51 o                         
   2   1   9       3112.14       3381.63        62.52 o                         
   4   1   9         89.43         93.62         5.88 o                         
   6   1   9       1069.01       1134.90        28.25 o                         
   8   1   9       5245.87       5565.77        85.37 o                         
  10   1   9       1054.13       1048.31        25.64 o                         
  12   1   9        992.17        936.33        27.79 o                         
  14   1   9          0.40         -0.03         1.62 o                         
 -13   2   9         83.92         26.34        18.04 o                         
 -11   2   9        151.73        170.94         5.75 o                         
  -9   2   9        216.93        220.62         5.35 o                         
  -7   2   9         68.81         67.75         3.89 o                         
  -5   2   9        296.64        285.12         6.47 o                         
  -3   2   9       2485.53       2550.32        37.51 o                         
  -1   2   9      11128.13      11448.87       148.78 o                         
   1   2   9       1167.28       1066.25        19.31 o                         
   3   2   9        634.21        617.92        18.03 o                         
   5   2   9         88.15        113.15         4.48 o                         
   7   2   9        742.68        713.23        19.23 o                         
   9   2   9        267.75        273.42        10.78 o                         
  11   2   9         68.54         72.44         5.77 o                         
  13   2   9         54.93         51.54         4.53 o                         
 -12   3   9          1.62          1.22         1.22 o                         
 -10   3   9        491.83        484.05        22.21 o                         
  -8   3   9        547.51        650.04        14.62 o                         
  -6   3   9        793.30        882.62        14.27 o                         
  -4   3   9        577.31        592.88        11.00 o                         
  -2   3   9       3173.75       3020.59        40.05 o                         
   0   3   9       3169.85       3080.05        48.11 o                         
   2   3   9       1401.37       1301.56        20.31 o                         
   4   3   9        145.09        160.13         6.05 o                         
   6   3   9        387.60        396.71        15.97 o                         
   8   3   9          5.47          6.67         1.95 o                         
  10   3   9        110.09        123.47         6.96 o                         
  12   3   9         26.21         28.00         3.50 o                         
 -11   4   9        557.38        523.59        18.22 o                         
  -9   4   9        369.19        402.17        13.31 o                         
  -7   4   9       1127.65       1053.86        21.85 o                         
  -5   4   9         71.32         70.12         3.42 o                         
  -3   4   9        148.52        144.71         4.99 o                         
  -1   4   9        196.88        200.29         6.85 o                         
   1   4   9         40.49         36.55         2.57 o                         
   3   4   9        393.45        385.02         8.72 o                         
   5   4   9        942.61        883.54        20.51 o                         
   7   4   9       3015.84       3041.71        73.60 o                         
   9   4   9        480.16        496.91        19.90 o                         
  11   4   9       1218.45       1176.18        44.68 o                         
  -8   5   9         97.37        102.17         8.33 o                         
  -6   5   9        662.02          1.36       326.65 o                         
  -4   5   9        145.43        139.06         5.47 o                         
  -2   5   9         20.45         19.63         2.35 o                         
   0   5   9        568.14        561.84        19.26 o                         
   2   5   9        395.92        136.85        87.30 o                         
   4   5   9       1345.98        783.04       329.97 o                         
   6   5   9         16.42         10.65         2.30 o                         
   8   5   9         40.30         37.38         4.36 o                         
 -14   0  10        506.24        510.19        35.78 o                         
 -12   0  10       1551.26       1517.78        76.02 o                         
 -10   0  10         18.87         17.63         3.34 o                         
  -8   0  10       1476.23       1344.10        46.46 o                         
  -6   0  10      10666.85      10420.85       258.43 o                         
  -4   0  10       5161.61       4955.29        89.61 o                         
  -2   0  10       1524.25       1459.79        35.50 o                         
   0   0  10       9656.71      10075.66       476.15 o                         
   2   0  10       1353.09       1302.85        57.90 o                         
   4   0  10       1286.47       1215.79        54.41 o                         
   6   0  10        742.32        698.71        22.73 o                         
   8   0  10        133.73        146.00        13.15 o                         
  10   0  10          7.44          8.31         3.36 o                         
  12   0  10        399.84        453.33        27.64 o                         
 -15   1  10         79.71         71.68         6.48 o                         
 -13   1  10        371.87        366.26        15.67 o                         
 -11   1  10        936.35        965.83        20.54 o                         
  -9   1  10        837.24        830.23        28.75 o                         
  -7   1  10        909.79        886.62        19.32 o                         
  -5   1  10        109.61         98.46         6.14 o                         
  -3   1  10          3.84          4.99         1.32 o                         
  -1   1  10       1097.98       1159.04        23.06 o                         
   1   1  10          9.59         30.60         3.10 o                         
   3   1  10       2202.55       2209.84        45.86 o                         
   5   1  10        361.01        339.89         9.51 o                         
   7   1  10       4424.74       4667.00        73.03 o                         
   9   1  10        170.29        179.66         9.36 o                         
  11   1  10          8.01         15.17         4.79 o                         
  13   1  10         90.64         62.28         4.91 o                         
 -14   2  10        903.56       1031.53        43.50 o                         
 -12   2  10        368.47        420.69        21.96 o                         
 -10   2  10        155.08        172.08         6.88 o                         
  -8   2  10        685.88        659.69        14.95 o                         
  -6   2  10        105.05        122.64         8.09 o                         
  -4   2  10        106.12         98.86         4.68 o                         
  -2   2  10       3499.62       3669.88        56.83 o                         
   0   2  10        332.42        310.54         9.69 o                         
   2   2  10        395.86        403.81        12.21 o                         
   4   2  10       2334.30       2372.76        40.78 o                         
   6   2  10        794.14        825.74        23.20 o                         
   8   2  10        133.58        116.69         7.22 o                         
  10   2  10       1418.33       1367.60        28.48 o                         
  12   2  10         34.27         41.90         3.98 o                         
 -13   3  10         35.84         32.19         4.96 o                         
 -11   3  10         92.88         87.85         7.28 o                         
  -9   3  10        412.03        389.57        16.17 o                         
  -7   3  10         71.37         63.50         4.60 o                         
  -5   3  10         52.45         40.87         4.07 o                         
  -3   3  10       5816.29       5695.24        75.35 o                         
  -1   3  10       2089.24       2006.63        33.61 o                         
   1   3  10         34.63         28.66         2.83 o                         
   3   3  10        357.14        327.60         9.91 o                         
   5   3  10        337.49        300.94         8.99 o                         
   7   3  10         19.35         16.70         3.22 o                         
   9   3  10         13.27         14.16         2.78 o                         
  11   3  10         27.20         24.97         4.38 o                         
 -10   4  10          0.19          1.75         2.18 o                         
  -8   4  10        173.91        182.25        11.49 o                         
  -6   4  10          0.81          2.50         1.50 o                         
  -4   4  10          5.80          5.44         1.55 o                         
  -2   4  10          2.20          2.59         1.43 o                         
   0   4  10        184.20        176.22         6.82 o                         
   2   4  10         15.74         15.73         2.23 o                         
   4   4  10         61.32         73.44         4.73 o                         
   6   4  10        342.17        360.71        18.08 o                         
   8   4  10        580.54        551.39        21.43 o                         
  10   4  10         73.14         78.58         7.70 o                         
  -7   5  10        266.36        256.39        10.43 o                         
  -5   5  10       1671.79       1791.96        40.47 o                         
  -3   5  10        352.76        369.25        17.84 o                         
  -1   5  10       1078.38       1113.80        22.98 o                         
   1   5  10        920.47        960.96        18.87 o                         
   3   5  10         41.11         40.74         3.30 o                         
   5   5  10         21.34         13.68         5.28 o                         
   7   5  10         55.53         55.95         5.88 o                         
 -14   1  11        641.24        706.01        23.73 o                         
 -12   1  11       1147.55       1159.07        33.38 o                         
 -10   1  11          3.26          1.39         1.80 o                         
  -8   1  11        238.33        243.73         9.16 o                         
  -6   1  11        128.92        126.02         7.49 o                         
  -4   1  11          9.65         11.05         1.92 o                         
  -2   1  11        415.56        427.14        15.91 o                         
   0   1  11       1058.24       1066.65        27.10 o                         
   2   1  11       1827.66       1892.64        41.48 o                         
   4   1  11         73.96         55.50         3.92 o                         
   6   1  11         16.42         17.60         2.41 o                         
   8   1  11        148.89        163.81         7.72 o                         
  10   1  11        489.08        488.96        19.10 o                         
  12   1  11        452.93        460.52        13.94 o                         
 -13   2  11        353.20        378.99        38.70 o                         
 -11   2  11        248.87        298.58        17.36 o                         
  -9   2  11        114.94        156.25         9.02 o                         
  -7   2  11        400.43        410.18        14.15 o                         
  -5   2  11       1415.02       1420.62        27.59 o                         
  -3   2  11        387.27        330.24        10.92 o                         
  -1   2  11       1009.66        985.54        18.86 o                         
   1   2  11        836.60        821.56        14.91 o                         
   3   2  11        667.12        718.06        14.16 o                         
   5   2  11          7.99          9.55         2.20 o                         
   7   2  11        238.29        252.50         9.04 o                         
   9   2  11       1166.09       1139.77        25.68 o                         
  11   2  11        171.12        194.42         7.02 o                         
 -12   3  11        485.09        396.67        22.95 o                         
 -10   3  11         38.42         32.49         5.89 o                         
  -8   3  11       1523.21       1464.68        27.94 o                         
  -6   3  11        402.79        438.60        13.11 o                         
  -4   3  11       4192.90       4124.22        60.92 o                         
  -2   3  11        139.30        110.82         6.06 o                         
   0   3  11       2150.89       2067.03        34.69 o                         
   2   3  11         64.08         41.81         3.30 o                         
   4   3  11        743.02        659.44        17.57 o                         
   6   3  11         15.95         15.34         3.88 o                         
   8   3  11        354.90        339.45        14.61 o                         
  10   3  11        705.67        738.17        28.63 o                         
  -9   4  11        350.90        337.24        20.93 o                         
  -7   4  11         96.98        104.80         8.26 o                         
  -5   4  11        222.64        229.85         8.92 o                         
  -3   4  11         89.76         85.87         6.04 o                         
  -1   4  11        856.96        847.78        17.58 o                         
   1   4  11        489.51        486.88        12.61 o                         
   3   4  11        652.48        625.40        14.75 o                         
   5   4  11        343.36        370.57        12.15 o                         
   7   4  11        258.89        228.07        13.55 o                         
   9   4  11        412.08        411.63        16.04 o                         
  -6   5  11        204.29        286.25        11.18 o                         
  -4   5  11        227.67        231.47         9.16 o                         
  -2   5  11         71.75         72.24         4.30 o                         
   0   5  11         19.52         32.53         2.74 o                         
   2   5  11        372.70        361.25        12.80 o                         
   4   5  11        628.13        649.21        51.84 o                         
   6   5  11       1260.27       1081.73        65.36 o                         
 -14   0  12         24.33         23.59         4.88 o                         
 -12   0  12       3157.48       3279.67       104.98 o                         
 -10   0  12         19.34         19.36         6.92 o                         
  -8   0  12       1393.95       1408.72        42.88 o                         
  -6   0  12          3.28          6.36         2.19 o                         
  -4   0  12       2936.63       2984.48        58.18 o                         
  -2   0  12          3.06          3.93         1.40 o                         
   0   0  12       1283.48       1456.46        36.36 o                         
   2   0  12       2473.05       2771.69        79.13 o                         
   4   0  12       2291.97       2292.82        99.28 o                         
   6   0  12       4734.27       4695.13       123.88 o                         
   8   0  12        188.69        191.52        15.25 o                         
  10   0  12        714.47        725.01        73.11 o                         
  12   0  12        183.05        171.20        10.71 o                         
 -13   1  12         69.76         63.21         4.69 o                         
 -11   1  12        586.21        598.07        16.99 o                         
  -9   1  12        471.67        465.67        13.67 o                         
  -7   1  12       1392.53       1388.67        27.39 o                         
  -5   1  12        824.11        853.35        20.81 o                         
  -3   1  12       1164.26       1156.31        20.73 o                         
  -1   1  12        672.27        640.43        21.82 o                         
   1   1  12        648.41        671.36        24.42 o                         
   3   1  12        575.44        529.11        12.48 o                         
   5   1  12        593.58        603.82        15.20 o                         
   7   1  12         58.92         56.95         5.11 o                         
   9   1  12       1292.07       1294.93        31.39 o                         
  11   1  12         65.70         68.26         4.52 o                         
 -12   2  12         95.96        105.43         8.88 o                         
 -10   2  12         23.40         11.14         2.28 o                         
  -8   2  12         55.02         42.40         4.84 o                         
  -6   2  12        115.22         89.87         6.21 o                         
  -4   2  12       3319.95       3131.29        51.12 o                         
  -2   2  12        515.82        480.75        11.20 o                         
   0   2  12        610.25        532.85        12.62 o                         
   2   2  12         39.85         38.78         3.42 o                         
   4   2  12        495.20        489.18        12.73 o                         
   6   2  12        288.29        317.28        11.46 o                         
   8   2  12          4.43          6.69         2.14 o                         
  10   2  12         31.45         32.03         3.99 o                         
  12   2  12         39.58         37.14         4.47 o                         
 -11   3  12        161.20         39.94        90.83 o                         
  -9   3  12        318.76        316.71        13.73 o                         
  -7   3  12        145.27        133.75         7.65 o                         
  -5   3  12        547.18        547.97        16.73 o                         
  -3   3  12       1206.76       1151.33        19.82 o                         
  -1   3  12       1623.81       1561.84        28.71 o                         
   1   3  12        357.76        357.02        14.45 o                         
   3   3  12         61.39         47.42         4.85 o                         
   5   3  12        299.73        259.63        11.20 o                         
   7   3  12         29.76         40.90         4.52 o                         
   9   3  12        412.00        463.43        14.22 o                         
  11   3  12          3.65          0.32         1.05 o                         
  -8   4  12          6.85         12.37         2.92 o                         
  -6   4  12         18.99         13.49         4.26 o                         
  -4   4  12        154.41        163.88         6.72 o                         
  -2   4  12         14.71         16.50         2.58 o                         
   0   4  12        221.25        208.99         7.56 o                         
   2   4  12         29.26         27.46         2.94 o                         
   4   4  12        844.17        866.17        20.36 o                         
   6   4  12         26.26          5.96         5.98 o                         
   8   4  12         92.47         77.49         5.98 o                         
  -5   5  12         66.77         69.32         7.47 o                         
  -3   5  12        317.25        323.77        10.98 o                         
  -1   5  12         63.42         54.24         3.41 o                         
   1   5  12        232.84        215.56         7.72 o                         
   3   5  12        270.44         78.30        85.53 o                         
   5   5  12       1009.39        979.06        30.93 o                         
 -14   1  13        369.55        338.98        18.14 o                         
 -12   1  13        288.94        311.05        11.55 o                         
 -10   1  13        136.83        158.06         8.02 o                         
  -8   1  13        717.67        769.70        29.18 o                         
  -6   1  13          0.82          2.04         1.80 o                         
  -4   1  13        925.77        954.30        18.49 o                         
  -2   1  13       2424.92       2453.80        44.97 o                         
   0   1  13        467.30        416.15        11.81 o                         
   2   1  13       1287.48       1301.05        25.38 o                         
   4   1  13         27.81         25.47         2.55 o                         
   6   1  13        206.33        215.14         9.15 o                         
   8   1  13       1397.64       1418.52        33.17 o                         
  10   1  13          3.54          1.89         1.88 o                         
  12   1  13         81.27         72.42         4.44 o                         
 -13   2  13        104.09         88.87         9.11 o                         
 -11   2  13       1129.35       1179.04        36.24 o                         
  -9   2  13        106.10        111.47         8.48 o                         
  -7   2  13         17.21         28.69         3.38 o                         
  -5   2  13        182.08        169.15         6.93 o                         
  -3   2  13        979.96        965.32        21.36 o                         
  -1   2  13        631.23        549.89        14.27 o                         
   1   2  13        581.09        559.22        12.39 o                         
   3   2  13         64.66         65.92         3.42 o                         
   5   2  13        620.02        680.26        17.66 o                         
   7   2  13        212.58        214.45         8.75 o                         
   9   2  13        766.58        814.74        25.36 o                         
  11   2  13       1210.78       1144.37        34.82 o                         
 -10   3  13        755.31        791.38        29.27 o                         
  -8   3  13        102.77        108.24         6.68 o                         
  -6   3  13        113.82        105.01         5.73 o                         
  -4   3  13         74.59         75.09         4.61 o                         
  -2   3  13       1414.76       1347.90        28.16 o                         
   0   3  13         27.61         27.42         2.99 o                         
   2   3  13        433.05        423.67        12.08 o                         
   4   3  13        209.94        186.74         8.43 o                         
   6   3  13       1303.85       1188.34        34.25 o                         
   8   3  13        379.81        324.19        13.35 o                         
  10   3  13        548.11        537.93        16.44 o                         
  -7   4  13       1212.91       1241.33        45.30 o                         
  -5   4  13       1518.53       1440.57        33.45 o                         
  -3   4  13        279.05        303.69        10.93 o                         
  -1   4  13        716.43        715.72        14.10 o                         
   1   4  13        387.18        394.42         9.87 o                         
   3   4  13        895.90        916.93        19.95 o                         
   5   4  13        358.89        352.16        15.53 o                         
   7   4  13          5.26          5.16         1.64 o                         
   9   4  13          5.63          8.14         2.02 o                         
  -4   5  13        535.27        587.98        19.22 o                         
  -2   5  13         96.85         99.02         7.40 o                         
   0   5  13          4.52          6.77         1.27 o                         
   2   5  13        410.29        476.22        16.92 o                         
   4   5  13         30.26         31.49         8.56 o                         
 -12   0  14        346.31        390.34        24.51 o                         
 -10   0  14        543.26        585.70        26.27 o                         
  -8   0  14       1312.81       1346.48        33.81 o                         
  -6   0  14         82.63         70.60         6.53 o                         
  -4   0  14         74.48         84.08         5.91 o                         
  -2   0  14        288.32        276.46         9.95 o                         
   0   0  14        469.40        537.98        20.29 o                         
   2   0  14         37.57         25.14         4.17 o                         
   4   0  14        405.93        404.60        13.51 o                         
   6   0  14      10160.35      10391.78       211.79 o                         
   8   0  14       3828.81       3912.98       107.26 o                         
  10   0  14        538.34        604.79        97.59 o                         
  12   0  14          7.42         12.73         2.80 o                         
 -13   1  14          4.95          6.18         3.02 o                         
 -11   1  14         28.39         28.92         3.68 o                         
  -9   1  14        502.28        480.56        20.12 o                         
  -7   1  14       1064.81       1047.38        23.23 o                         
  -5   1  14       2046.10       2057.84        34.52 o                         
  -3   1  14        242.50        222.52         7.32 o                         
  -1   1  14       1498.47       1456.62        35.54 o                         
   1   1  14        776.30        824.58        21.99 o                         
   3   1  14        651.90        656.29        21.48 o                         
   5   1  14        503.75        516.95        14.82 o                         
   7   1  14         13.76         12.96         2.21 o                         
   9   1  14         34.11         38.80         5.10 o                         
  11   1  14         76.81         71.28         4.78 o                         
 -12   2  14        201.37        191.90        10.69 o                         
 -10   2  14        367.62        377.01        15.64 o                         
  -8   2  14          4.14          6.15         2.47 o                         
  -6   2  14        480.64        441.82        14.38 o                         
  -4   2  14        230.39        214.22         8.50 o                         
  -2   2  14       5804.77       5704.78        86.82 o                         
   0   2  14        474.59        442.27        10.65 o                         
   2   2  14        630.46        653.51        12.28 o                         
   4   2  14        212.40        180.62         6.96 o                         
   6   2  14          8.56          4.76         1.59 o                         
   8   2  14         10.19          5.90         2.27 o                         
  10   2  14        231.79        208.17         9.40 o                         
  -9   3  14         62.37         60.24         5.29 o                         
  -7   3  14         13.98         19.97         2.78 o                         
  -5   3  14          7.32          1.25         2.16 o                         
  -3   3  14       1091.84       1035.00        24.58 o                         
  -1   3  14        577.21        573.04        15.95 o                         
   1   3  14          0.09          0.92         1.58 o                         
   3   3  14        465.43        467.65        16.16 o                         
   5   3  14        273.74        246.68        11.18 o                         
   7   3  14          0.25         -0.48         2.14 o                         
   9   3  14        727.52        746.73        17.67 o                         
  -6   4  14       1100.14       1050.67        18.50 o                         
  -4   4  14         35.02         21.06         3.48 o                         
  -2   4  14        120.95        115.61         6.84 o                         
   0   4  14          1.44          2.46         1.32 o                         
   2   4  14         19.01         16.22         2.77 o                         
   4   4  14          6.88         11.39         2.16 o                         
   6   4  14         65.53         59.59         5.57 o                         
   8   4  14          6.48         11.96         2.74 o                         
  -3   5  14          0.84          1.31         1.12 o                         
  -1   5  14        122.85        125.50         5.64 o                         
   1   5  14         96.25        115.68         6.27 o                         
   3   5  14        122.69        116.48         8.86 o                         
 -12   1  15         68.61         65.88         5.27 o                         
 -10   1  15         60.22         69.21         8.14 o                         
  -8   1  15        332.60        365.54        13.66 o                         
  -6   1  15       1071.28       1110.30        25.33 o                         
  -4   1  15       1074.52       1039.88        23.80 o                         
  -2   1  15        476.60        478.91        12.66 o                         
   0   1  15       1521.41       1569.86        30.24 o                         
   2   1  15          0.94          3.60         1.37 o                         
   4   1  15        123.88        143.00         6.53 o                         
   6   1  15        548.02        528.50        14.43 o                         
   8   1  15        126.53        127.80         8.53 o                         
  10   1  15         56.63         69.54         5.02 o                         
 -11   2  15        205.71        207.95        19.75 o                         
  -9   2  15        921.45        886.26        22.81 o                         
  -7   2  15          1.40          7.12         2.64 o                         
  -5   2  15         70.72         82.47         6.30 o                         
  -3   2  15        741.24        731.65        21.82 o                         
  -1   2  15        637.09        663.52        14.61 o                         
   1   2  15       1394.47       1400.27        26.13 o                         
   3   2  15       1127.20       1034.18        16.59 o                         
   5   2  15        126.88        127.42         6.10 o                         
   7   2  15        210.79        216.22         7.61 o                         
   9   2  15        305.16        345.55        15.61 o                         
  -8   3  15         72.55         90.17         6.45 o                         
  -6   3  15        569.51        590.95        31.88 o                         
  -4   3  15        264.02        229.54        13.11 o                         
  -2   3  15        863.33        880.78        18.69 o                         
   0   3  15        412.16        462.43        12.50 o                         
   2   3  15       2055.26       2116.53        34.86 o                         
   4   3  15        248.82        308.29        10.02 o                         
   6   3  15        458.99        419.26        12.09 o                         
   8   3  15        911.26        911.74        21.10 o                         
  -5   4  15       2663.91       2610.56        33.12 o                         
  -3   4  15       1320.72       1262.06        35.49 o                         
  -1   4  15        605.34        652.39        16.18 o                         
   1   4  15         52.73         59.44         4.98 o                         
   3   4  15         52.60         60.62         4.80 o                         
   5   4  15        122.16        104.38         7.38 o                         
   7   4  15        167.73        165.59         7.68 o                         
  -2   5  15        184.81        162.36         9.47 o                         
   0   5  15          1.18          3.99         0.93 o                         
   2   5  15          0.91          0.93         1.06 o                         
 -12   0  16         20.46         20.20         3.05 o                         
 -10   0  16        102.37        103.10         8.96 o                         
  -8   0  16          5.83          3.10         1.94 o                         
  -6   0  16       1349.14       1315.28        46.91 o                         
  -4   0  16       1069.99       1051.22        32.49 o                         
  -2   0  16        571.52        529.37        21.21 o                         
   0   0  16       2956.86       3019.76        62.50 o                         
   2   0  16        112.18        107.16         7.35 o                         
   4   0  16       1017.94       1121.23        45.95 o                         
   6   0  16        469.78        516.26        63.70 o                         
   8   0  16       2947.88       3358.29       325.02 o                         
  10   0  16        168.91        177.39        16.84 o                         
 -11   1  16          2.48          2.41         2.05 o                         
  -9   1  16        236.62        260.68        10.73 o                         
  -7   1  16         48.86         49.42         4.79 o                         
  -5   1  16       2531.12       2541.78        47.41 o                         
  -3   1  16        746.29        710.83        16.37 o                         
  -1   1  16          2.87          4.65         1.45 o                         
   1   1  16        220.57        226.64         9.07 o                         
   3   1  16        392.11        418.62        14.48 o                         
   5   1  16       1635.98       1793.99        33.11 o                         
   7   1  16        283.70        290.17        11.55 o                         
   9   1  16        211.32        234.12        11.21 o                         
  11   1  16         40.67         23.41         4.00 o                         
 -12   2  16        120.38        100.19         8.47 o                         
 -10   2  16        478.65        504.85        21.96 o                         
  -8   2  16        823.53        802.30        59.06 o                         
  -6   2  16        298.11        297.94        16.99 o                         
  -4   2  16        124.15        130.72         7.92 o                         
  -2   2  16        163.12        152.02         6.19 o                         
   0   2  16        123.82        115.70         5.16 o                         
   2   2  16        436.89        391.01         9.93 o                         
   4   2  16         27.60         29.37         2.83 o                         
   6   2  16         35.61         38.47         3.07 o                         
   8   2  16        371.35        450.21        13.88 o                         
  10   2  16        123.03        134.40        10.44 o                         
  -9   3  16          0.08          0.86         1.76 o                         
  -7   3  16         23.45         35.90         4.19 o                         
  -5   3  16        104.27        103.58         6.92 o                         
  -3   3  16        489.72        451.01        12.10 o                         
  -1   3  16         28.86         26.40         2.88 o                         
   1   3  16        184.75        181.85         7.56 o                         
   3   3  16         84.28         77.03         5.09 o                         
   5   3  16         45.48         43.89         3.64 o                         
   7   3  16         45.23         52.75         3.42 o                         
  -6   4  16        130.17        100.39        12.06 o                         
  -4   4  16       1133.59       1095.80        24.53 o                         
  -2   4  16         87.96         80.15         4.59 o                         
   0   4  16        169.94        175.11         7.81 o                         
   2   4  16          2.85          2.29         1.43 o                         
   4   4  16         36.64         37.13         4.25 o                         
   6   4  16         94.15        104.43        12.69 o                         
 -12   1  17        373.06        335.50        19.81 o                         
 -10   1  17        498.89        507.33        20.33 o                         
  -8   1  17         64.97         61.68         4.24 o                         
  -6   1  17        135.62        136.24         9.69 o                         
  -4   1  17        140.93        135.07         7.52 o                         
  -2   1  17         11.77          8.39         1.98 o                         
   0   1  17        233.24        221.56         7.63 o                         
   2   1  17        392.87        386.69        11.45 o                         
   4   1  17       1319.00       1395.23        27.52 o                         
   6   1  17         16.54         13.15         2.26 o                         
   8   1  17         97.59        117.45         6.62 o                         
  10   1  17         39.15         47.77         6.54 o                         
 -11   2  17        456.36        437.04        23.76 o                         
  -9   2  17        656.17        191.33       323.70 o                         
  -7   2  17        331.10        349.04        22.55 o                         
  -5   2  17        502.36        520.13        17.02 o                         
  -3   2  17       1211.37       1215.11        24.98 o                         
  -1   2  17         26.31         26.86         2.81 o                         
   1   2  17        390.90        395.04        10.36 o                         
   3   2  17        210.89        221.44         7.99 o                         
   5   2  17        450.37        416.01        11.33 o                         
   7   2  17         54.92         56.70         4.99 o                         
   9   2  17         42.09         46.92         6.80 o                         
  -8   3  17        701.10        769.35        18.53 o                         
  -6   3  17        174.98        180.97         8.22 o                         
  -4   3  17       1517.61       1491.20        33.69 o                         
  -2   3  17        210.61        213.59         6.72 o                         
   0   3  17        670.02        683.94        13.84 o                         
   2   3  17        344.34        387.48        11.89 o                         
   4   3  17        722.51        710.08        18.80 o                         
   6   3  17         30.52         43.38         4.96 o                         
   8   3  17         12.64          8.66         2.70 o                         
  -5   4  17          2.20          7.05         2.29 o                         
  -3   4  17        698.03        662.50        22.99 o                         
  -1   4  17         19.59         17.82         2.82 o                         
   1   4  17        823.46        844.95        19.01 o                         
   3   4  17         92.53        109.46         6.98 o                         
   5   4  17        899.87        862.14        41.60 o                         
 -10   0  18        528.06        571.57        23.14 o                         
  -8   0  18        567.53        553.77        19.34 o                         
  -6   0  18       2266.30       2431.09        73.95 o                         
  -4   0  18       1111.88       1146.24        84.63 o                         
  -2   0  18       2047.55       2028.12        56.35 o                         
   0   0  18        440.47        442.62        16.31 o                         
   2   0  18        227.14        233.70        12.84 o                         
   4   0  18        358.87        367.90        18.66 o                         
   6   0  18         18.74         20.69         5.21 o                         
   8   0  18        110.36         96.70         7.80 o                         
  10   0  18         11.74         10.93         3.28 o                         
 -11   1  18        573.41        542.77        29.03 o                         
  -9   1  18         30.48         31.79         3.76 o                         
  -7   1  18        220.66        222.89        11.96 o                         
  -5   1  18         51.76         54.68         4.93 o                         
  -3   1  18       2570.57       2742.92        51.03 o                         
  -1   1  18        290.80        292.15        11.33 o                         
   1   1  18        113.65        114.04         5.94 o                         
   3   1  18         13.30         13.36         2.49 o                         
   5   1  18        781.00        855.63        24.03 o                         
   7   1  18       1719.22       1712.20        31.09 o                         
   9   1  18        231.62        239.33        11.59 o                         
  -8   2  18         69.77         72.34         7.93 o                         
  -6   2  18         28.90         25.94         3.67 o                         
  -4   2  18         88.84         89.58         6.21 o                         
  -2   2  18        356.23        368.18        11.31 o                         
   0   2  18        254.93        238.43         8.78 o                         
   2   2  18        134.84        126.64         4.95 o                         
   4   2  18       1035.57        972.82        29.95 o                         
   6   2  18        149.72        163.69         6.53 o                         
   8   2  18        202.75        217.25        11.12 o                         
  -7   3  18         97.89         86.61         4.39 o                         
  -5   3  18          0.18         -1.21         1.38 o                         
  -3   3  18         46.83         45.39         3.36 o                         
  -1   3  18         83.39         78.89         4.38 o                         
   1   3  18        382.44        392.95        11.40 o                         
   3   3  18         21.48         17.54         1.95 o                         
   5   3  18        136.20        121.86         6.46 o                         
   7   3  18        107.16         86.32         9.09 o                         
  -4   4  18        190.71        161.91         7.58 o                         
  -2   4  18        371.70        357.43        17.44 o                         
   0   4  18          0.41         -0.02         0.49 o                         
   2   4  18        109.89        110.24         6.00 o                         
 -10   1  19        262.05        279.99        19.42 o                         
  -8   1  19        137.18        138.36        10.33 o                         
  -6   1  19          5.98          6.81         2.16 o                         
  -4   1  19       1186.69       1265.65        30.49 o                         
  -2   1  19         26.26         22.67         3.15 o                         
   0   1  19         48.00         41.06         4.43 o                         
   2   1  19        964.85        995.54        21.22 o                         
   4   1  19        450.03        448.14        11.79 o                         
   6   1  19       1729.97       1724.70        34.25 o                         
   8   1  19        155.81        174.31        10.51 o                         
  -7   2  19       1334.72       1440.98        38.46 o                         
  -5   2  19          5.03          8.98         2.15 o                         
  -3   2  19        700.34        751.32        22.69 o                         
  -1   2  19       1122.53       1182.72        21.42 o                         
   1   2  19        822.30        883.08        16.09 o                         
   3   2  19         82.72        104.70         4.48 o                         
   5   2  19         60.46         54.63         3.62 o                         
   7   2  19         64.32         60.20         7.83 o                         
  -6   3  19        657.04        668.30        17.97 o                         
  -4   3  19        433.89        442.48        12.69 o                         
  -2   3  19        461.99        457.45        10.97 o                         
   0   3  19        763.88        321.90       187.66 o                         
   2   3  19         60.91         79.72         4.01 o                         
   4   3  19         82.74         74.86         4.96 o                         
   6   3  19         54.30         47.94         4.58 o                         
  -3   4  19         31.80         33.35         3.83 o                         
  -1   4  19         11.79         14.91         3.85 o                         
   1   4  19         68.26         47.37         4.54 o                         
  -8   0  20        224.58        235.35        18.73 o                         
  -6   0  20       1900.79       1971.92        65.45 o                         
  -4   0  20       2389.89       2325.83       100.07 o                         
  -2   0  20        702.70        638.13        27.86 o                         
   0   0  20         58.69         54.72        10.64 o                         
   2   0  20         20.44         15.43         6.41 o                         
   4   0  20         56.26         45.72         9.47 o                         
   6   0  20        856.69        831.39        26.73 o                         
  -9   1  20         61.92          6.08        28.47 o                         
  -7   1  20        475.04        488.01        13.77 o                         
  -5   1  20         44.68         47.85         4.14 o                         
  -3   1  20          2.56          2.92         4.36 o                         
  -1   1  20       1175.60       1216.54        30.38 o                         
   1   1  20        440.46        442.34        19.30 o                         
   3   1  20        610.16        652.07        21.01 o                         
   5   1  20        199.41        181.09         7.13 o                         
   7   1  20        804.22        938.15        43.17 o                         
  -8   2  20         59.97         43.50         3.98 o                         
  -6   2  20          0.67          2.83         1.57 o                         
  -4   2  20        142.97        139.19         7.99 o                         
  -2   2  20          1.03          6.42         1.49 o                         
   0   2  20        351.44        360.97         8.49 o                         
   2   2  20        123.03        131.09         5.84 o                         
   4   2  20        996.45       1005.00        20.14 o                         
   6   2  20        164.12        148.70        11.83 o                         
  -5   3  20         14.56         13.13         2.55 o                         
  -3   3  20          3.46          2.79         1.47 o                         
  -1   3  20         59.22         67.54         3.97 o                         
   1   3  20          2.14          0.32         0.92 o                         
   3   3  20         36.53         38.58         3.50 o                         
  -8   1  21        196.04        230.84        16.15 o                         
  -6   1  21         99.23        102.83         6.26 o                         
  -4   1  21        854.65        864.99        31.17 o                         
  -2   1  21          0.63          2.40         2.13 o                         
   0   1  21        103.39         99.50         5.80 o                         
   2   1  21         69.26         26.38        22.62 o                         
   4   1  21         27.24         25.61         2.52 o                         
   6   1  21          6.67          9.68         3.22 o                         
  -7   2  21        103.29        114.63         6.70 o                         
  -5   2  21        427.47        447.92        18.40 o                         
  -3   2  21        104.16         86.60         4.49 o                         
  -1   2  21         28.62         28.37         2.43 o                         
   1   2  21        292.38        310.54         7.48 o                         
   3   2  21       1873.77       1780.48        40.71 o                         
   5   2  21        251.81        281.51        15.82 o                         
  -4   3  21        242.87        211.72        10.61 o                         
  -2   3  21         10.42          6.61         2.53 o                         
   0   3  21        159.93        125.07         5.72 o                         
  -4   0  22       1249.84       1237.78        52.63 o                         
  -2   0  22        505.14        502.60        27.23 o                         
   0   0  22       1155.20       1169.36        54.95 o                         
   2   0  22         62.42         72.46        10.21 o                         
   4   0  22        333.63        374.34        12.79 o                         
  -7   1  22        149.50        133.19         7.06 o                         
  -5   1  22       1198.20       1165.23        35.77 o                         
  -3   1  22        162.39        160.36        23.69 o                         
  -1   1  22        172.00        185.02         8.94 o                         
   1   1  22         41.20         44.04         3.40 o                         
   3   1  22        364.10        346.28        10.46 o                         
   5   1  22        218.45        192.40        11.79 o                         
  -6   2  22        206.41        181.65         8.04 o                         
  -4   2  22        228.92        210.82        10.86 o                         
  -2   2  22        415.51        423.00        17.34 o                         
   0   2  22          0.71          1.15         1.27 o                         
  -4   1  23        279.86        208.05        13.61 o                         
  -2   1  23         57.13         57.66         5.08 o                         
                                                                                
