# Supplementary material for: Some thio­ether-ketones and their related derivatives
Source: Acta Crystallogr E Crystallogr Commun. 2025 May 13;81(Pt 6):520–9. doi: 10.1107/S2056989025004037 (PMC12142416; doi:10.1107/S2056989025004037)
Supplement: Supplementary file 9 [file e-81-00520-Prpsbsup15.hkl]

data_Prpsb                                                                      
_shelx_title ' shelxt_a.res in P2(1)/n'                                         
_shelx_refln_list_code          4                                               
_shelx_F_calc_maximum      144.57                                               
_exptl_crystal_F_000       572.00                                               
_reflns_d_resolution_high  0.6995                                               
                                                                                
loop_                                                                           
 _space_group_symop_operation_xyz                                               
 'x, y, z'                                                                      
 '-x+1/2, y+1/2, -z+1/2'                                                        
 '-x, -y, -z'                                                                   
 'x-1/2, -y-1/2, z-1/2'                                                         
                                                                                
_cell_length_a     5.3442                                                       
_cell_length_b    24.9746                                                       
_cell_length_c    10.3552                                                       
_cell_angle_alpha  90.000                                                       
_cell_angle_beta   99.789                                                       
_cell_angle_gamma  90.000                                                       
                                                                                
_shelx_F_squared_multiplier     1.000                                           
                                                                                
loop_                                                                           
 _refln_index_h                                                                 
 _refln_index_k                                                                 
 _refln_index_l                                                                 
 _refln_F_squared_calc                                                          
 _refln_F_squared_meas                                                          
 _refln_F_squared_sigma                                                         
 _refln_observed_status                                                         
   4   0   0        687.30        647.51        35.53 o                         
   6   0   0        598.82        605.70        31.78 o                         
   1   1   0         55.98         41.97         3.67 o                         
   2   1   0        315.64        247.83        24.33 o                         
   3   1   0          0.01          1.40         4.22 o                         
   4   1   0          6.94          7.74         2.15 o                         
   5   1   0         55.66         50.70         4.69 o                         
   6   1   0         18.16         20.34         3.85 o                         
   7   1   0         65.16         66.44         8.60 o                         
   1   2   0       1211.53        978.81        41.32 o                         
   2   2   0         29.53         15.22         2.35 o                         
   3   2   0       3571.13       3290.75       138.75 o                         
   4   2   0        513.37        476.36        19.14 o                         
   5   2   0        243.02        229.35        10.49 o                         
   6   2   0        468.91        480.51        18.82 o                         
   7   2   0          3.15         -1.20         4.38 o                         
   1   3   0       9612.90      11552.42       493.86 o                         
   2   3   0        845.85        630.91        29.03 o                         
   3   3   0        501.74        491.00        22.81 o                         
   4   3   0        449.26        415.59        23.68 o                         
   5   3   0        107.20        106.25         7.04 o                         
   6   3   0         16.45         16.67         3.95 o                         
   7   3   0          4.58         -0.17         4.44 o                         
   0   4   0       4128.01       3866.98       322.11 o                         
   1   4   0       2512.81       2347.06        79.81 o                         
   2   4   0       3943.72       3338.90       139.73 o                         
   3   4   0       1620.50       1423.19        61.78 o                         
   4   4   0          4.13          6.96         2.53 o                         
   5   4   0        190.65        204.52        11.02 o                         
   6   4   0        152.42        157.61        10.69 o                         
   7   4   0        365.74        422.03        21.68 o                         
   1   5   0         56.54         76.91         3.29 o                         
   2   5   0       2179.59       2045.44        86.28 o                         
   3   5   0          1.45          0.64         1.06 o                         
   4   5   0         13.33         13.09         2.95 o                         
   5   5   0          0.70          0.52         1.94 o                         
   6   5   0          2.94         -0.56         3.80 o                         
   7   5   0          3.78          6.62         4.52 o                         
   0   6   0        845.96       1117.67       115.97 o                         
   1   6   0        817.58        741.18        23.90 o                         
   2   6   0       3413.96       3017.27       179.94 o                         
   3   6   0        932.42        789.09        36.15 o                         
   4   6   0        327.81        280.42        15.02 o                         
   5   6   0          1.48         -1.77         1.87 o                         
   6   6   0          0.65         -2.13         2.86 o                         
   7   6   0        395.53        443.47        25.21 o                         
   1   7   0         25.79         32.67         1.65 o                         
   2   7   0        337.59        325.77        15.95 o                         
   3   7   0        419.99        360.77        17.28 o                         
   4   7   0         20.27         19.81         3.45 o                         
   5   7   0         11.05         11.69         3.60 o                         
   6   7   0         38.90         38.13         4.66 o                         
   7   7   0         18.87         14.27         5.74 o                         
   0   8   0         76.17         86.17         7.87 o                         
   1   8   0        739.99        754.24        23.71 o                         
   2   8   0        794.31        714.13        27.75 o                         
   3   8   0       1344.41       1271.83        55.37 o                         
   4   8   0        556.57        499.60        24.02 o                         
   5   8   0         22.11         17.97         3.44 o                         
   6   8   0        618.62        691.26        30.44 o                         
   7   8   0          0.05          0.22         5.73 o                         
   1   9   0       1924.18       2212.06        93.18 o                         
   2   9   0       1843.43       1916.94        81.09 o                         
   4   9   0        128.35        119.58         8.08 o                         
   5   9   0          0.32          1.29         2.09 o                         
   6   9   0          3.71         10.72         3.52 o                         
   7   9   0        110.85        139.90        11.78 o                         
   1  10   0        229.33        268.89        10.76 o                         
   2  10   0        986.47       1007.42        38.71 o                         
   3  10   0        443.84        471.50        25.10 o                         
   4  10   0        528.50        524.49        25.07 o                         
   5  10   0          0.59          1.80         2.13 o                         
   6  10   0        432.15        455.37        21.39 o                         
   7  10   0        162.13        198.83        18.35 o                         
   1  11   0        400.79        495.44        19.93 o                         
   2  11   0         36.93         33.35         2.27 o                         
   3  11   0        251.79        267.41        13.41 o                         
   4  11   0        454.26        478.30        23.01 o                         
   5  11   0          1.34          5.09         3.90 o                         
   6  11   0          3.15          3.20         3.54 o                         
   7  11   0          0.26         -4.31         4.31 o                         
   0  12   0        570.81        772.20        38.95 o                         
   1  12   0        390.84        407.82        14.04 o                         
   2  12   0        921.50        958.67        41.42 o                         
   3  12   0         19.31         14.31         1.90 o                         
   4  12   0        399.39        375.06        18.87 o                         
   5  12   0        241.01        261.02        15.24 o                         
   6  12   0         18.64         23.26         6.27 o                         
   7  12   0         21.86         25.20         6.68 o                         
   1  13   0         70.17         81.11         4.60 o                         
   2  13   0        384.68        384.90        17.70 o                         
   3  13   0        245.16        256.72        12.96 o                         
   4  13   0          8.04          7.12         1.92 o                         
   5  13   0          8.19         10.45         2.81 o                         
   6  13   0         42.23         47.13         5.79 o                         
   7  13   0         91.29         97.48        11.43 o                         
   0  14   0         18.94         19.92         2.56 o                         
   1  14   0       2443.94       2691.32       101.60 o                         
   2  14   0         66.60         84.42         4.19 o                         
   3  14   0        587.53        595.30        27.34 o                         
   4  14   0         32.05         34.56         3.49 o                         
   5  14   0       1017.61       1022.56        41.22 o                         
   6  14   0        171.22        177.79        20.88 o                         
   1  15   0          0.77          2.80         0.89 o                         
   2  15   0        340.63        386.02        19.08 o                         
   3  15   0          0.06          3.52         1.36 o                         
   4  15   0         80.17         88.10         6.60 o                         
   5  15   0         20.26         26.90         3.66 o                         
   6  15   0        140.37        134.07         9.48 o                         
   0  16   0       2231.32       3002.37       146.45 o                         
   1  16   0        168.70        183.70         8.87 o                         
   2  16   0        735.70        729.35        38.95 o                         
   3  16   0         31.03         27.68         3.72 o                         
   4  16   0        137.00        168.20        14.78 o                         
   5  16   0        205.90        236.24        13.48 o                         
   6  16   0          3.10         11.18         4.80 o                         
   1  17   0        220.13        250.04        10.18 o                         
   2  17   0         42.84         49.05         3.36 o                         
   3  17   0         84.24        101.25         6.14 o                         
   4  17   0          0.24          3.07         1.90 o                         
   5  17   0          2.11          5.91         2.17 o                         
   6  17   0         59.58         55.03         6.60 o                         
   0  18   0        351.41        394.71        19.22 o                         
   1  18   0        126.56        177.43         9.12 o                         
   2  18   0       1312.53       1342.88        57.37 o                         
   3  18   0        102.38        128.73         9.53 o                         
   4  18   0       1944.82       2229.19       110.13 o                         
   5  18   0         78.83         80.11         5.55 o                         
   6  18   0         10.91         14.57         3.18 o                         
   1  19   0        632.72        690.10        25.30 o                         
   2  19   0        116.51        131.87         6.44 o                         
   3  19   0         47.13         58.17         5.07 o                         
   4  19   0          5.42          7.57         2.84 o                         
   5  19   0         19.91         13.66         2.53 o                         
   6  19   0        135.34        132.04         8.12 o                         
   0  20   0          6.18          8.04         2.74 o                         
   1  20   0        299.78        345.99        15.05 o                         
   2  20   0        863.83        891.09        35.32 o                         
   3  20   0          7.47         10.66         2.61 o                         
   4  20   0          1.53          1.80         2.10 o                         
   5  20   0        118.80         62.93        14.92 o                         
   6  20   0         14.48         14.71         9.96 o                         
   1  21   0         25.73         30.91         2.82 o                         
   2  21   0         33.16         32.72         2.84 o                         
   3  21   0         48.46         55.26         7.34 o                         
   4  21   0          3.00          4.52         3.11 o                         
   5  21   0        104.99         85.13        22.54 o                         
   6  21   0         13.16         23.24        17.68 o                         
   0  22   0        101.74        103.40         8.36 o                         
   1  22   0         26.16         30.30         2.87 o                         
   2  22   0        564.90        502.24        21.00 o                         
   3  22   0        144.09        175.45        10.15 o                         
   4  22   0         15.38         25.71         4.91 o                         
   5  22   0        679.48        435.00        47.68 o                         
   1  23   0        185.04        199.47         8.70 o                         
   2  23   0         80.89         87.20         6.84 o                         
   3  23   0         64.60         66.16        12.54 o                         
   4  23   0         12.64         13.09         5.72 o                         
   5  23   0          0.63          5.95         6.05 o                         
   0  24   0        584.51        638.31        34.36 o                         
   1  24   0        439.58        522.85        23.89 o                         
   2  24   0        237.78        224.84        10.97 o                         
   3  24   0        142.68        175.22        13.00 o                         
   4  24   0          5.36          6.66         4.62 o                         
   5  24   0         69.94         72.14        22.06 o                         
   1  25   0          1.48          3.27         2.37 o                         
   2  25   0        156.71        147.85         8.52 o                         
   3  25   0         50.81         55.32         7.83 o                         
   4  25   0          0.11          2.99         5.03 o                         
   5  25   0          3.88          4.49         5.72 o                         
   0  26   0         80.68        107.76        10.90 o                         
   1  26   0        600.85        609.24        32.05 o                         
   2  26   0        533.42        506.45        32.19 o                         
   3  26   0          0.33         -0.22         5.02 o                         
   4  26   0         45.73         58.77        22.38 o                         
   5  26   0        102.49         59.69        16.22 o                         
   1  27   0        361.44        405.23        18.64 o                         
   2  27   0         18.23         20.83         2.98 o                         
   3  27   0         37.82         37.54         7.91 o                         
   4  27   0          1.37          9.65         5.61 o                         
   0  28   0        381.26        415.80        24.20 o                         
   1  28   0         45.89         50.22         4.67 o                         
   2  28   0        458.62        414.73        28.76 o                         
   3  28   0        108.31         72.66        17.84 o                         
   4  28   0        542.38        425.27        48.66 o                         
   1  29   0          3.03          1.55         2.62 o                         
   2  29   0         36.64         34.64         4.59 o                         
   3  29   0          0.17          4.22         8.27 o                         
   4  29   0         78.51         41.20        12.98 o                         
   0  30   0        352.69        370.06        26.69 o                         
   1  30   0        144.20        161.79        10.00 o                         
   2  30   0          0.61         -2.47         2.47 o                         
   3  30   0         46.27         38.62         8.60 o                         
   4  30   0         28.04         43.79        12.98 o                         
   1  31   0         15.00         16.72         5.05 o                         
   2  31   0          4.70          1.84         3.54 o                         
   3  31   0          0.88          0.05         5.39 o                         
   0  32   0         88.82         74.18         9.95 o                         
   1  32   0        224.51        212.14        13.12 o                         
   2  32   0          0.16          4.70         3.18 o                         
   3  32   0        232.22        313.35        37.30 o                         
   1  33   0         21.54         15.44         3.79 o                         
   2  33   0         11.04          0.15         4.09 o                         
   0  34   0        125.24        132.40        26.11 o                         
   1  34   0          3.89          6.35         3.45 o                         
   2  34   0          2.08         -5.30         5.30 o                         
   1  35   0         12.50          8.48         5.42 o                         
  -7   0   1         98.58        101.39        14.65 o                         
  -5   0   1        306.20        277.49        18.18 o                         
  -3   0   1        175.52        158.64        12.52 o                         
  -1   0   1       7619.24       9784.91       773.82 o                         
   1   0   1        287.11        272.10        16.97 o                         
   3   0   1       2461.43       2267.56       136.93 o                         
   5   0   1         70.76         60.36         7.08 o                         
   7   0   1        263.39        316.94        27.80 o                         
  -7   1   1         74.65         80.72        12.01 o                         
  -6   1   1         25.45         31.86         4.36 o                         
  -5   1   1         44.40         36.99         4.26 o                         
  -4   1   1        162.76        142.79         9.01 o                         
  -3   1   1       1022.44        967.93        42.55 o                         
  -2   1   1        424.15        341.38        22.34 o                         
  -1   1   1        154.60        101.82         4.06 o                         
   0   1   1       2408.24       1645.92       137.21 o                         
   1   1   1       2398.16       2293.61        85.56 o                         
   2   1   1        239.15        216.99        12.10 o                         
   3   1   1        352.08        419.65        20.01 o                         
   4   1   1         18.17         10.04         2.46 o                         
   5   1   1         61.47         58.62         5.10 o                         
   6   1   1        251.31        277.29        12.40 o                         
   7   1   1         17.22         35.02         6.50 o                         
  -7   2   1         16.74         12.18         4.95 o                         
  -6   2   1        426.87        439.60        21.21 o                         
  -5   2   1        339.15        312.86        14.20 o                         
  -4   2   1        483.05        439.68        19.45 o                         
  -3   2   1        420.43        369.19        20.19 o                         
  -2   2   1       1383.17       1143.50        56.36 o                         
  -1   2   1       5669.14       8552.61       376.35 o                         
   0   2   1        305.26        322.36        13.74 o                         
   1   2   1      13572.14      20906.58       882.28 o                         
   2   2   1       1440.51       1264.02        53.60 o                         
   3   2   1       1322.86       1215.69        59.23 o                         
   4   2   1        735.02        685.11        26.24 o                         
   5   2   1        157.07        155.64         8.48 o                         
   6   2   1        130.13        135.96         8.85 o                         
   7   2   1        367.60        404.00        23.72 o                         
  -7   3   1        108.35        105.39        11.84 o                         
  -6   3   1          1.32          4.21         3.09 o                         
  -5   3   1        366.17        311.22        14.16 o                         
  -4   3   1         98.34        107.51         7.71 o                         
  -3   3   1        586.78        502.93        27.29 o                         
  -2   3   1       1177.13        993.49        42.65 o                         
  -1   3   1        520.88        460.05        23.61 o                         
   0   3   1         45.19         43.59         2.03 o                         
   1   3   1         39.42         33.93         1.78 o                         
   2   3   1       1883.55       1721.35        72.62 o                         
   3   3   1        342.61        294.53        12.93 o                         
   4   3   1         99.28        116.82         7.13 o                         
   5   3   1         72.23         91.23         6.36 o                         
   6   3   1         26.70         29.89         4.40 o                         
   7   3   1          4.32          5.09         4.78 o                         
  -7   4   1          7.28          4.98         4.71 o                         
  -6   4   1        241.81        252.76        13.61 o                         
  -5   4   1        205.34        191.76        10.16 o                         
  -4   4   1        430.58        385.19        19.29 o                         
  -3   4   1       1546.06       1398.21        60.49 o                         
  -2   4   1       3180.06       2540.40       107.00 o                         
  -1   4   1      20901.06      31890.41      1560.69 o                         
   0   4   1       2107.79       2732.55       101.69 o                         
   1   4   1        117.66        130.26         4.65 o                         
   2   4   1       1959.87       1940.51        81.78 o                         
   3   4   1         29.29         45.71         4.01 o                         
   4   4   1        359.15        332.41        15.09 o                         
   5   4   1          1.01          2.90         2.22 o                         
   6   4   1        192.23        225.25        29.76 o                         
   7   4   1          3.83          1.67         7.49 o                         
  -7   5   1        100.97        120.39        11.43 o                         
  -6   5   1        156.00        147.68         9.19 o                         
  -5   5   1         35.89         32.03         4.18 o                         
  -4   5   1         13.56         19.50         3.32 o                         
  -3   5   1         21.01         23.79         3.28 o                         
  -2   5   1          0.14          1.10         0.70 o                         
  -1   5   1      15354.86      23414.16      1161.93 o                         
   0   5   1         68.37         78.84         3.93 o                         
   1   5   1       2368.89       2406.42       100.35 o                         
   2   5   1        489.24        425.43        15.34 o                         
   3   5   1        132.91        139.10         6.89 o                         
   4   5   1         12.85         12.84         2.65 o                         
   5   5   1         39.98         44.41         5.59 o                         
   6   5   1        150.17        167.76        10.54 o                         
   7   5   1         22.18         22.95         5.71 o                         
  -7   6   1          3.02          4.45         4.79 o                         
  -6   6   1        157.20        165.82         9.63 o                         
  -5   6   1        501.47        499.38        22.52 o                         
  -4   6   1        411.75        369.16        16.69 o                         
  -3   6   1          8.99         12.98         2.20 o                         
  -2   6   1       2725.00       2332.50       113.55 o                         
  -1   6   1       3218.59       2794.53        95.15 o                         
   0   6   1      10010.95      13784.49       603.21 o                         
   1   6   1        187.63        186.85         8.91 o                         
   2   6   1        141.96        173.01        10.32 o                         
   3   6   1         47.33         55.38         3.95 o                         
   4   6   1        358.34        375.21        18.36 o                         
   5   6   1        270.57        298.80        14.97 o                         
   6   6   1        353.73        358.96        15.41 o                         
   7   6   1         29.96         37.80         7.29 o                         
  -7   7   1         24.72         27.88         6.36 o                         
  -6   7   1          3.05         10.51         3.30 o                         
  -5   7   1         20.48         22.18         3.93 o                         
  -4   7   1         42.44         36.98         3.80 o                         
  -3   7   1          5.24          3.85         1.50 o                         
  -2   7   1         31.47         24.56         1.99 o                         
  -1   7   1        663.81        735.31        25.77 o                         
   0   7   1       5622.20       6891.21       574.81 o                         
   1   7   1       1128.03       1040.13        44.12 o                         
   2   7   1       1292.15       1297.25        55.50 o                         
   3   7   1        738.30        701.66        27.98 o                         
   4   7   1        386.55        340.78        15.20 o                         
   5   7   1         39.85         51.86         5.22 o                         
   6   7   1          1.74          4.18         3.09 o                         
   7   7   1         25.05         34.14         7.65 o                         
  -7   8   1        351.78        330.38        24.06 o                         
  -6   8   1        191.36        215.17        11.97 o                         
  -5   8   1        195.46        198.46        11.24 o                         
  -4   8   1         16.75         13.11         3.29 o                         
  -3   8   1        746.18        708.66        31.97 o                         
  -2   8   1        281.38        280.57        11.78 o                         
  -1   8   1          9.74          6.89         0.87 o                         
   0   8   1       3791.87       4755.40       198.32 o                         
   1   8   1       5839.62       5628.25       209.74 o                         
   2   8   1       1844.98       2052.69        86.60 o                         
   3   8   1        809.27        826.09        32.53 o                         
   4   8   1        242.31        246.77        11.74 o                         
   5   8   1       1146.97       1142.20        46.10 o                         
   6   8   1         18.15         23.71         3.82 o                         
   7   8   1         13.35         14.45         5.44 o                         
  -7   9   1          2.96          6.93         6.46 o                         
  -6   9   1         30.11         27.17         4.14 o                         
  -5   9   1          1.16          0.66         2.01 o                         
  -4   9   1         14.32         16.25         2.85 o                         
  -3   9   1       1165.26       1092.28        42.72 o                         
  -2   9   1        139.74        126.35         6.48 o                         
  -1   9   1         98.92         96.19         3.92 o                         
   0   9   1        228.18        260.59        10.83 o                         
   1   9   1        866.10        885.00        30.71 o                         
   2   9   1          4.42          1.01         0.85 o                         
   3   9   1        234.38        234.36        11.56 o                         
   4   9   1         15.34         33.62         3.54 o                         
   5   9   1         30.84         41.73         5.79 o                         
   6   9   1        124.19        152.01        10.33 o                         
   7   9   1         89.36         97.09        12.13 o                         
  -7  10   1        206.64        228.02        24.96 o                         
  -6  10   1          6.54          2.75         4.62 o                         
  -5  10   1        397.44        431.23        19.96 o                         
  -4  10   1        457.32        492.85        23.79 o                         
  -3  10   1        878.61        819.82        36.18 o                         
  -2  10   1        232.24        249.18        10.79 o                         
  -1  10   1       1990.79       2182.42        82.08 o                         
   0  10   1          0.07          1.75         0.76 o                         
   1  10   1        648.84        561.03        22.09 o                         
   2  10   1        273.00        330.96        13.81 o                         
   3  10   1        105.58        110.88         5.81 o                         
   4  10   1        240.23        185.83         9.30 o                         
   5  10   1       1329.51       1333.21        52.99 o                         
   6  10   1         27.73         20.84         4.78 o                         
   7  10   1        148.53        129.38        13.20 o                         
  -7  11   1          7.26         11.78         5.23 o                         
  -6  11   1          0.04          3.91         3.33 o                         
  -5  11   1         91.78         97.39         7.63 o                         
  -4  11   1        275.21        256.57        13.80 o                         
  -3  11   1         55.36         52.87         4.18 o                         
  -2  11   1        114.56        133.11         5.60 o                         
  -1  11   1         94.59        117.56         4.79 o                         
   0  11   1       1548.45       2296.17        86.72 o                         
   1  11   1        952.68       1003.86        38.43 o                         
   2  11   1         33.15         28.20         1.96 o                         
   3  11   1        196.34        211.41         9.55 o                         
   4  11   1         17.50         11.26         1.96 o                         
   5  11   1        387.55        374.77        20.17 o                         
   6  11   1        178.17        193.16        14.28 o                         
   7  11   1          2.90          0.64         5.19 o                         
  -7  12   1          0.51         -3.05         9.51 o                         
  -6  12   1         74.96         82.81         7.52 o                         
  -5  12   1         18.28         14.62         3.39 o                         
  -4  12   1       1103.99       1159.17        51.79 o                         
  -3  12   1          0.17          1.52         0.94 o                         
  -2  12   1        391.90        417.26        15.59 o                         
  -1  12   1       1102.85       1189.12        41.56 o                         
   0  12   1        538.78        691.48        24.69 o                         
   1  12   1       1525.50       1763.94        86.96 o                         
   2  12   1       4235.99       4237.71       220.97 o                         
   3  12   1       1184.73       1147.43        49.22 o                         
   4  12   1        514.88        480.75        20.26 o                         
   5  12   1         45.92         47.39         4.61 o                         
   6  12   1          0.08          2.43         3.02 o                         
  -7  13   1        111.71        105.66        17.32 o                         
  -6  13   1          0.63          0.32         2.89 o                         
  -5  13   1        276.07        279.84        15.68 o                         
  -4  13   1         63.44         63.33         5.77 o                         
  -3  13   1          0.02          0.49         1.14 o                         
  -1  13   1        215.22        258.54         9.42 o                         
   0  13   1         39.08         45.80         2.86 o                         
   1  13   1        295.73        327.77        19.81 o                         
   2  13   1         52.49         43.56         3.12 o                         
   3  13   1        437.66        462.91        23.42 o                         
   4  13   1        116.34        103.72         6.98 o                         
   5  13   1          2.72          8.43         3.29 o                         
   6  13   1         30.67         43.03         5.63 o                         
  -6  14   1        169.66        186.29        17.79 o                         
  -5  14   1         30.45         24.55         3.69 o                         
  -4  14   1        381.67        382.27        19.17 o                         
  -3  14   1        786.41        745.88        29.81 o                         
  -2  14   1       2234.75       2187.11        92.68 o                         
  -1  14   1       1130.51       1356.52        47.58 o                         
   0  14   1          2.22          8.39         1.37 o                         
   1  14   1         55.58         65.38         3.88 o                         
   2  14   1       1036.21        870.14        44.76 o                         
   3  14   1        472.80        482.56        25.47 o                         
   4  14   1         10.67          5.39         1.34 o                         
   5  14   1        424.43        455.23        28.01 o                         
   6  14   1        249.81        265.32        16.57 o                         
  -6  15   1         23.31         21.86         4.09 o                         
  -5  15   1         95.41         91.81        13.66 o                         
  -4  15   1        219.08        236.62        13.17 o                         
  -3  15   1        380.78        407.61        17.22 o                         
  -2  15   1        279.67        307.57        17.65 o                         
  -1  15   1       1044.60       1166.71        38.14 o                         
   0  15   1          5.16         10.44         1.73 o                         
   1  15   1        516.88        628.41        27.89 o                         
   2  15   1         58.06         89.05        11.85 o                         
   3  15   1         48.23         59.65         6.21 o                         
   4  15   1          0.77          1.85         1.33 o                         
   5  15   1         72.91         74.70         8.54 o                         
   6  15   1          1.03          0.22         3.80 o                         
  -6  16   1        289.36        301.87        20.13 o                         
  -5  16   1        400.14        437.68        23.07 o                         
  -4  16   1         86.12        103.24         7.67 o                         
  -3  16   1        156.85        185.30         9.06 o                         
  -2  16   1        155.39        143.61         7.80 o                         
  -1  16   1       1019.42       1109.82        39.45 o                         
   0  16   1        846.64       1200.97        42.44 o                         
   1  16   1        929.95       1048.89        45.80 o                         
   2  16   1        312.51        268.97        16.29 o                         
   3  16   1       1685.22       2036.83       101.44 o                         
   4  16   1        444.98        476.15        22.66 o                         
   5  16   1        321.82        350.50        17.25 o                         
   6  16   1        199.00        225.17        13.56 o                         
  -6  17   1         19.09         35.69         5.64 o                         
  -5  17   1          0.23         -0.33         3.71 o                         
  -4  17   1          1.35          3.24         1.78 o                         
  -3  17   1         27.37         35.56         3.65 o                         
  -2  17   1         83.97         97.78         5.74 o                         
  -1  17   1        153.02        191.01         8.23 o                         
   0  17   1         88.50        131.01         5.89 o                         
   1  17   1          0.74          2.10         0.95 o                         
   2  17   1         92.98        107.03        10.77 o                         
   3  17   1         41.45         45.01         4.54 o                         
   4  17   1        407.65        232.12        19.95 o                         
   5  17   1        182.30        213.42        19.49 o                         
   6  17   1         58.32         71.62         7.46 o                         
  -6  18   1         38.67         62.53         9.65 o                         
  -5  18   1         65.37         69.17         7.59 o                         
  -4  18   1        126.67        133.61        10.11 o                         
  -3  18   1        390.25        389.24        18.69 o                         
  -2  18   1        466.93        480.53        21.20 o                         
  -1  18   1       1084.19       1212.69        43.03 o                         
   0  18   1         28.15         40.70         3.29 o                         
   1  18   1        705.79        902.41        32.38 o                         
   2  18   1        158.45        169.76        13.22 o                         
   3  18   1        217.40        148.66        13.65 o                         
   4  18   1          7.77          3.81         2.52 o                         
   5  18   1         63.47         99.58        13.62 o                         
   6  18   1         37.81         22.38        11.35 o                         
  -6  19   1          3.18          1.22         5.18 o                         
  -5  19   1         10.09          3.85         3.76 o                         
  -4  19   1          5.55          2.50         1.95 o                         
  -3  19   1         46.22         57.91         4.08 o                         
  -2  19   1         51.61         50.04         3.59 o                         
  -1  19   1         39.12         40.58         3.21 o                         
   0  19   1        226.96        292.37        11.06 o                         
   1  19   1          9.32         10.05         1.77 o                         
   2  19   1        289.09        251.06        12.83 o                         
   3  19   1          0.78         -0.09         1.90 o                         
   4  19   1         63.78         85.85        12.72 o                         
   5  19   1          0.01          2.19         3.76 o                         
   6  19   1          0.50         -5.84         9.73 o                         
  -6  20   1        174.22        193.38        19.26 o                         
  -5  20   1        229.17        248.58        18.75 o                         
  -4  20   1         40.91         67.55         5.48 o                         
  -3  20   1        300.42        332.55        16.44 o                         
  -2  20   1        337.77        344.40        20.93 o                         
  -1  20   1        826.82        959.65        32.13 o                         
   0  20   1          4.74         11.24         1.97 o                         
   1  20   1        151.97        155.75         7.47 o                         
   2  20   1         30.42         28.01         2.93 o                         
   3  20   1        178.37        181.88        17.89 o                         
   4  20   1        222.79        139.62        14.11 o                         
   5  20   1        903.36        532.64        54.82 o                         
   6  20   1          2.19         -2.92         9.73 o                         
  -6  21   1         13.57          8.37         3.44 o                         
  -5  21   1          2.31         -0.37         3.08 o                         
  -4  21   1         50.76         55.52         5.83 o                         
  -3  21   1        405.63        447.14        21.03 o                         
  -2  21   1         48.12         56.88         4.03 o                         
  -1  21   1        199.79        238.05         9.74 o                         
   0  21   1         15.54         15.68         2.71 o                         
   1  21   1         26.25         30.82         2.85 o                         
   2  21   1        116.37        127.97        11.41 o                         
   3  21   1          0.64          3.08         2.38 o                         
   4  21   1        181.95        130.25        17.35 o                         
   5  21   1        128.59        194.31        26.60 o                         
  -5  22   1         44.34         41.28        12.65 o                         
  -4  22   1        317.29        400.01        22.24 o                         
  -3  22   1         11.17         11.27         2.27 o                         
  -2  22   1         85.22        103.83         6.64 o                         
  -1  22   1          0.03          2.98         1.47 o                         
   0  22   1        375.20        437.16        15.91 o                         
   1  22   1          0.14          3.65         1.37 o                         
   2  22   1         65.53         91.07         7.47 o                         
   3  22   1          7.17          3.31         2.51 o                         
   4  22   1         98.78         68.50        11.61 o                         
   5  22   1          2.52          8.58         5.64 o                         
  -5  23   1         57.54         53.66         7.82 o                         
  -4  23   1         12.80         16.65         3.76 o                         
  -3  23   1         48.94         58.86         4.52 o                         
  -2  23   1       1186.49       1191.86        64.14 o                         
  -1  23   1         43.19         45.36         3.76 o                         
   0  23   1         94.05        103.64         6.18 o                         
   1  23   1        281.40        309.24        15.52 o                         
   2  23   1          5.36          9.58         2.66 o                         
   3  23   1        200.24        184.90        22.02 o                         
   4  23   1         31.89         28.72         6.85 o                         
   5  23   1         10.71         34.38        12.65 o                         
  -5  24   1          5.20         13.86         6.41 o                         
  -4  24   1        507.49        522.91        45.74 o                         
  -3  24   1         30.44         31.20         3.33 o                         
  -2  24   1        256.81        289.60        13.25 o                         
  -1  24   1         13.43         15.77         2.33 o                         
   0  24   1        494.01        557.17        19.90 o                         
   1  24   1         87.02        109.05         6.36 o                         
   2  24   1        284.82        311.83        22.94 o                         
   3  24   1          0.02          3.75         3.11 o                         
   4  24   1        144.39        181.98        24.33 o                         
   5  24   1          1.40          2.04         5.10 o                         
  -5  25   1         60.99         78.84        13.51 o                         
  -4  25   1         65.19         62.78         6.48 o                         
  -3  25   1         30.21         38.40         3.64 o                         
  -2  25   1          9.72         12.90         3.12 o                         
  -1  25   1          1.57          1.28         1.63 o                         
   0  25   1        173.80        209.31         8.98 o                         
   1  25   1        224.98        266.81        11.68 o                         
   2  25   1          0.05          0.28         3.49 o                         
   3  25   1         23.48         19.37         4.49 o                         
   4  25   1          5.68          5.72         4.74 o                         
   5  25   1         15.69          7.71         6.46 o                         
  -5  26   1         49.38         51.03        13.01 o                         
  -4  26   1          0.23          0.52         0.64 o                         
  -3  26   1        725.66        775.56        57.09 o                         
  -2  26   1        198.18        204.32        10.21 o                         
  -1  26   1          8.46         11.97         2.21 o                         
   0  26   1         34.60         40.25         4.04 o                         
   1  26   1       1297.68       1357.60        48.97 o                         
   2  26   1        182.09        205.35        19.95 o                         
   3  26   1        293.40        211.82        28.22 o                         
   4  26   1         14.70         -1.48         5.36 o                         
   5  26   1        129.51         98.61        19.14 o                         
  -4  27   1          0.17          2.89         5.49 o                         
  -3  27   1         26.75         26.39         4.17 o                         
  -2  27   1        157.23        170.44        11.92 o                         
  -1  27   1          2.72          4.73         2.27 o                         
   0  27   1         12.59         12.82         2.67 o                         
   1  27   1        222.66        229.82        10.59 o                         
   2  27   1          6.00          4.19         3.35 o                         
   3  27   1         40.47         46.51        17.68 o                         
   4  27   1          0.26          1.41         5.82 o                         
  -4  28   1          2.60         -2.36         5.30 o                         
  -3  28   1         79.45         84.73        12.83 o                         
  -2  28   1          5.32          2.58         2.21 o                         
  -1  28   1        130.82        143.13         8.13 o                         
   0  28   1          0.76          1.89         2.07 o                         
   1  28   1        434.71        411.94        29.45 o                         
   2  28   1         66.38         61.67         9.83 o                         
   3  28   1        469.26        314.98        37.63 o                         
   4  28   1        115.04         91.15        18.81 o                         
  -4  29   1         80.72         55.79        15.57 o                         
  -3  29   1         16.17         17.57         3.75 o                         
  -2  29   1         10.56         10.96         6.55 o                         
  -1  29   1        159.97        156.07         9.92 o                         
   0  29   1        138.11        142.77         9.07 o                         
   1  29   1         70.35         84.13         7.36 o                         
   2  29   1         13.91         10.87         6.46 o                         
   3  29   1         62.19         58.48        21.25 o                         
   4  29   1         30.60         13.62        10.06 o                         
  -4  30   1         17.32         27.90        12.65 o                         
  -3  30   1         20.19         17.18         3.54 o                         
  -2  30   1        571.14        514.59        28.97 o                         
  -1  30   1        257.73        267.13        14.62 o                         
   0  30   1        674.08        660.27        30.91 o                         
   1  30   1         99.61         82.67         9.42 o                         
   2  30   1         41.83         42.90         8.64 o                         
   3  30   1        384.26        298.43        36.66 o                         
  -3  31   1        114.55        133.81        21.73 o                         
  -2  31   1         15.47         14.35         4.68 o                         
  -1  31   1          9.21          6.76         3.05 o                         
   0  31   1         46.03         50.53         5.43 o                         
   1  31   1         19.08         12.48         3.70 o                         
   2  31   1          0.36          7.46         7.79 o                         
   3  31   1         29.26         26.39        12.98 o                         
  -3  32   1          0.50          6.81         9.08 o                         
  -2  32   1         11.32          5.45         5.44 o                         
  -1  32   1          1.97          2.93         3.60 o                         
   0  32   1        257.69        241.52        13.70 o                         
   1  32   1          8.49          5.76         2.85 o                         
   2  32   1         35.80         18.92         6.93 o                         
   3  32   1        211.84        148.24        28.22 o                         
  -2  33   1         45.69         41.02         7.99 o                         
  -1  33   1          0.02          2.68         5.10 o                         
   0  33   1        107.58         97.79         8.80 o                         
   1  33   1          3.71         -2.09         2.81 o                         
   2  33   1         49.74         23.03        11.35 o                         
  -2  34   1         75.68         56.50         7.71 o                         
  -1  34   1        281.58        261.85        17.42 o                         
   0  34   1         20.51         23.29         7.74 o                         
   1  34   1          0.03         -1.09         3.41 o                         
   2  34   1         28.86         35.78         9.41 o                         
  -1  35   1          4.08          1.63         4.26 o                         
   0  35   1          1.61          0.55         3.60 o                         
   1  35   1          8.20         11.53         4.05 o                         
  -6   0   2        204.51        245.98        16.45 o                         
  -4   0   2          0.30          3.30         2.35 o                         
  -2   0   2       1090.24        861.40        43.07 o                         
   0   0   2       7092.16       9187.85       812.91 o                         
   2   0   2       1776.04       1598.37        78.41 o                         
   4   0   2       1946.32       1943.99        97.44 o                         
   6   0   2        303.20        300.14        17.96 o                         
  -7   1   2          0.04         -2.58         4.68 o                         
  -6   1   2        881.76        929.49        36.27 o                         
  -5   1   2        150.70        164.68        11.03 o                         
  -4   1   2        182.35        155.63         9.53 o                         
  -3   1   2       1031.79        873.93        38.91 o                         
  -2   1   2         13.23          5.28         1.09 o                         
  -1   1   2        209.39        182.78        12.57 o                         
   0   1   2        491.49        397.39        16.70 o                         
   1   1   2        557.46        649.79        39.34 o                         
   2   1   2        455.66        406.58        16.22 o                         
   3   1   2        375.67        402.17        17.07 o                         
   4   1   2        248.16        271.87        13.17 o                         
   5   1   2          2.08          0.82         2.51 o                         
   6   1   2          8.76         11.85         3.27 o                         
   7   1   2         31.18         32.37         7.18 o                         
  -7   2   2        182.85        195.26        15.84 o                         
  -6   2   2         41.60         49.05         6.46 o                         
  -5   2   2          1.24          1.80         2.37 o                         
  -4   2   2        130.42        124.23         8.50 o                         
  -3   2   2       1071.75        952.70        48.61 o                         
  -2   2   2       1756.63       1474.61        62.64 o                         
  -1   2   2        867.55        680.73        29.07 o                         
   0   2   2        148.31        132.46         6.45 o                         
   1   2   2       4951.61       3540.50       420.89 o                         
   2   2   2         48.33         37.14         2.85 o                         
   3   2   2        177.33        172.47         9.28 o                         
   4   2   2        367.83        366.55        16.91 o                         
   5   2   2        446.94        441.34        17.35 o                         
   6   2   2         24.80         22.76         4.15 o                         
   7   2   2          8.47          4.12         5.26 o                         
  -7   3   2        272.48        284.03        18.31 o                         
  -6   3   2        111.45        133.53         9.98 o                         
  -5   3   2         59.38         59.78         5.93 o                         
  -4   3   2         89.86         87.74         6.99 o                         
  -3   3   2        323.47        278.49        13.94 o                         
  -2   3   2       2272.07       1893.86        71.49 o                         
  -1   3   2       4191.73       3365.37       105.79 o                         
   0   3   2       8912.18      14115.29       615.83 o                         
   1   3   2          6.80          8.02         1.06 o                         
   2   3   2          4.35          8.89         1.40 o                         
   3   3   2       1114.06       1103.65        47.92 o                         
   4   3   2        182.73        192.64        10.04 o                         
   5   3   2         89.54         85.02         6.75 o                         
   6   3   2        102.13        125.66         8.01 o                         
   7   3   2        136.41        140.49        11.24 o                         
  -7   4   2         95.99        101.83        20.03 o                         
  -6   4   2         32.69         33.64         4.82 o                         
  -5   4   2        964.22        929.76        38.41 o                         
  -4   4   2         22.91         17.66         3.16 o                         
  -3   4   2       1666.06       1411.65        54.51 o                         
  -2   4   2         36.57         34.03         2.88 o                         
  -1   4   2         91.36         78.36         2.95 o                         
   0   4   2          2.11          2.47         0.49 o                         
   1   4   2       1918.93       2186.42        81.99 o                         
   2   4   2         86.73         64.44         3.35 o                         
   3   4   2        531.12        448.94        20.68 o                         
   4   4   2        333.42        321.11        14.72 o                         
   5   4   2        317.91        324.22        14.47 o                         
   6   4   2          5.62          5.32         2.90 o                         
   7   4   2        319.63        295.32        18.41 o                         
  -7   5   2         43.85         37.04         7.29 o                         
  -6   5   2        103.68        113.62         8.66 o                         
  -5   5   2         55.80         59.23         5.46 o                         
  -4   5   2         89.33         75.09         6.79 o                         
  -3   5   2         10.18          7.88         1.50 o                         
  -2   5   2       1579.10       1318.96        56.32 o                         
  -1   5   2        511.33        406.69        13.52 o                         
   0   5   2       2601.83       3019.75       112.72 o                         
   1   5   2        275.34        288.45        11.31 o                         
   2   5   2         27.02         32.22         2.37 o                         
   3   5   2        112.89        131.47         7.48 o                         
   4   5   2        991.39        923.28        36.95 o                         
   5   5   2         26.87         28.72         3.89 o                         
   6   5   2        315.91        332.16        15.38 o                         
   7   5   2          5.44         -4.66         4.66 o                         
  -7   6   2         99.63        107.36        11.18 o                         
  -6   6   2          0.06          3.15         3.01 o                         
  -5   6   2        328.62        338.12        16.26 o                         
  -4   6   2          0.79          2.03         1.79 o                         
  -3   6   2        651.57        510.97        19.08 o                         
  -2   6   2        108.14        103.81         4.65 o                         
  -1   6   2       3673.68       3035.33        95.74 o                         
   0   6   2       1912.30       2485.75        92.99 o                         
   1   6   2        164.34        173.56         7.46 o                         
   2   6   2       1724.18       1927.21        73.08 o                         
   3   6   2        218.61        205.42         9.39 o                         
   4   6   2          6.23          3.67         1.93 o                         
   5   6   2        313.46        309.52        14.87 o                         
   6   6   2        250.04        284.15        15.84 o                         
   7   6   2        147.79        162.18        12.25 o                         
  -7   7   2         32.93         29.51         6.35 o                         
  -6   7   2          9.41         10.28         3.50 o                         
  -5   7   2          1.52          4.66         2.55 o                         
  -4   7   2         84.60         90.05         7.01 o                         
  -3   7   2        281.09        243.74        10.03 o                         
  -2   7   2         67.43         54.93         3.15 o                         
  -1   7   2       4542.11       4139.83       130.68 o                         
   0   7   2       2040.59       2560.55        95.86 o                         
   1   7   2       2169.56       2315.58       112.31 o                         
   2   7   2        300.51        277.06        12.96 o                         
   3   7   2         92.28         80.17         4.52 o                         
   4   7   2        184.75        176.43         8.98 o                         
   5   7   2         68.91         60.23         5.46 o                         
   6   7   2        130.05        129.71         9.91 o                         
   7   7   2        232.08        254.08        17.38 o                         
  -7   8   2         51.15         48.97         7.39 o                         
  -6   8   2        621.93        634.72        32.03 o                         
  -5   8   2         27.99         39.98         4.77 o                         
  -4   8   2       1103.97       1048.16        46.85 o                         
  -3   8   2         21.64         15.18         2.05 o                         
  -2   8   2        266.21        231.67        10.04 o                         
  -1   8   2       1466.04       1382.54        44.33 o                         
   0   8   2        577.79        734.87        25.87 o                         
   1   8   2        468.06        476.23        21.20 o                         
   2   8   2        104.94        130.34         5.46 o                         
   3   8   2         56.96         49.17         3.51 o                         
   4   8   2        604.67        566.45        26.15 o                         
   5   8   2         32.15         31.92         4.09 o                         
   6   8   2        279.98        287.87        18.34 o                         
   7   8   2        179.06        172.63        11.87 o                         
  -7   9   2         82.83         82.53         9.12 o                         
  -6   9   2         10.69         13.17         4.43 o                         
  -5   9   2        366.62        373.08        17.85 o                         
  -4   9   2        431.82        365.68        16.60 o                         
  -3   9   2       1181.24       1040.67        40.78 o                         
  -2   9   2        917.96        959.20        47.86 o                         
  -1   9   2        132.99        136.71         5.68 o                         
   0   9   2        372.43        482.93        17.46 o                         
   1   9   2        260.58        308.97        14.43 o                         
   2   9   2        651.80        517.61        76.55 o                         
   3   9   2         19.42         28.38         2.35 o                         
   4   9   2        239.35        268.24        13.30 o                         
   5   9   2        431.31        506.78        22.09 o                         
   6   9   2          0.39         -1.99         2.88 o                         
   7   9   2        125.26        125.71        10.76 o                         
  -7  10   2         73.99         62.84         8.12 o                         
  -6  10   2        227.38        240.72        16.78 o                         
  -5  10   2          9.92         12.60         4.77 o                         
  -4  10   2          4.86          7.29         2.08 o                         
  -3  10   2        118.66        109.93         6.55 o                         
  -2  10   2         40.71         43.23         3.20 o                         
  -1  10   2       1190.45       1309.03        45.46 o                         
   0  10   2       1558.85       1933.22        72.94 o                         
   1  10   2        352.96        382.08        17.51 o                         
   2  10   2       1644.53       1546.01       133.97 o                         
   3  10   2        515.95        619.49        24.67 o                         
   4  10   2       1025.33       1017.12        40.17 o                         
   5  10   2         14.65         13.75         3.80 o                         
   6  10   2         10.49         15.74         3.89 o                         
  -7  11   2         55.60         49.40        10.68 o                         
  -6  11   2         95.73        101.20        10.67 o                         
  -5  11   2          3.56          7.40         2.66 o                         
  -4  11   2          1.34          0.12         1.49 o                         
  -3  11   2          9.18         11.22         1.82 o                         
  -2  11   2          5.52          5.76         1.12 o                         
  -1  11   2       2574.60       2838.02        97.51 o                         
   0  11   2        209.12        270.11        10.50 o                         
   1  11   2        210.04        297.81        13.34 o                         
   2  11   2        465.88        395.04        26.06 o                         
   3  11   2         80.54        103.33         6.25 o                         
   4  11   2        214.56        242.76        11.24 o                         
   5  11   2        377.59        396.93        17.73 o                         
   6  11   2         10.24         15.97         3.97 o                         
  -7  12   2         31.89         28.39         7.53 o                         
  -6  12   2          0.53         -0.50         3.78 o                         
  -5  12   2        375.21        366.25        17.42 o                         
  -4  12   2        233.26        209.47        10.84 o                         
  -3  12   2        315.99        306.74        13.55 o                         
  -2  12   2        343.29        339.04        13.10 o                         
  -1  12   2       3476.27       3888.10       123.27 o                         
   0  12   2        312.53        407.00        14.84 o                         
   1  12   2        180.92        278.10        16.47 o                         
   2  12   2        786.53        637.27        44.16 o                         
   3  12   2        118.89        126.52         9.42 o                         
   4  12   2         26.26         27.52         2.51 o                         
   5  12   2         46.83         57.04         4.77 o                         
   6  12   2        388.09        449.86        22.49 o                         
  -7  13   2         29.07         27.12         8.13 o                         
  -6  13   2         64.42         61.79         7.89 o                         
  -5  13   2         70.55         73.46         8.13 o                         
  -4  13   2        805.40        760.85        28.49 o                         
  -3  13   2          5.18          4.01         1.39 o                         
  -2  13   2        422.39        415.94        15.64 o                         
  -1  13   2        930.01       1001.74        35.59 o                         
   0  13   2       2112.76       2639.31        83.96 o                         
   1  13   2          3.13          4.36         0.72 o                         
   2  13   2       1930.33       1731.03       191.87 o                         
   3  13   2        197.78        132.01        11.35 o                         
   4  13   2        147.84        142.62         7.17 o                         
   5  13   2        123.46        131.11         9.45 o                         
   6  13   2          4.30          3.43         3.90 o                         
  -7  14   2         70.45         69.99         9.51 o                         
  -6  14   2          2.69          6.04         3.71 o                         
  -5  14   2         17.15         19.79         3.58 o                         
  -4  14   2         45.39         54.36         4.03 o                         
  -3  14   2       1071.05       1110.70        43.73 o                         
  -2  14   2          0.56          0.60         0.94 o                         
  -1  14   2        164.94        169.44         6.76 o                         
   0  14   2         41.16         69.53         3.67 o                         
   1  14   2       1003.23       1070.38        37.58 o                         
   2  14   2        102.02         94.47         6.73 o                         
   3  14   2       1385.66       1172.97       104.45 o                         
   4  14   2        186.08        181.65        13.40 o                         
   5  14   2        604.81        666.23        29.09 o                         
   6  14   2          0.33         -2.54         2.54 o                         
  -6  15   2        131.29        130.30        12.79 o                         
  -5  15   2        101.26        109.93         8.04 o                         
  -4  15   2         67.16         68.85         4.90 o                         
  -3  15   2        549.71        505.69        21.24 o                         
  -2  15   2        913.92        938.84        36.59 o                         
  -1  15   2        261.75        283.07        11.29 o                         
   0  15   2         78.82        126.81         5.46 o                         
   1  15   2          1.77          1.17         0.73 o                         
   2  15   2        752.70        708.36        37.20 o                         
   3  15   2         47.69         30.87         4.38 o                         
   4  15   2        196.85        239.33        20.63 o                         
   5  15   2         15.24         19.55         4.95 o                         
   6  15   2         20.92         25.81         3.10 o                         
  -6  16   2          3.82          3.56         4.20 o                         
  -5  16   2         29.16         30.59         3.84 o                         
  -4  16   2         66.81         71.84         5.08 o                         
  -3  16   2       1080.40       1043.58        41.34 o                         
  -2  16   2         72.14         79.84         4.50 o                         
  -1  16   2          3.24          4.30         1.25 o                         
   0  16   2       1218.15       1565.45        50.67 o                         
   1  16   2        124.14        144.52         6.39 o                         
   2  16   2        777.36        699.20        33.80 o                         
   3  16   2         44.33         47.28         7.07 o                         
   4  16   2         57.19         64.57         9.52 o                         
   5  16   2        132.31        148.88        19.10 o                         
   6  16   2        750.75       1110.04       105.10 o                         
  -6  17   2         18.37         15.21         4.48 o                         
  -5  17   2        295.50        338.06        18.29 o                         
  -4  17   2        295.38        312.96        15.82 o                         
  -3  17   2          2.37          4.57         1.54 o                         
  -2  17   2        267.28        248.69        12.21 o                         
  -1  17   2         73.76         79.87         4.29 o                         
   0  17   2         10.02         13.01         1.81 o                         
   1  17   2        951.90       1030.01        36.54 o                         
   2  17   2         80.60         87.10         5.58 o                         
   3  17   2        135.71         78.87         8.28 o                         
   4  17   2         86.86         49.81         8.99 o                         
   5  17   2          7.56          2.68         3.89 o                         
   6  17   2        118.87        199.17        31.79 o                         
  -6  18   2         71.26         75.62         8.46 o                         
  -5  18   2        163.89        204.55        14.47 o                         
  -4  18   2        378.78        379.60        17.18 o                         
  -3  18   2        588.85        631.78        25.99 o                         
  -2  18   2        411.57        384.08        20.19 o                         
  -1  18   2        255.97        338.69        13.60 o                         
   0  18   2        874.67       1046.83        34.62 o                         
   1  18   2        171.05        185.00         7.38 o                         
   2  18   2        763.95        620.00        33.51 o                         
   3  18   2          3.15          1.17         1.93 o                         
   4  18   2        144.06        120.91        19.10 o                         
   5  18   2          5.05          3.33         3.92 o                         
   6  18   2        283.31        429.48        48.66 o                         
  -6  19   2         38.53         34.00         5.98 o                         
  -5  19   2        185.08        224.17        15.59 o                         
  -4  19   2         31.57         31.56         3.68 o                         
  -3  19   2        129.55        133.86         9.56 o                         
  -2  19   2       2428.80       2582.68       109.18 o                         
  -1  19   2        256.12        293.85        11.28 o                         
   0  19   2         65.42         80.75         4.62 o                         
   1  19   2         21.71         29.63         2.18 o                         
   2  19   2         10.01          9.88         2.34 o                         
   3  19   2          0.04          0.36         2.02 o                         
   4  19   2          7.97         19.23         4.08 o                         
   5  19   2        513.48        701.22        48.63 o                         
   6  19   2         58.26         84.34        20.11 o                         
  -6  20   2         28.84         21.27         5.88 o                         
  -5  20   2         64.47         60.27         9.02 o                         
  -4  20   2        163.66        163.11        11.52 o                         
  -3  20   2         89.12         94.70         5.67 o                         
  -2  20   2        382.04        410.27        21.28 o                         
  -1  20   2          0.66          3.71         1.49 o                         
   0  20   2          7.02          5.14         1.63 o                         
   1  20   2        211.18        229.77         8.41 o                         
   2  20   2        181.05        195.91        11.70 o                         
   3  20   2          4.48         12.12         3.02 o                         
   4  20   2         13.65          7.12         4.97 o                         
   5  20   2        189.08        101.53        18.49 o                         
  -6  21   2          3.12          8.74         4.66 o                         
  -5  21   2         41.86         61.78         9.36 o                         
  -4  21   2        139.63        162.98        14.53 o                         
  -3  21   2         68.52         56.00         7.07 o                         
  -2  21   2          5.65          5.69         1.76 o                         
  -1  21   2        465.22        598.88        21.12 o                         
   0  21   2         15.85         18.14         2.71 o                         
   1  21   2          3.73          5.03         1.09 o                         
   2  21   2        165.25        184.96        14.27 o                         
   3  21   2          5.81          4.72         2.54 o                         
   4  21   2         86.25         43.47         8.60 o                         
   5  21   2        204.37        102.18        19.14 o                         
  -6  22   2         31.25         29.22         4.67 o                         
  -5  22   2        595.46        695.86        49.25 o                         
  -4  22   2         60.27         73.69         7.99 o                         
  -3  22   2          0.43          3.71         2.07 o                         
  -2  22   2         22.33         22.02         2.74 o                         
  -1  22   2       2063.19       2279.65        73.84 o                         
   0  22   2         51.97         63.37         4.42 o                         
   1  22   2         12.24         10.59         1.63 o                         
   2  22   2        120.79        144.24         8.05 o                         
   3  22   2        247.30        301.50        21.98 o                         
   4  22   2          3.61          5.05         3.55 o                         
   5  22   2          7.90          4.92         5.16 o                         
  -5  23   2          0.71          2.80         4.95 o                         
  -4  23   2        273.56        265.45        23.42 o                         
  -3  23   2         38.71         36.79         3.53 o                         
  -2  23   2        166.48        191.65         8.54 o                         
  -1  23   2          3.63          7.60         2.10 o                         
   0  23   2        291.39        336.14        12.94 o                         
   1  23   2         23.86         27.73         2.61 o                         
   2  23   2        159.26        186.04        21.02 o                         
   3  23   2         27.12         29.28         5.36 o                         
   4  23   2        183.51        253.81        21.45 o                         
   5  23   2          0.06         -2.85         6.81 o                         
  -5  24   2        127.07        108.17         9.47 o                         
  -4  24   2        175.72        169.83        14.80 o                         
  -3  24   2        172.11        171.09        10.98 o                         
  -2  24   2         69.44         81.22         7.28 o                         
  -1  24   2        217.73        239.47        10.97 o                         
   0  24   2          1.94          0.69         1.63 o                         
   1  24   2         11.98         19.73         1.99 o                         
   2  24   2          0.05          3.21         2.55 o                         
   3  24   2        195.76        205.59        18.59 o                         
   4  24   2        147.96         91.15        17.84 o                         
   5  24   2        106.65         62.93        14.27 o                         
  -5  25   2          0.41         -4.21         4.21 o                         
  -4  25   2          0.03         -0.49         2.99 o                         
  -3  25   2         69.88         84.30         7.42 o                         
  -2  25   2        270.09        278.02        13.96 o                         
  -1  25   2         75.74         76.50         5.35 o                         
   0  25   2          7.73         10.82         2.26 o                         
   1  25   2          3.02          2.52         1.29 o                         
   2  25   2        661.45        567.60        40.14 o                         
   3  25   2         13.84         14.97         4.81 o                         
   4  25   2         20.27         10.81         6.53 o                         
   5  25   2          0.13          5.35         6.99 o                         
  -5  26   2         10.01         14.67         5.79 o                         
  -4  26   2         19.84         21.71         5.14 o                         
  -3  26   2        103.85        103.40        12.74 o                         
  -2  26   2         36.80         40.80         3.84 o                         
  -1  26   2         67.07         70.84         5.33 o                         
   0  26   2        571.97        574.46        22.34 o                         
   1  26   2        599.70        614.53        25.96 o                         
   2  26   2        251.19        300.32        19.34 o                         
   3  26   2          4.14          2.45         4.47 o                         
   4  26   2         46.86         38.91        17.19 o                         
  -4  27   2          5.92         10.88         3.91 o                         
  -3  27   2        181.79        184.22        12.36 o                         
  -2  27   2         11.83         15.48         3.72 o                         
  -1  27   2        232.43        244.11        10.49 o                         
   0  27   2          0.03          1.07         1.97 o                         
   1  27   2        125.22        141.93         6.58 o                         
   2  27   2          3.73         -0.53         5.48 o                         
   4  27   2          1.39          6.69         5.38 o                         
  -4  28   2         71.63         77.31         8.82 o                         
  -3  28   2        280.57        251.34        16.03 o                         
  -2  28   2        230.26        234.84        12.04 o                         
  -1  28   2          0.30         -0.59         2.21 o                         
   0  28   2          8.57          8.40         2.25 o                         
   1  28   2         42.28         42.05         3.37 o                         
   2  28   2        329.04        416.49        31.07 o                         
   3  28   2         60.51         56.31        18.65 o                         
   4  28   2        544.65        347.09        40.87 o                         
  -4  29   2         70.68         66.98         7.86 o                         
  -3  29   2         11.73         12.12         3.39 o                         
  -2  29   2        162.92        199.63        14.32 o                         
  -1  29   2         62.54         71.20         6.86 o                         
   0  29   2         49.28         54.92         5.07 o                         
   1  29   2          3.84          2.51         1.69 o                         
   2  29   2        135.28        141.73        15.55 o                         
   3  29   2          7.92          3.96         5.22 o                         
   4  29   2          0.08         11.68         7.79 o                         
  -4  30   2         58.77         51.35         8.68 o                         
  -3  30   2         41.03         33.60         4.43 o                         
  -2  30   2        230.00        217.15        12.12 o                         
  -1  30   2         99.68        109.39         8.56 o                         
   0  30   2          0.09          4.42         2.75 o                         
   1  30   2        304.53        327.14        17.50 o                         
   2  30   2        152.72        135.78        16.28 o                         
   3  30   2          7.82         11.95         5.95 o                         
  -3  31   2          0.57          4.42         3.30 o                         
  -2  31   2         10.20         16.62         3.49 o                         
  -1  31   2          4.00          5.84         2.87 o                         
   0  31   2        627.78        600.73        25.43 o                         
   1  31   2         38.80         38.99         3.89 o                         
   2  31   2        100.61        118.22        27.73 o                         
   3  31   2         57.64         46.87        19.63 o                         
  -3  32   2         63.74         55.96         8.57 o                         
  -2  32   2          5.51         11.17         3.31 o                         
  -1  32   2        293.87        290.27        13.12 o                         
   0  32   2         60.01         56.77         5.73 o                         
   1  32   2        271.40        269.14        18.03 o                         
   2  32   2         13.07         10.70         5.96 o                         
  -2  33   2         36.01         27.98         7.14 o                         
  -1  33   2         47.64         49.83         5.41 o                         
   0  33   2         22.45         15.61         3.39 o                         
   1  33   2          8.50         15.85         6.14 o                         
   2  33   2          0.26         -1.95         6.38 o                         
  -2  34   2         17.98         17.41         4.72 o                         
  -1  34   2          8.01          2.58         4.58 o                         
   0  34   2         16.87         13.71         4.42 o                         
   1  34   2        134.90         92.68        18.49 o                         
  -1  35   2         45.92         35.76         5.06 o                         
   0  35   2          6.12          5.57         3.73 o                         
  -7   0   3          1.24         -5.99         5.99 o                         
  -5   0   3          0.88          4.85         3.83 o                         
  -3   0   3        271.71        258.64        14.99 o                         
  -1   0   3       1008.77        846.56        41.70 o                         
   1   0   3       2394.88       2415.95       183.93 o                         
   3   0   3         24.17         17.97         3.39 o                         
   5   0   3         16.85         16.08         4.93 o                         
   7   0   3        265.62        296.78        27.09 o                         
  -7   1   3          9.43          3.22         4.68 o                         
  -6   1   3        102.97        110.35         9.41 o                         
  -5   1   3         17.23         18.47         3.92 o                         
  -4   1   3        658.24        538.47        25.90 o                         
  -3   1   3          0.01          0.87         1.03 o                         
  -2   1   3       1683.06       1428.45        54.25 o                         
  -1   1   3        468.27        441.08        19.26 o                         
   0   1   3       1626.08       1377.55        43.47 o                         
   1   1   3         13.57         13.66         1.47 o                         
   2   1   3       1611.73       1579.28        59.48 o                         
   3   1   3          9.90          6.04         1.55 o                         
   4   1   3        197.86        195.64         9.56 o                         
   5   1   3         89.70        100.45         7.35 o                         
   6   1   3        119.56        122.14         8.30 o                         
   7   1   3         22.41         22.38         6.18 o                         
  -7   2   3         72.68         72.54         9.00 o                         
  -6   2   3        113.63        110.54        10.84 o                         
  -5   2   3        139.28        144.38         9.57 o                         
  -4   2   3          7.43         10.59         2.51 o                         
  -3   2   3         32.14         36.98         3.69 o                         
  -2   2   3        288.14        244.53        10.41 o                         
  -1   2   3         19.96         22.69         1.86 o                         
   0   2   3         89.26         65.99         2.75 o                         
   1   2   3        562.33        667.40        23.32 o                         
   2   2   3          0.61          1.76         0.82 o                         
   3   2   3         30.58         37.45         3.64 o                         
   4   2   3       2400.08       2196.67        84.60 o                         
   5   2   3        267.42        274.19        12.84 o                         
   6   2   3          0.05          3.10         2.79 o                         
   7   2   3        147.67        139.22        12.27 o                         
  -7   3   3        564.53        601.43        31.36 o                         
  -6   3   3          2.44          5.20         3.00 o                         
  -5   3   3        532.09        474.69        21.70 o                         
  -4   3   3        707.40        597.80        25.21 o                         
  -3   3   3        988.15        844.04        43.24 o                         
  -2   3   3        609.72        548.57        18.39 o                         
  -1   3   3       4103.31       3532.93       120.38 o                         
   0   3   3         10.31         18.40         1.09 o                         
   1   3   3       1284.54       1563.42        66.05 o                         
   2   3   3         14.39         27.92         2.66 o                         
   3   3   3       1155.34       1164.67        50.44 o                         
   4   3   3         17.08         25.65         3.44 o                         
   5   3   3        467.90        481.08        18.21 o                         
   6   3   3        102.88        104.75         7.45 o                         
   7   3   3         36.09         36.88         6.54 o                         
  -7   4   3          8.92          7.85         7.89 o                         
  -6   4   3         14.92         18.14         4.31 o                         
  -5   4   3         12.16         17.59         3.33 o                         
  -4   4   3        507.12        443.11        21.60 o                         
  -3   4   3        737.34        623.05        28.40 o                         
  -2   4   3        965.80        780.65        25.62 o                         
  -1   4   3          0.88          1.18         0.51 o                         
   0   4   3       3161.04       2988.99       101.77 o                         
   1   4   3        238.86        303.95        13.77 o                         
   2   4   3        520.23        546.96        21.61 o                         
   3   4   3         25.40         37.25         3.57 o                         
   4   4   3        214.51        192.71        10.93 o                         
   5   4   3        128.43        135.39         8.11 o                         
   6   4   3          0.50         -2.15         2.71 o                         
   7   4   3         24.40         27.38         6.07 o                         
  -7   5   3        132.74        150.49        16.06 o                         
  -6   5   3         40.69         37.53         5.08 o                         
  -5   5   3         26.80         23.97         3.91 o                         
  -4   5   3         50.29         55.20         5.87 o                         
  -3   5   3        310.97        300.99        14.93 o                         
  -2   5   3         10.89          8.74         1.55 o                         
  -1   5   3       1813.67       1600.20        50.93 o                         
   0   5   3         36.40         39.48         1.74 o                         
   1   5   3        128.24        127.12        10.48 o                         
   2   5   3        822.59       1054.27        40.61 o                         
   3   5   3       1034.56       1000.20        39.19 o                         
   4   5   3        114.38        122.24         8.08 o                         
   5   5   3        212.49        211.63        10.93 o                         
   6   5   3          3.39          4.51         3.06 o                         
   7   5   3        193.94        205.31        13.81 o                         
  -7   6   3         35.86         36.02         9.56 o                         
  -6   6   3        515.06        539.59        24.81 o                         
  -5   6   3        195.46        198.12        12.25 o                         
  -4   6   3        382.86        306.31        16.02 o                         
  -3   6   3         80.83         88.42         5.31 o                         
  -2   6   3        867.49        728.90        28.51 o                         
  -1   6   3        150.19        119.01         4.29 o                         
   0   6   3        345.72        379.31        13.53 o                         
   1   6   3          9.84         15.45         1.24 o                         
   2   6   3       1478.80       1663.05        70.43 o                         
   3   6   3         19.74         40.94         4.84 o                         
   4   6   3         95.89         86.48         5.80 o                         
   5   6   3         67.02         75.02         5.80 o                         
   6   6   3        107.80        112.09         8.22 o                         
   7   6   3          5.97          6.72         6.39 o                         
  -7   7   3         11.43          5.24         5.21 o                         
  -6   7   3        348.62        347.23        22.08 o                         
  -5   7   3        682.78        676.55        32.55 o                         
  -4   7   3       1038.58        980.36        39.29 o                         
  -3   7   3         25.38         30.15         4.17 o                         
  -2   7   3         39.70         48.55         3.23 o                         
  -1   7   3        748.20        635.98        20.84 o                         
   0   7   3       1884.09       2141.01        89.69 o                         
   1   7   3        555.59        699.59        35.19 o                         
   2   7   3       1294.47       1547.45        58.98 o                         
   3   7   3        422.37        445.79        18.81 o                         
   4   7   3         19.45         17.07         3.19 o                         
   5   7   3         17.43         22.57         3.37 o                         
   6   7   3        159.53        176.90        11.20 o                         
  -7   8   3        111.32        109.90        12.05 o                         
  -6   8   3         13.27         11.13         4.26 o                         
  -5   8   3         15.15         15.52         3.22 o                         
  -4   8   3         28.50         30.98         3.66 o                         
  -3   8   3        567.14        491.23        22.85 o                         
  -2   8   3       2600.30       2297.04        87.01 o                         
  -1   8   3        123.58        148.67         5.65 o                         
   0   8   3         44.21         51.39         3.13 o                         
   1   8   3        176.52        179.34        10.53 o                         
   2   8   3         44.01         40.60         3.28 o                         
   3   8   3         57.94         58.85         3.64 o                         
   4   8   3         29.21         25.79         2.90 o                         
   5   8   3         97.21        103.68         7.15 o                         
   6   8   3         30.96         30.65         4.61 o                         
  -7   9   3         16.25         12.41         6.03 o                         
  -6   9   3        216.23        259.89        27.69 o                         
  -5   9   3         11.00         10.47         3.13 o                         
  -4   9   3        445.87        429.69        18.86 o                         
  -3   9   3        164.55        143.27         9.04 o                         
  -2   9   3          8.81          2.87         0.98 o                         
  -1   9   3         22.37         18.41         1.62 o                         
   0   9   3         11.44         10.80         1.19 o                         
   1   9   3       1724.53       2149.46       129.14 o                         
   2   9   3         91.21         63.74         4.12 o                         
   3   9   3         10.83         15.76         1.65 o                         
   4   9   3        190.70        221.07        10.41 o                         
   5   9   3         33.06         41.16         4.46 o                         
   6   9   3        190.27        168.90        12.57 o                         
  -7  10   3         70.94         86.98        10.68 o                         
  -6  10   3        170.30        165.41        13.89 o                         
  -5  10   3        476.04        488.39        22.24 o                         
  -4  10   3          7.80          3.34         1.75 o                         
  -3  10   3          3.16          4.07         1.45 o                         
  -2  10   3        888.99        861.54        30.80 o                         
  -1  10   3        175.92        207.93         7.68 o                         
   0  10   3        218.83        344.92        12.93 o                         
   1  10   3        838.02        838.17        42.01 o                         
   2  10   3        199.23        149.79        17.64 o                         
   3  10   3        350.00        360.21        18.38 o                         
   4  10   3        422.65        433.60        18.31 o                         
   5  10   3        130.28        127.82         8.21 o                         
   6  10   3         56.14         57.65         5.73 o                         
  -7  11   3          1.09          1.19         5.91 o                         
  -6  11   3        170.81        187.27        14.56 o                         
  -5  11   3         97.24        130.08        10.77 o                         
  -4  11   3       1292.02       1141.13        45.33 o                         
  -3  11   3        530.89        471.19        19.91 o                         
  -2  11   3       2803.27       2610.27       110.49 o                         
  -1  11   3       5518.10       5513.31       188.00 o                         
   0  11   3        526.68        664.75        23.84 o                         
   1  11   3         13.92         23.65         2.68 o                         
   2  11   3         88.94         62.10         5.71 o                         
   3  11   3        164.00        175.38        11.99 o                         
   4  11   3        363.39        420.15        19.89 o                         
   5  11   3        393.13        440.84        19.15 o                         
   6  11   3         79.62         94.19         7.54 o                         
  -7  12   3          0.22         -6.49         6.49 o                         
  -6  12   3          1.35          2.94         3.81 o                         
  -5  12   3          6.91          6.74         2.88 o                         
  -4  12   3         12.50         11.78         2.27 o                         
  -3  12   3        304.53        319.34        14.09 o                         
  -2  12   3       4752.03       4426.45       185.79 o                         
  -1  12   3        638.79        712.79        23.66 o                         
   0  12   3         20.58         34.51         2.18 o                         
   1  12   3         47.57         64.05         3.70 o                         
   2  12   3        114.61         94.52         9.65 o                         
   3  12   3         65.03         57.28         6.98 o                         
   4  12   3        126.74        137.16         6.79 o                         
   5  12   3         17.20         26.74         2.95 o                         
   6  12   3        100.66        117.44         8.84 o                         
  -7  13   3        182.22        179.30        15.82 o                         
  -6  13   3         13.41         16.48         4.69 o                         
  -5  13   3        139.60        139.14        10.20 o                         
  -4  13   3        843.04        866.22        32.39 o                         
  -3  13   3        194.39        168.99         7.77 o                         
  -2  13   3         46.58         50.84         3.31 o                         
  -1  13   3        991.95        970.32        34.49 o                         
   0  13   3        530.17        712.51        25.70 o                         
   1  13   3       1161.97       1288.18        49.70 o                         
   2  13   3         50.78         48.59         4.22 o                         
   3  13   3        590.52        617.51        36.90 o                         
   4  13   3         44.72         39.94         6.93 o                         
   5  13   3        403.25        476.20        21.88 o                         
   6  13   3          1.61          1.41         2.26 o                         
  -7  14   3         26.11         26.75         6.59 o                         
  -6  14   3          1.66          2.66         3.65 o                         
  -5  14   3         70.78         89.12         6.77 o                         
  -4  14   3        683.97        686.30        26.27 o                         
  -3  14   3        748.63        675.21        27.92 o                         
  -2  14   3          0.32          3.00         1.04 o                         
  -1  14   3         99.52        119.39         4.88 o                         
   0  14   3       1570.26       1790.06        57.57 o                         
   1  14   3        359.73        428.59        31.44 o                         
   2  14   3        323.01        262.29        17.37 o                         
   3  14   3         20.63         19.12         2.71 o                         
   4  14   3        409.96        482.55        36.50 o                         
   5  14   3         31.03         34.71         7.11 o                         
   6  14   3         96.29        102.66        24.17 o                         
  -6  15   3          2.19          2.94         3.80 o                         
  -5  15   3         61.01         61.64         5.33 o                         
  -4  15   3         68.52         69.73         4.75 o                         
  -3  15   3       3467.18       3366.97       116.33 o                         
  -2  15   3         20.88         35.73         2.97 o                         
  -1  15   3          0.35          1.43         0.97 o                         
   0  15   3         14.80         15.10         1.59 o                         
   1  15   3       1426.23       1634.16        62.70 o                         
   2  15   3        228.13        278.62        16.89 o                         
   3  15   3        436.74        259.92        19.27 o                         
   4  15   3         27.85         30.36         5.60 o                         
   5  15   3        187.38        260.25        21.67 o                         
   6  15   3         21.45         18.81        11.03 o                         
  -6  16   3        182.35        183.33        25.83 o                         
  -5  16   3         16.10         14.30         3.25 o                         
  -4  16   3         61.18         65.52         4.73 o                         
  -3  16   3          1.53          0.57         1.33 o                         
  -2  16   3        100.72        119.40         6.41 o                         
  -1  16   3        473.50        503.32        16.53 o                         
   0  16   3        735.06        872.49        27.04 o                         
   1  16   3          4.18          7.90         1.74 o                         
   2  16   3         63.17         66.83         5.78 o                         
   3  16   3        164.62        200.24        13.06 o                         
   4  16   3         19.96         19.51         4.40 o                         
   5  16   3        323.95        482.36        48.98 o                         
   6  16   3         85.96        115.16        22.38 o                         
  -6  17   3        399.18        463.28        35.26 o                         
  -5  17   3         36.13         38.02         7.00 o                         
  -4  17   3         76.28         82.50         5.33 o                         
  -3  17   3         41.06         46.65         3.42 o                         
  -2  17   3       1618.45       1579.48        55.57 o                         
  -1  17   3         13.36         12.04         1.66 o                         
   0  17   3        355.37        382.50        12.81 o                         
   1  17   3         45.31         59.32         4.40 o                         
   2  17   3        705.33        599.08        38.29 o                         
   3  17   3          4.34          6.14         2.25 o                         
   4  17   3          1.21          6.46         3.19 o                         
   5  17   3         85.62        152.46        22.06 o                         
   6  17   3         95.92        112.56        22.71 o                         
  -6  18   3         26.28         24.42         5.18 o                         
  -5  18   3         65.15         63.32         7.54 o                         
  -4  18   3         99.57        104.28         6.61 o                         
  -3  18   3         54.61         56.69         3.99 o                         
  -2  18   3        608.35        635.45        22.05 o                         
  -1  18   3        148.54        170.11         6.87 o                         
   0  18   3          4.73         14.65         1.82 o                         
   1  18   3         48.53         56.02         4.37 o                         
   2  18   3          0.27          1.54         1.64 o                         
   3  18   3         61.63         67.49        10.91 o                         
   4  18   3         14.58         13.22         5.20 o                         
   5  18   3        154.83        199.23        18.45 o                         
   6  18   3          2.90         -5.51         9.73 o                         
  -6  19   3        131.78        146.48        12.59 o                         
  -5  19   3          0.17         -2.41         2.41 o                         
  -4  19   3         72.29         88.51         6.20 o                         
  -3  19   3          6.89          7.99         1.90 o                         
  -2  19   3         79.18         88.53         4.77 o                         
  -1  19   3         70.98         90.95         4.62 o                         
   0  19   3         74.48        103.36         4.75 o                         
   1  19   3        199.75        215.45         9.75 o                         
   2  19   3        543.69        470.58        22.81 o                         
   3  19   3         72.89        104.11         9.13 o                         
   4  19   3        213.42        114.24        14.02 o                         
   5  19   3         18.17         25.18         6.68 o                         
  -6  20   3          5.04         -0.65         5.84 o                         
  -5  20   3        188.88        227.74        15.99 o                         
  -4  20   3         44.96         41.89         4.78 o                         
  -3  20   3        202.70        232.99        10.37 o                         
  -2  20   3        314.77        334.16        15.40 o                         
  -1  20   3        198.93        208.36         8.11 o                         
   0  20   3        131.27        164.60         6.62 o                         
   1  20   3          1.98          0.52         1.23 o                         
   2  20   3        316.92        278.88        15.11 o                         
   3  20   3        136.43        110.31        16.14 o                         
   4  20   3         57.32         44.48         9.80 o                         
   5  20   3          3.48          0.78         4.16 o                         
  -6  21   3         68.71         71.32         8.63 o                         
  -5  21   3        316.05        346.96        21.90 o                         
  -4  21   3         45.54         55.26         5.68 o                         
  -3  21   3        120.51        128.43         6.61 o                         
  -2  21   3         36.08         42.22         3.36 o                         
  -1  21   3       1334.36       1447.02        44.58 o                         
   0  21   3        207.60        241.54         9.04 o                         
   1  21   3        174.14        187.07         6.94 o                         
   2  21   3         52.38         46.96         5.79 o                         
   3  21   3          6.73          5.82         2.54 o                         
   4  21   3        139.49         77.93        10.98 o                         
   5  21   3        489.67        265.99        32.11 o                         
  -5  22   3         28.43         16.14         6.86 o                         
  -4  22   3        222.69        215.87        11.34 o                         
  -3  22   3          5.06          5.57         2.21 o                         
  -2  22   3        242.60        281.48        11.73 o                         
  -1  22   3          2.64          4.63         1.58 o                         
   0  22   3         20.39         24.79         2.45 o                         
   1  22   3         20.08         23.08         2.08 o                         
   2  22   3        289.88        283.82        17.65 o                         
   3  22   3        176.11        209.24        14.66 o                         
   4  22   3         19.31         49.45         8.94 o                         
   5  22   3         38.66         76.55        17.52 o                         
  -5  23   3        289.16        306.64        22.50 o                         
  -4  23   3         14.52         15.56         3.41 o                         
  -3  23   3          9.74         15.06         2.79 o                         
  -2  23   3         69.42         75.14         4.79 o                         
  -1  23   3          0.43          0.57         1.55 o                         
   0  23   3          7.02          5.56         1.59 o                         
   1  23   3        513.73        546.43        23.13 o                         
   2  23   3          3.16          6.49         2.97 o                         
   3  23   3        221.03        187.71        18.86 o                         
   4  23   3         11.22          4.81         3.97 o                         
   5  23   3         63.51         37.38        15.25 o                         
  -5  24   3          0.15          0.28         3.75 o                         
  -4  24   3        326.24        323.30        24.22 o                         
  -3  24   3          0.29          0.29         1.86 o                         
  -2  24   3        117.50        109.00         6.06 o                         
  -1  24   3        277.61        288.47        10.84 o                         
   0  24   3        402.55        468.67        15.97 o                         
   1  24   3         27.40         35.13         3.54 o                         
   2  24   3        348.41        369.38        30.62 o                         
   3  24   3          6.67         18.04         4.11 o                         
   4  24   3         10.48         10.89         5.34 o                         
   5  24   3         65.41         71.64        11.19 o                         
  -5  25   3         87.23         81.21        17.51 o                         
  -4  25   3         47.30         53.74         6.48 o                         
  -3  25   3        252.86        279.92        13.52 o                         
  -2  25   3        300.35        314.39        11.92 o                         
  -1  25   3        242.52        264.66        10.29 o                         
   0  25   3        142.34        147.50         6.72 o                         
   1  25   3        724.76        757.06        37.21 o                         
   2  25   3          1.72          2.21         2.70 o                         
   3  25   3        215.42        294.39        23.63 o                         
   4  25   3        329.97        200.14        25.95 o                         
  -5  26   3         11.58         14.43         5.81 o                         
  -4  26   3         15.14         14.93         4.76 o                         
  -3  26   3         18.78         23.13         4.43 o                         
  -2  26   3         19.17         22.41         2.80 o                         
  -1  26   3          0.54         -0.78         1.81 o                         
   0  26   3         42.57         49.57         5.98 o                         
   1  26   3         29.90         33.98         4.60 o                         
   2  26   3          0.22         -0.59         3.25 o                         
   3  26   3          2.60          3.42         4.08 o                         
   4  26   3          5.30          3.69         5.84 o                         
  -4  27   3        136.10        138.21         9.70 o                         
  -3  27   3          3.08          3.27         2.63 o                         
  -2  27   3        512.46        553.63        27.26 o                         
  -1  27   3          0.26         -0.03         1.97 o                         
   0  27   3         12.66         14.98         2.42 o                         
   1  27   3          0.02         -0.78         2.71 o                         
   2  27   3         65.59         63.99         7.14 o                         
   3  27   3          0.11          2.27         4.66 o                         
   4  27   3          9.65          1.86         8.60 o                         
  -4  28   3         10.56          7.63         3.87 o                         
  -3  28   3          1.85          1.07         2.88 o                         
  -2  28   3         44.56         46.91         4.55 o                         
  -1  28   3        196.71        212.78        10.17 o                         
   0  28   3         52.64         55.87         4.26 o                         
   1  28   3        116.81        115.45         9.73 o                         
   2  28   3         67.72         83.02        17.03 o                         
   3  28   3        100.91         69.74        15.89 o                         
   4  28   3          2.76         -1.90         6.05 o                         
  -4  29   3         90.05        106.31        16.80 o                         
  -3  29   3         18.61         15.81         3.72 o                         
  -2  29   3        224.48        243.44        11.65 o                         
  -1  29   3         31.37         32.77         3.91 o                         
   0  29   3        196.56        209.18         9.78 o                         
   1  29   3        204.30        192.07        20.63 o                         
   2  29   3        118.68        128.13        30.01 o                         
   3  29   3        369.63        278.65        34.38 o                         
  -4  30   3         39.73         39.26         6.28 o                         
  -3  30   3         63.69         64.36         6.21 o                         
  -2  30   3         66.70         82.22         8.42 o                         
  -1  30   3         28.88         24.74         3.74 o                         
   0  30   3        181.45        171.98         9.44 o                         
   1  30   3        179.99        172.87        19.06 o                         
   2  30   3        107.96        105.86        17.68 o                         
   3  30   3        234.50        156.03        26.28 o                         
  -3  31   3        192.81        254.41        17.73 o                         
  -2  31   3          1.46         -2.73         3.11 o                         
  -1  31   3        206.82        201.71        10.15 o                         
   0  31   3         41.59         39.69         4.01 o                         
   1  31   3        367.36        296.49        33.74 o                         
   2  31   3         10.44         13.17         6.05 o                         
   3  31   3         18.16          7.14         7.14 o                         
  -3  32   3         10.43         11.43         5.41 o                         
  -2  32   3         18.53         11.05         5.20 o                         
  -1  32   3         46.72         40.13         4.58 o                         
   0  32   3        384.14        359.08        15.23 o                         
   1  32   3         89.58         83.25        12.23 o                         
   2  32   3          7.96         13.89         6.55 o                         
  -2  33   3          1.13         -5.04         5.24 o                         
  -1  33   3         17.10         15.08         3.56 o                         
   0  33   3         19.29         24.43         3.68 o                         
   1  33   3        183.51        177.49        17.39 o                         
   2  33   3         64.17         53.27        10.21 o                         
  -1  34   3          0.02         -1.62         4.41 o                         
   0  34   3          5.17         -0.50         5.16 o                         
   1  34   3         41.14         23.12         7.89 o                         
  -6   0   4        507.29        471.38        30.77 o                         
  -4   0   4        549.62        521.52        35.34 o                         
  -2   0   4        125.65        134.66         8.40 o                         
   0   0   4        622.65        542.78        26.59 o                         
   2   0   4        423.30        455.06        23.04 o                         
   4   0   4       1002.64        933.85        48.68 o                         
   6   0   4        341.98        339.85        22.33 o                         
  -7   1   4        119.05        114.47        11.19 o                         
  -6   1   4         78.01         73.42         8.98 o                         
  -5   1   4        400.46        395.22        20.45 o                         
  -4   1   4        178.58        153.00         9.41 o                         
  -3   1   4        639.33        518.89        19.54 o                         
  -2   1   4       1001.56        892.27        31.58 o                         
  -1   1   4       3279.43       2834.64        96.92 o                         
   0   1   4       1928.78       1783.24        66.73 o                         
   1   1   4       2973.30       3419.35       142.97 o                         
   2   1   4        107.19        100.29         3.83 o                         
   3   1   4        528.23        496.30        17.25 o                         
   4   1   4        801.85        817.93        32.95 o                         
   5   1   4        131.98        115.42         7.48 o                         
   6   1   4         14.80         12.29         3.32 o                         
  -7   2   4          0.49         -0.87         4.25 o                         
  -6   2   4          4.14          4.93         3.67 o                         
  -5   2   4        108.58        107.52         8.34 o                         
  -4   2   4        254.48        234.54        12.81 o                         
  -3   2   4        550.14        488.45        18.49 o                         
  -2   2   4         60.72         45.79         3.32 o                         
  -1   2   4         48.23         58.02         2.89 o                         
   0   2   4        109.95         87.79         3.26 o                         
   1   2   4       1523.82       2049.24        86.24 o                         
   2   2   4         62.34         87.18         4.17 o                         
   3   2   4       2236.22       2066.60        66.24 o                         
   4   2   4         52.88         63.58         6.33 o                         
   5   2   4         19.60         14.99         2.98 o                         
   6   2   4         12.77         10.28         3.27 o                         
  -7   3   4        406.59        436.71        27.95 o                         
  -6   3   4         44.04         44.67         6.88 o                         
  -5   3   4          0.21          0.25         2.14 o                         
  -4   3   4        313.35        251.33        11.14 o                         
  -3   3   4       1520.37       1320.16        65.61 o                         
  -2   3   4         35.90         26.05         2.26 o                         
  -1   3   4        717.81        636.77        20.72 o                         
   0   3   4        390.43        301.64        10.76 o                         
   1   3   4        298.80        391.51        15.30 o                         
   2   3   4         46.48         36.29         2.45 o                         
   3   3   4          7.88          7.65         1.71 o                         
   4   3   4       1298.47       1258.85        45.25 o                         
   5   3   4        131.97        138.18         7.96 o                         
   6   3   4        137.61        135.90         8.46 o                         
  -7   4   4         47.36         57.81         8.82 o                         
  -6   4   4         43.75         38.91         6.43 o                         
  -5   4   4         35.66         32.39         4.28 o                         
  -4   4   4        257.55        218.57        10.84 o                         
  -3   4   4         34.54         37.47         3.49 o                         
  -2   4   4        427.57        427.73        14.76 o                         
  -1   4   4        798.95        652.41        21.28 o                         
   0   4   4        550.69        550.94        21.12 o                         
   1   4   4        433.85        560.62        19.77 o                         
   2   4   4        160.46        185.84         7.58 o                         
   3   4   4        267.68        252.49        11.24 o                         
   4   4   4        315.70        298.02        13.57 o                         
   5   4   4         39.29         35.09         3.98 o                         
   6   4   4        227.03        254.53        11.62 o                         
  -7   5   4         11.04          8.63         5.28 o                         
  -6   5   4        554.06        566.17        32.60 o                         
  -5   5   4          3.48          0.97         2.27 o                         
  -4   5   4        842.22        698.95        28.89 o                         
  -3   5   4         76.39         87.61         5.38 o                         
  -2   5   4        604.45        490.53        16.76 o                         
  -1   5   4       1522.09       1397.40        44.70 o                         
   0   5   4       1487.79       1395.34        47.92 o                         
   1   5   4       2331.91       2906.08       122.05 o                         
   2   5   4       1952.25       2174.07        82.10 o                         
   3   5   4         18.16         24.21         2.86 o                         
   4   5   4        385.63        412.64        19.82 o                         
   5   5   4         36.46         40.15         3.99 o                         
   6   5   4        237.13        261.50        12.59 o                         
  -7   6   4          8.45          8.92         5.41 o                         
  -6   6   4         81.92         85.80         9.77 o                         
  -5   6   4          4.84          3.17         2.40 o                         
  -4   6   4        616.51        537.83        22.83 o                         
  -3   6   4        626.14        550.76        22.70 o                         
  -2   6   4        179.19        172.77         7.22 o                         
  -1   6   4       1304.05       1175.28        37.80 o                         
   0   6   4         15.02         18.28         1.29 o                         
   1   6   4        942.09       1098.90        54.36 o                         
   2   6   4        114.94        119.13         5.79 o                         
   3   6   4        129.31        143.97         7.26 o                         
   4   6   4          0.30          1.35         1.88 o                         
   5   6   4         86.48         85.16         5.92 o                         
   6   6   4          0.13          3.84         3.00 o                         
  -7   7   4         89.48         99.61        11.41 o                         
  -6   7   4        122.30        131.10        12.50 o                         
  -5   7   4        325.86        300.64        16.65 o                         
  -4   7   4        171.44        167.98        11.02 o                         
  -3   7   4        873.09        756.38        33.77 o                         
  -2   7   4       1244.77       1108.92        43.08 o                         
  -1   7   4        867.04        904.69        27.45 o                         
   0   7   4        489.97        510.86        18.22 o                         
   1   7   4        387.23        464.45        24.13 o                         
   2   7   4         48.69         64.79         3.34 o                         
   3   7   4         76.41         84.90         5.13 o                         
   4   7   4         28.86         37.89         4.35 o                         
   5   7   4         86.88        102.49         6.89 o                         
   6   7   4        112.97        114.98         7.50 o                         
  -7   8   4         20.42         26.21         8.62 o                         
  -6   8   4         25.15         16.64         4.63 o                         
  -5   8   4          0.40          1.88         2.38 o                         
  -4   8   4        557.81        478.06        20.74 o                         
  -3   8   4        869.19        768.77        30.86 o                         
  -2   8   4        392.80        389.52        16.34 o                         
  -1   8   4        716.00        714.19        23.52 o                         
   0   8   4        440.88        446.48        16.02 o                         
   1   8   4         17.94         23.89         1.58 o                         
   2   8   4          9.38         13.12         1.29 o                         
   3   8   4          3.37          3.83         1.56 o                         
   4   8   4        106.88         99.67         6.27 o                         
   5   8   4          3.06          2.64         2.12 o                         
   6   8   4          2.11          1.58         2.99 o                         
  -7   9   4        182.42        194.90        21.78 o                         
  -6   9   4          0.34          4.36         3.79 o                         
  -5   9   4       1744.76       1701.10        75.19 o                         
  -4   9   4        494.22        427.00        18.81 o                         
  -3   9   4       1538.70       1396.34        54.13 o                         
  -2   9   4        404.14        377.31        15.89 o                         
  -1   9   4       1545.87       1277.31        44.47 o                         
   0   9   4          0.24          2.39         0.69 o                         
   1   9   4        577.66        623.00        22.00 o                         
   2   9   4        140.51        164.80        10.39 o                         
   3   9   4       1165.48       1135.71        49.22 o                         
   4   9   4        224.06        247.68        11.31 o                         
   5   9   4         43.51         54.69         5.68 o                         
   6   9   4         30.16         41.70         5.63 o                         
  -7  10   4         88.29         76.04        10.37 o                         
  -6  10   4        134.69        155.76        13.40 o                         
  -5  10   4          2.61          8.22         4.48 o                         
  -4  10   4        144.42        126.19         7.66 o                         
  -3  10   4        244.48        212.92         9.20 o                         
  -2  10   4         62.41         66.92         3.85 o                         
  -1  10   4        644.35        680.64        26.63 o                         
   0  10   4         18.49         16.43         1.62 o                         
   1  10   4         19.49         21.92         1.65 o                         
   2  10   4          0.97          3.11         1.06 o                         
   3  10   4         32.17         26.62         3.18 o                         
   4  10   4          4.12          3.81         1.70 o                         
   5  10   4          0.43         -0.32         1.81 o                         
   6  10   4         11.23         10.22         3.35 o                         
  -7  11   4        110.35        112.24        18.49 o                         
  -6  11   4        320.77        326.45        21.25 o                         
  -5  11   4         20.36         25.71         4.59 o                         
  -4  11   4        144.69        116.19         9.31 o                         
  -3  11   4        227.99        202.15         9.00 o                         
  -2  11   4       1790.00       1635.59        56.96 o                         
  -1  11   4        656.65        642.41        25.36 o                         
   0  11   4         45.34         63.88         4.71 o                         
   1  11   4        154.45        141.44         5.94 o                         
   2  11   4        286.14        178.26        12.96 o                         
   3  11   4        128.65        128.18         9.13 o                         
   4  11   4        290.87        325.43        16.22 o                         
   5  11   4        191.53        209.54        11.10 o                         
   6  11   4         46.19         42.52         8.25 o                         
  -7  12   4          1.05         -3.51         6.03 o                         
  -6  12   4          0.33         -1.16         3.45 o                         
  -5  12   4          0.04         -0.64         2.37 o                         
  -4  12   4         41.72         34.04         5.30 o                         
  -3  12   4        254.23        261.93        10.95 o                         
  -2  12   4        109.87        113.38         5.16 o                         
  -1  12   4         61.01         58.34         3.67 o                         
   0  12   4         85.59         96.77         4.27 o                         
   1  12   4        260.82        290.20        11.22 o                         
   2  12   4          2.34          2.15         1.05 o                         
   3  12   4        409.00        235.32        17.20 o                         
   4  12   4        140.64        188.65        20.68 o                         
   5  12   4          0.01          1.67         1.45 o                         
   6  12   4          9.50          9.12         2.70 o                         
  -7  13   4          2.98          1.16         5.16 o                         
  -6  13   4         73.24         79.58         9.43 o                         
  -5  13   4         11.27         11.98         2.96 o                         
  -4  13   4        179.79        168.17         8.28 o                         
  -3  13   4        858.35        803.05        32.33 o                         
  -2  13   4        742.22        717.60        26.27 o                         
  -1  13   4        118.13        129.31         5.45 o                         
   0  13   4       2601.66       3041.86       102.05 o                         
   1  13   4        379.86        388.86        18.31 o                         
   2  13   4        819.41        866.56        55.38 o                         
   3  13   4        221.73        142.72        17.81 o                         
   4  13   4        791.98       1066.04        89.53 o                         
   5  13   4         28.55         36.29         8.60 o                         
   6  13   4        135.90        170.39        17.23 o                         
  -6  14   4          3.30          2.50         3.34 o                         
  -5  14   4         60.12         59.26         5.05 o                         
  -4  14   4          6.14          6.91         1.94 o                         
  -3  14   4         31.54         27.84         3.04 o                         
  -2  14   4        246.07        275.38        10.43 o                         
  -1  14   4         89.18         82.93         4.21 o                         
   0  14   4         81.02         93.85         4.80 o                         
   1  14   4          9.61         12.26         1.98 o                         
   2  14   4         14.52         22.10         4.38 o                         
   3  14   4        125.10        143.41         9.88 o                         
   4  14   4          0.04         -1.35         2.21 o                         
   5  14   4         20.84         31.22         6.99 o                         
   6  14   4         27.79         37.29         9.17 o                         
  -6  15   4         79.29         82.51         9.38 o                         
  -5  15   4        232.64        216.91        10.12 o                         
  -4  15   4        473.09        486.04        19.54 o                         
  -3  15   4       1018.37       1032.39        41.01 o                         
  -2  15   4         54.72         74.97         4.38 o                         
  -1  15   4        169.84        168.64         7.42 o                         
   0  15   4       1621.22       1767.63        53.07 o                         
   1  15   4        686.30        687.36        27.85 o                         
   2  15   4        227.62        268.05        18.92 o                         
   3  15   4         42.33         48.70         5.80 o                         
   4  15   4        202.09        258.00        22.83 o                         
   5  15   4        241.97        333.70        25.22 o                         
   6  15   4        297.96        376.09        29.21 o                         
  -6  16   4          5.34          0.46         4.25 o                         
  -5  16   4         61.14         58.31         5.67 o                         
  -4  16   4          0.02          4.40         1.91 o                         
  -3  16   4        264.27        284.39        13.40 o                         
  -2  16   4        643.39        646.38        24.30 o                         
  -1  16   4         53.56         61.90         3.77 o                         
   0  16   4        132.72        154.47         6.12 o                         
   1  16   4       1095.56       1283.10        45.82 o                         
   2  16   4        127.91        107.82         8.80 o                         
   3  16   4         27.16         30.47         4.93 o                         
   4  16   4          6.45          5.67         2.72 o                         
   5  16   4          7.53         10.38         7.14 o                         
   6  16   4         51.73         48.98        14.60 o                         
  -6  17   4         70.78         78.70        12.19 o                         
  -5  17   4        184.77        177.61        11.43 o                         
  -4  17   4        174.39        177.29         9.29 o                         
  -3  17   4        556.68        590.98        22.81 o                         
  -2  17   4        356.09        387.80        14.23 o                         
  -1  17   4        203.52        236.49         8.79 o                         
   0  17   4         24.28         26.99         2.36 o                         
   1  17   4        627.28        671.05        24.92 o                         
   2  17   4         47.31         63.70         8.16 o                         
   3  17   4        411.85        260.81        19.71 o                         
   4  17   4          6.42          4.02         3.56 o                         
   5  17   4        136.32        195.77        17.26 o                         
  -6  18   4          2.13         -0.39         4.17 o                         
  -5  18   4        199.37        199.45        16.62 o                         
  -4  18   4        181.41        165.99        10.39 o                         
  -3  18   4          2.45          4.47         1.53 o                         
  -2  18   4        842.21        884.96        33.39 o                         
  -1  18   4        122.07        139.60         5.89 o                         
   0  18   4        364.86        413.44        13.86 o                         
   1  18   4        198.10        212.22         9.53 o                         
   2  18   4         12.27         19.43         2.90 o                         
   3  18   4        111.23         61.00         7.35 o                         
   4  18   4         11.97         17.84         4.33 o                         
   5  18   4         37.07         40.83         8.81 o                         
  -6  19   4          3.00          1.86         4.28 o                         
  -5  19   4        481.98        519.34        25.82 o                         
  -4  19   4        360.85        385.80        20.05 o                         
  -3  19   4        173.00        169.95         9.17 o                         
  -2  19   4          3.45          4.57         1.57 o                         
  -1  19   4       1605.30       1654.05        50.37 o                         
   0  19   4        468.83        495.94        16.31 o                         
   1  19   4        287.46        304.64        12.75 o                         
   2  19   4        108.99        114.26         6.55 o                         
   3  19   4        316.53        245.86        34.10 o                         
   4  19   4         73.61         50.62         8.40 o                         
   5  19   4         10.86          9.53         5.91 o                         
  -6  20   4          0.01          1.95         5.12 o                         
  -5  20   4         20.80         15.60         3.87 o                         
  -4  20   4          0.48          1.43         1.89 o                         
  -3  20   4         17.22         19.09         2.46 o                         
  -2  20   4        204.41        204.46         8.51 o                         
  -1  20   4         27.49         35.19         3.14 o                         
   0  20   4         94.64        105.88         4.97 o                         
   1  20   4        116.30        140.00         8.61 o                         
   2  20   4          1.64          1.83         1.84 o                         
   3  20   4         35.76         31.72         4.90 o                         
   4  20   4         22.51         19.73         6.10 o                         
   5  20   4          0.01         -4.38         6.65 o                         
  -6  21   4         71.76         69.76         8.98 o                         
  -5  21   4        154.52        163.09        11.57 o                         
  -4  21   4        106.24        105.97         7.14 o                         
  -3  21   4         73.52         74.89         5.99 o                         
  -2  21   4         57.55         77.71         4.82 o                         
  -1  21   4          0.06          1.43         1.37 o                         
   0  21   4         12.46         13.80         1.92 o                         
   1  21   4         43.03         49.51         4.45 o                         
   2  21   4         21.90         32.45         3.67 o                         
   3  21   4        105.48         84.11        10.96 o                         
   4  21   4        233.35        156.11        14.92 o                         
   5  21   4         77.79         74.56        19.95 o                         
  -5  22   4          0.57         -2.94         3.10 o                         
  -4  22   4         52.59         48.96         4.86 o                         
  -3  22   4        299.94        316.31        12.17 o                         
  -2  22   4         38.09         48.93         3.88 o                         
  -1  22   4         54.13         59.15         4.02 o                         
   0  22   4         42.78         54.76         3.55 o                         
   1  22   4         88.16         88.40         6.89 o                         
   2  22   4         25.62         32.22         4.32 o                         
   3  22   4        228.17        280.07        21.36 o                         
   4  22   4         22.10         17.60         4.38 o                         
   5  22   4          0.74         -1.93         5.36 o                         
  -5  23   4         14.71         13.92         3.80 o                         
  -4  23   4         75.76         77.12         6.57 o                         
  -3  23   4          3.99          4.31         2.10 o                         
  -2  23   4       1123.10       1305.39        47.41 o                         
  -1  23   4          2.59          3.47         1.72 o                         
   0  23   4        403.71        435.14        14.84 o                         
   1  23   4         12.24          7.70         2.93 o                         
   2  23   4        401.10        447.47        42.25 o                         
   3  23   4         41.88         37.55         7.13 o                         
   4  23   4        179.58        232.04        20.07 o                         
   5  23   4         16.72         13.20         6.78 o                         
  -5  24   4         27.25         27.71         4.79 o                         
  -4  24   4         52.57         52.00         6.89 o                         
  -3  24   4         37.97         40.13         4.37 o                         
  -2  24   4          4.07          7.22         2.10 o                         
  -1  24   4         29.83         31.86         3.37 o                         
   0  24   4        214.35        230.62         8.93 o                         
   1  24   4         12.50         21.30         3.71 o                         
   2  24   4        192.41        197.41        13.86 o                         
   3  24   4          1.09          4.85         3.21 o                         
   4  24   4         18.66         18.29        10.87 o                         
  -5  25   4          6.57          0.74         4.25 o                         
  -4  25   4        187.93        203.29        16.79 o                         
  -3  25   4        315.02        327.11        16.47 o                         
  -2  25   4         10.85         11.50         2.50 o                         
  -1  25   4        121.78        139.35         7.37 o                         
   0  25   4          0.37         -0.62         1.42 o                         
   1  25   4        136.70        156.68         9.09 o                         
   2  25   4       1193.90       1118.21        80.14 o                         
   3  25   4          4.23          3.04         3.95 o                         
   4  25   4          1.90         -3.96         3.96 o                         
  -5  26   4          3.94          2.46         5.38 o                         
  -4  26   4          0.59         -1.08         4.50 o                         
  -3  26   4        121.09        136.35         9.14 o                         
  -2  26   4         36.23         42.96         4.30 o                         
  -1  26   4        124.55        122.03         6.64 o                         
   0  26   4        111.46        115.28         5.82 o                         
   1  26   4         27.63         30.91         5.91 o                         
   2  26   4          1.37          3.34         3.46 o                         
   3  26   4         37.02         29.42         7.09 o                         
   4  26   4         16.17          5.95         5.99 o                         
  -4  27   4         10.06          9.41         3.77 o                         
  -3  27   4        214.20        241.68        12.86 o                         
  -2  27   4        152.95        149.96         8.55 o                         
  -1  27   4       1166.82       1196.12        40.54 o                         
   0  27   4        178.15        184.73         7.81 o                         
   1  27   4        102.44        109.99         8.00 o                         
   2  27   4         11.77         16.46         4.26 o                         
   3  27   4        152.71        117.75        20.76 o                         
   4  27   4          4.27          2.82         5.68 o                         
  -4  28   4          1.01         -3.64         3.64 o                         
  -3  28   4          0.47         -2.89         2.89 o                         
  -2  28   4          7.20         11.27         3.25 o                         
  -1  28   4          8.21         16.06         2.97 o                         
   0  28   4        203.47        206.78        11.61 o                         
   1  28   4        227.84        233.62        12.95 o                         
   2  28   4        101.14         87.47        11.95 o                         
   3  28   4         41.41         42.71        19.63 o                         
  -4  29   4        110.20        110.65         8.92 o                         
  -3  29   4         10.07          4.38         5.60 o                         
  -2  29   4         25.97         30.79         4.44 o                         
  -1  29   4        138.91        162.12         8.62 o                         
   0  29   4        344.66        338.83        14.31 o                         
   1  29   4         37.73         29.94        13.33 o                         
   2  29   4        495.78        413.45        72.66 o                         
   3  29   4         39.20         42.01        18.00 o                         
  -3  30   4         27.05         28.82         4.91 o                         
  -2  30   4          1.44          0.91         3.03 o                         
  -1  30   4         23.48         20.38         3.90 o                         
   0  30   4         49.26         47.52         7.18 o                         
   1  30   4         11.99          3.68         3.97 o                         
   2  30   4        119.75        103.72        28.71 o                         
   3  30   4          0.94          0.20         5.38 o                         
  -3  31   4          2.88          5.66         4.32 o                         
  -2  31   4         52.60         53.65         5.97 o                         
  -1  31   4         45.14         37.34         4.76 o                         
   0  31   4        331.51        284.82        17.42 o                         
   1  31   4        130.56        131.55        13.26 o                         
   2  31   4         61.52         94.72        19.46 o                         
  -2  32   4         17.59         16.91         5.15 o                         
  -1  32   4         50.86         44.04         4.55 o                         
   0  32   4          8.25          7.70         4.59 o                         
   1  32   4          3.43         -4.48         6.94 o                         
   2  32   4         24.49         24.45        10.06 o                         
  -2  33   4         99.68         94.75        10.64 o                         
  -1  33   4          6.38          0.65         3.32 o                         
   0  33   4         19.54         20.64         3.94 o                         
   1  33   4        100.80         82.65        16.65 o                         
  -1  34   4         13.94         15.70         4.07 o                         
   0  34   4         41.24         38.09         8.31 o                         
  -7   0   5         39.12         21.91         7.53 o                         
  -5   0   5          3.96          7.28         4.05 o                         
  -3   0   5        199.89        174.30        11.13 o                         
  -1   0   5       1657.02       1537.14        75.22 o                         
   1   0   5         17.52         31.60         4.01 o                         
   3   0   5        766.74        706.20        31.21 o                         
   5   0   5        247.41        236.21        16.60 o                         
  -7   1   5          0.01         -4.05         4.05 o                         
  -6   1   5        505.45        495.57        29.04 o                         
  -5   1   5         84.52         86.59         7.82 o                         
  -4   1   5         81.59         76.03         5.96 o                         
  -3   1   5         20.99         24.91         2.63 o                         
  -2   1   5       2814.53       2420.35        83.54 o                         
  -1   1   5          0.09          2.49         0.79 o                         
   0   1   5       6150.45       5747.11       277.05 o                         
   1   1   5        702.16        928.03        39.94 o                         
   2   1   5        803.51        874.16        28.23 o                         
   3   1   5       1209.68       1127.52        36.81 o                         
   4   1   5        367.35        344.67        13.57 o                         
   5   1   5        102.99        110.02         7.42 o                         
   6   1   5        303.34        272.06        14.01 o                         
  -7   2   5         75.06         56.18         7.85 o                         
  -6   2   5          5.95          8.70         3.56 o                         
  -5   2   5        114.15        115.37         8.79 o                         
  -4   2   5        274.17        212.53        10.72 o                         
  -3   2   5         66.84         59.30         4.58 o                         
  -2   2   5          0.27          1.68         0.99 o                         
  -1   2   5        292.74        292.04        10.16 o                         
   0   2   5        879.48        891.58        31.01 o                         
   1   2   5        942.08       1075.58        53.25 o                         
   2   2   5        634.35        739.32        24.22 o                         
   3   2   5        380.62        385.23        13.59 o                         
   4   2   5         14.78         15.24         2.48 o                         
   5   2   5         74.94         80.91         6.37 o                         
   6   2   5         16.15         15.63         3.85 o                         
  -7   3   5         87.32        103.99        11.53 o                         
  -6   3   5        167.36        145.00        13.04 o                         
  -5   3   5        556.12        519.53        24.25 o                         
  -4   3   5       1293.07       1092.67        39.91 o                         
  -3   3   5        538.13        453.20        18.98 o                         
  -2   3   5        521.27        545.69        19.99 o                         
  -1   3   5        928.24        813.65        26.43 o                         
   0   3   5         25.26         11.21         1.01 o                         
   1   3   5        138.21        105.65         8.39 o                         
   2   3   5        844.24        892.84        39.08 o                         
   3   3   5       2434.94       2515.21        86.89 o                         
   4   3   5         46.39         43.47         3.75 o                         
   5   3   5        418.66        449.46        24.41 o                         
   6   3   5          1.88          3.81         3.06 o                         
  -7   4   5         47.95         43.41         7.73 o                         
  -6   4   5          0.65          1.04         3.55 o                         
  -5   4   5        149.20        128.41         8.96 o                         
  -4   4   5        181.09        165.99         8.20 o                         
  -3   4   5         25.10         23.90         2.60 o                         
  -2   4   5        446.52        422.83        14.77 o                         
  -1   4   5         31.44         30.91         2.15 o                         
   0   4   5        302.94        324.04        11.80 o                         
   1   4   5         86.05        120.80         5.59 o                         
   2   4   5         56.42         80.85         3.91 o                         
   3   4   5        490.33        487.24        19.99 o                         
   4   4   5        824.70        807.24        32.14 o                         
   5   4   5         33.61         40.47         4.29 o                         
   6   4   5         72.47         79.09         6.79 o                         
  -7   5   5        384.36        407.53        26.09 o                         
  -6   5   5         16.06         15.83         4.63 o                         
  -5   5   5         20.85         14.99         3.30 o                         
  -4   5   5        125.98        110.73         7.41 o                         
  -3   5   5        808.58        648.16        26.25 o                         
  -2   5   5        403.36        374.94        13.31 o                         
  -1   5   5        587.65        450.42        16.40 o                         
   0   5   5        116.11        145.86         6.42 o                         
   1   5   5        767.71        628.79        37.96 o                         
   2   5   5        241.19        308.13        11.75 o                         
   3   5   5        371.07        402.91        16.86 o                         
   4   5   5          4.80          9.04         1.93 o                         
   5   5   5        625.42        662.22        27.47 o                         
   6   5   5          7.76          8.68         3.15 o                         
  -7   6   5          6.96          7.47         5.13 o                         
  -6   6   5          1.02         -0.41         3.72 o                         
  -5   6   5        146.99        124.66         8.90 o                         
  -4   6   5        114.44        113.48         7.52 o                         
  -3   6   5         97.92         94.72         6.06 o                         
  -2   6   5        739.25        674.49        24.49 o                         
  -1   6   5          2.34          0.36         0.76 o                         
   0   6   5        453.45        482.37        18.91 o                         
   1   6   5        152.29        167.47         6.53 o                         
   2   6   5         53.98         52.68         2.97 o                         
   3   6   5        508.76        578.53        25.82 o                         
   4   6   5          3.38          5.08         2.01 o                         
   5   6   5         29.58         33.64         3.90 o                         
   6   6   5         30.65         25.38         3.91 o                         
  -7   7   5        134.31        141.93        14.18 o                         
  -6   7   5         59.18         50.99         9.63 o                         
  -5   7   5         11.34         14.53         3.56 o                         
  -4   7   5       1758.17       1555.68        60.91 o                         
  -3   7   5       1000.74        833.63        33.24 o                         
  -2   7   5        944.21        836.34        27.74 o                         
  -1   7   5         21.83         18.84         1.84 o                         
   0   7   5        671.35        733.03        25.71 o                         
   1   7   5        601.51        601.05        26.04 o                         
   2   7   5       1179.47       1225.33        60.64 o                         
   3   7   5        840.15        907.67        39.42 o                         
   4   7   5        383.81        428.11        20.10 o                         
   5   7   5         11.07          8.22         2.17 o                         
   6   7   5         39.19         32.37         4.08 o                         
  -7   8   5          1.03         -5.95         9.07 o                         
  -6   8   5         19.09         14.60         6.33 o                         
  -5   8   5        201.11        195.30        11.93 o                         
  -4   8   5          0.67          3.40         1.84 o                         
  -3   8   5         79.11         67.95         5.36 o                         
  -2   8   5          0.06          1.61         0.92 o                         
  -1   8   5         79.24         74.41         3.32 o                         
   0   8   5          0.00          1.55         0.61 o                         
   1   8   5         17.70         27.62         2.54 o                         
   2   8   5         56.34         52.81         4.46 o                         
   3   8   5         26.14         30.71         3.84 o                         
   4   8   5         70.61         94.50         6.20 o                         
   5   8   5         32.48         43.48         3.87 o                         
   6   8   5         78.24         86.96         6.33 o                         
  -7   9   5          9.55          2.06         6.09 o                         
  -6   9   5        338.25        349.41        31.30 o                         
  -5   9   5         55.97         40.47         4.78 o                         
  -4   9   5        981.31        852.73        34.79 o                         
  -3   9   5        106.19        103.35         5.91 o                         
  -2   9   5        372.46        284.59        11.33 o                         
  -1   9   5        163.61        159.21         5.77 o                         
   0   9   5        567.85        514.48        20.42 o                         
   1   9   5        310.23        319.93        11.01 o                         
   2   9   5         90.19         89.13         4.30 o                         
   3   9   5        178.59        171.30         9.75 o                         
   4   9   5        263.79        272.40        13.54 o                         
   5   9   5         26.02         37.29         4.30 o                         
   6   9   5        198.19        196.34        16.91 o                         
  -7  10   5          3.64          0.58         5.62 o                         
  -6  10   5          6.90         11.12         5.64 o                         
  -5  10   5         55.79         52.17         6.51 o                         
  -4  10   5          6.38          5.54         1.88 o                         
  -3  10   5         29.66         27.02         3.17 o                         
  -2  10   5        170.79        158.89         7.12 o                         
  -1  10   5         13.16         15.89         1.87 o                         
   0  10   5          5.16          9.28         1.11 o                         
   1  10   5          9.06         12.22         1.21 o                         
   2  10   5        349.55        333.48        18.45 o                         
   3  10   5         13.25         10.60         1.57 o                         
   4  10   5         47.30         43.80         3.83 o                         
   5  10   5          4.60          8.03         2.17 o                         
   6  10   5          0.05         -2.53         2.53 o                         
  -7  11   5         83.58         91.16        10.63 o                         
  -6  11   5        170.29        177.34        23.68 o                         
  -5  11   5         90.67         90.61         7.42 o                         
  -4  11   5         96.48         95.42         6.29 o                         
  -3  11   5        196.90        184.97        11.29 o                         
  -2  11   5       1740.76       1616.98        56.61 o                         
  -1  11   5        788.28        771.81        27.88 o                         
   0  11   5       1584.23       1486.16        73.22 o                         
   1  11   5        154.73        161.59         6.02 o                         
   2  11   5       1321.53       1279.14        63.61 o                         
   3  11   5         14.37         21.19         1.95 o                         
   4  11   5        526.96        513.28        25.80 o                         
   5  11   5         10.33         12.40         5.37 o                         
   6  11   5        217.20        244.54        12.88 o                         
  -7  12   5         25.49         26.32         6.81 o                         
  -6  12   5        109.45        119.13        27.25 o                         
  -5  12   5          9.18          7.43         2.92 o                         
  -4  12   5        174.07        167.92         8.53 o                         
  -3  12   5         11.06         11.69         2.16 o                         
  -2  12   5         92.95         94.44         4.73 o                         
  -1  12   5        130.32        137.53         6.66 o                         
   0  12   5        566.41        616.37        27.15 o                         
   1  12   5         52.93         37.32         2.72 o                         
   2  12   5         37.19         36.44         2.95 o                         
   3  12   5         58.00         61.47         5.24 o                         
   4  12   5          0.55          0.20         2.42 o                         
   5  12   5          0.13          1.95         1.47 o                         
   6  12   5          3.53          7.73         5.85 o                         
  -6  13   5         10.88          3.24         5.77 o                         
  -5  13   5        509.26        508.12        22.56 o                         
  -4  13   5         11.36         15.19         2.64 o                         
  -3  13   5         13.33          9.24         1.98 o                         
  -2  13   5         40.62         43.59         3.68 o                         
  -1  13   5        310.60        261.89        10.08 o                         
   0  13   5          2.40          4.42         1.08 o                         
   1  13   5        719.62        743.44        26.94 o                         
   2  13   5         28.93         32.18         3.02 o                         
   3  13   5        673.39        852.79        53.33 o                         
   4  13   5          3.02          2.98         2.68 o                         
   5  13   5        333.93        421.59        29.70 o                         
   6  13   5          4.75          0.97         7.79 o                         
  -6  14   5         91.41        103.51        14.82 o                         
  -5  14   5          3.54          8.20         3.00 o                         
  -4  14   5          1.56          2.39         1.97 o                         
  -3  14   5        220.21        202.53         9.19 o                         
  -2  14   5        333.75        320.03        12.92 o                         
  -1  14   5          6.52          4.63         1.53 o                         
   0  14   5         76.40         86.77         5.85 o                         
   1  14   5        180.28        187.53         6.70 o                         
   2  14   5         13.30         17.31         2.64 o                         
   3  14   5          1.63          6.86         1.61 o                         
   4  14   5        102.51        123.93         9.69 o                         
   5  14   5         23.17         28.02         5.91 o                         
   6  14   5          3.12          3.10        13.95 o                         
  -6  15   5          4.67         -5.20         5.62 o                         
  -5  15   5        543.83        572.57        27.97 o                         
  -4  15   5         83.39         94.04         6.59 o                         
  -3  15   5         16.37         15.42         2.51 o                         
  -2  15   5        524.07        541.18        20.38 o                         
  -1  15   5        983.25        924.88        42.75 o                         
   0  15   5          4.81          9.71         1.47 o                         
   1  15   5        835.21        903.96        32.68 o                         
   2  15   5         62.44         63.26         5.50 o                         
   3  15   5        362.55        248.27        28.24 o                         
   4  15   5         35.38         47.17         5.95 o                         
   5  15   5        253.42        306.81        23.01 o                         
  -6  16   5          4.77         -5.54         5.59 o                         
  -5  16   5          1.33          0.62         2.40 o                         
  -4  16   5          5.10          5.24         2.16 o                         
  -3  16   5         49.49         47.14         4.06 o                         
  -2  16   5         56.91         54.74         4.70 o                         
  -1  16   5         93.92         98.77         5.36 o                         
   0  16   5         22.91         21.78         2.05 o                         
   1  16   5        179.29        197.50         9.60 o                         
   2  16   5         36.16         38.96         3.42 o                         
   3  16   5         65.82         54.16         5.17 o                         
   4  16   5         26.06         31.91         4.98 o                         
   5  16   5         24.39         31.56         7.09 o                         
  -6  17   5         16.61         12.78         5.62 o                         
  -5  17   5        154.45        157.15        10.95 o                         
  -4  17   5        540.71        575.26        27.33 o                         
  -3  17   5         48.24         54.66         4.23 o                         
  -2  17   5       1046.98       1067.07        38.44 o                         
  -1  17   5          8.16         12.53         2.11 o                         
   0  17   5        642.25        676.42        21.49 o                         
   1  17   5        125.93        123.54         6.38 o                         
   2  17   5       1831.80       1747.17       108.25 o                         
   3  17   5          0.36          1.98         1.91 o                         
   4  17   5        287.62        366.92        27.41 o                         
   5  17   5          8.75          9.16         5.16 o                         
  -6  18   5          0.07         -4.24         4.24 o                         
  -5  18   5          0.01          2.96         2.74 o                         
  -4  18   5         18.53         23.10         3.30 o                         
  -3  18   5          1.40          0.05         1.51 o                         
  -2  18   5         25.16         35.05         3.66 o                         
  -1  18   5         28.59         31.30         2.70 o                         
   0  18   5          0.00          1.64         1.05 o                         
   1  18   5          2.81          4.65         1.67 o                         
   2  18   5        213.98        177.72        15.28 o                         
   3  18   5         19.11         21.48         2.94 o                         
   4  18   5         16.70         12.00         3.52 o                         
   5  18   5          4.41          5.97         5.26 o                         
  -6  19   5        114.72        101.13        12.71 o                         
  -5  19   5         39.30         35.03         6.13 o                         
  -4  19   5        459.42        493.58        20.39 o                         
  -3  19   5        182.41        196.11        12.40 o                         
  -2  19   5        519.14        544.33        22.15 o                         
  -1  19   5        324.31        330.03        11.65 o                         
   0  19   5        189.57        209.39         7.86 o                         
   1  19   5        322.03        313.08        13.10 o                         
   2  19   5        765.89        704.84        32.53 o                         
   3  19   5         12.56         11.89         3.85 o                         
   4  19   5         38.11         51.18         8.92 o                         
   5  19   5         49.00         74.51        12.16 o                         
  -6  20   5          0.04         -4.59         4.59 o                         
  -5  20   5         45.59         43.77         5.18 o                         
  -4  20   5        145.79        174.42        11.75 o                         
  -3  20   5        322.25        330.12        16.05 o                         
  -2  20   5          7.08          6.13         1.79 o                         
  -1  20   5         94.86         91.56         4.84 o                         
   0  20   5         10.49          9.25         1.69 o                         
   1  20   5        514.69        535.45        20.83 o                         
   2  20   5        111.25        111.16         8.62 o                         
   3  20   5         13.79          9.97         2.96 o                         
   4  20   5          5.03          1.91         3.66 o                         
   5  20   5          9.16         23.53        11.35 o                         
  -5  21   5        129.89        133.02        13.63 o                         
  -4  21   5         12.20         15.44         3.72 o                         
  -3  21   5        143.12        183.44         9.07 o                         
  -2  21   5        525.82        540.61        19.52 o                         
  -1  21   5        925.79       1004.07        33.78 o                         
   0  21   5        347.32        391.38        15.82 o                         
   1  21   5          9.71          9.01         2.25 o                         
   2  21   5         20.20         21.39         3.07 o                         
   3  21   5        199.21        148.65        12.15 o                         
   4  21   5         76.28        107.99        14.92 o                         
   5  21   5        302.57        384.64        29.70 o                         
  -5  22   5         40.36         42.71         6.67 o                         
  -4  22   5         40.10         39.95         4.88 o                         
  -3  22   5        162.02        190.35         9.16 o                         
  -2  22   5         91.21        108.43         6.38 o                         
  -1  22   5         92.15        112.25         6.14 o                         
   0  22   5        448.00        451.75        15.23 o                         
   1  22   5         20.38         15.36         2.83 o                         
   2  22   5         95.89         76.85         8.05 o                         
   3  22   5        157.55        111.97        12.75 o                         
   4  22   5         83.22         59.63        14.11 o                         
  -5  23   5        186.44        183.56        15.40 o                         
  -4  23   5          0.19         -1.93         2.76 o                         
  -3  23   5        424.89        496.81        21.95 o                         
  -2  23   5         36.78         37.05         3.85 o                         
  -1  23   5         91.06         85.91         5.06 o                         
   0  23   5         42.91         47.36         3.39 o                         
   1  23   5        295.50        294.33        13.06 o                         
   2  23   5         32.48         38.60         4.30 o                         
   3  23   5         88.14        108.27        10.99 o                         
   4  23   5        119.12        148.25        27.57 o                         
  -5  24   5         14.64         16.27         5.49 o                         
  -4  24   5         21.31         14.41         4.23 o                         
  -3  24   5        176.01        181.42        10.47 o                         
  -2  24   5        123.61        135.32         9.65 o                         
  -1  24   5          0.18          0.47         1.92 o                         
   0  24   5         14.51         15.82         2.29 o                         
   1  24   5         63.92         69.32         6.07 o                         
   2  24   5         42.13         31.20         4.74 o                         
   3  24   5         71.68         52.12         7.96 o                         
   4  24   5          6.14          6.85         4.71 o                         
  -5  25   5         23.43         19.46         4.95 o                         
  -4  25   5        229.20        247.24        13.70 o                         
  -3  25   5         47.49         50.47         5.47 o                         
  -2  25   5         84.47         84.73         5.66 o                         
  -1  25   5        692.89        742.43        25.96 o                         
   0  25   5        650.03        692.57        25.86 o                         
   1  25   5        623.26        563.55        24.63 o                         
   2  25   5         69.53         67.10         6.73 o                         
   3  25   5         34.36         40.95         6.37 o                         
   4  25   5         51.81         70.72        15.57 o                         
  -4  26   5          5.63          3.96         4.40 o                         
  -3  26   5         13.12         17.98         3.79 o                         
  -2  26   5         36.65         33.38         4.10 o                         
  -1  26   5         24.46         26.48         3.02 o                         
   0  26   5         24.63         24.46         2.62 o                         
   1  26   5         53.39         55.21         5.46 o                         
   2  26   5         19.38         23.11         8.35 o                         
   3  26   5          2.77         -0.09         3.75 o                         
   4  26   5          2.72          5.51        11.52 o                         
  -4  27   5        455.17        459.28        33.52 o                         
  -3  27   5         56.61         51.34         5.84 o                         
  -2  27   5         40.90         44.52         4.71 o                         
  -1  27   5         10.10         10.50         2.51 o                         
   0  27   5        238.29        245.28        10.14 o                         
   1  27   5          8.80          5.72         3.62 o                         
   2  27   5        382.82        337.01        33.11 o                         
   3  27   5         32.42         23.19         7.30 o                         
  -4  28   5          3.26          7.68         4.39 o                         
  -3  28   5         54.24         56.42         6.05 o                         
  -2  28   5         76.79         93.30         6.75 o                         
  -1  28   5        226.00        208.63        10.43 o                         
   0  28   5         23.93         21.71         2.63 o                         
   1  28   5          2.19          0.36         3.49 o                         
   2  28   5         53.81         58.28         8.24 o                         
   3  28   5         15.14         16.03        11.52 o                         
  -4  29   5         30.46         55.53        15.14 o                         
  -3  29   5          0.82          0.24         3.82 o                         
  -2  29   5        320.42        327.97        16.21 o                         
  -1  29   5         49.54         55.54         4.85 o                         
   0  29   5        141.36        123.75         7.21 o                         
   1  29   5         30.24         25.53         5.60 o                         
   2  29   5        192.64        154.12        19.14 o                         
   3  29   5         57.82         47.62        15.57 o                         
  -3  30   5        381.55        381.90        35.96 o                         
  -2  30   5          0.80         -0.87         2.81 o                         
  -1  30   5          5.02          3.59         2.79 o                         
   0  30   5          1.21         -2.42         2.90 o                         
   1  30   5         56.57         56.49         8.21 o                         
   2  30   5         10.47         14.06         6.03 o                         
  -3  31   5        221.96        204.95        28.20 o                         
  -2  31   5          1.02          0.76         3.60 o                         
  -1  31   5        195.70        201.93        14.10 o                         
   0  31   5          8.74          5.20         2.50 o                         
   1  31   5        136.05        130.26        12.65 o                         
   2  31   5          3.28          6.11         4.96 o                         
  -2  32   5         28.21         43.41         9.43 o                         
  -1  32   5         37.37         30.86         4.65 o                         
   0  32   5         47.36         33.01         3.96 o                         
   1  32   5          9.23          3.98         4.77 o                         
  -1  33   5          8.68          8.10         3.77 o                         
   0  33   5         12.16         19.68         7.68 o                         
  -6   0   6        158.59        134.84        26.76 o                         
  -4   0   6          1.84          1.64         2.25 o                         
  -2   0   6        259.76        243.57        14.08 o                         
   2   0   6        276.12        307.16        21.19 o                         
   4   0   6        505.45        532.86        27.83 o                         
   6   0   6         28.19         26.90         5.32 o                         
  -7   1   6         64.47         61.14         7.95 o                         
  -6   1   6        190.76        216.31        15.53 o                         
  -5   1   6         74.87         71.13         7.28 o                         
  -4   1   6         73.95         71.34         5.23 o                         
  -3   1   6       3437.95       2933.71       124.20 o                         
  -2   1   6        141.96        129.09         6.00 o                         
  -1   1   6         91.50         65.69         3.57 o                         
   0   1   6          0.64          0.70         0.47 o                         
   1   1   6       1256.79       1381.42        58.87 o                         
   2   1   6        408.62        434.43        20.12 o                         
   3   1   6       1105.46       1156.59        37.81 o                         
   4   1   6        304.07        308.35        12.01 o                         
   5   1   6         47.12         38.40         3.69 o                         
   6   1   6        234.65        210.19        11.13 o                         
  -7   2   6          5.00         -0.86         4.56 o                         
  -6   2   6          2.78          2.10         3.29 o                         
  -5   2   6        167.70        171.81        10.19 o                         
  -4   2   6         63.47         49.70         4.38 o                         
  -3   2   6        314.22        297.22        13.45 o                         
  -2   2   6        138.75        113.52         5.41 o                         
  -1   2   6        168.51        163.87         7.52 o                         
   0   2   6        176.79        167.28         6.20 o                         
   1   2   6        514.44        608.11        26.68 o                         
   2   2   6        611.76        705.82        31.53 o                         
   3   2   6         37.63         46.98         2.56 o                         
   4   2   6         71.02         71.10         4.19 o                         
   5   2   6          6.27          4.98         1.97 o                         
   6   2   6         34.83         35.85         4.68 o                         
  -7   3   6          0.38         -6.19         6.19 o                         
  -6   3   6        389.52        382.44        23.49 o                         
  -5   3   6       1034.36        902.65        38.80 o                         
  -4   3   6         94.00         92.82         7.59 o                         
  -3   3   6         97.82         79.92         4.89 o                         
  -2   3   6        120.01         72.74         3.95 o                         
  -1   3   6          0.43          0.45         0.75 o                         
   0   3   6        481.72        362.75        12.21 o                         
   1   3   6        511.94        575.77        25.37 o                         
   2   3   6        226.45        221.07        10.97 o                         
   3   3   6        221.62        225.39         8.02 o                         
   4   3   6         33.52         35.96         2.99 o                         
   5   3   6        104.46        103.92         5.86 o                         
   6   3   6        172.18        165.29         8.69 o                         
  -7   4   6        122.56        118.24        12.66 o                         
  -6   4   6          6.93         10.86         4.24 o                         
  -5   4   6        147.09        156.18        10.35 o                         
  -4   4   6        406.13        326.32        13.77 o                         
  -3   4   6         85.39         73.93         4.80 o                         
  -2   4   6        404.48        397.59        16.64 o                         
  -1   4   6        743.38        663.23        21.91 o                         
   0   4   6          2.57          3.93         0.92 o                         
   1   4   6          6.31          5.27         1.15 o                         
   2   4   6         63.43         83.75         4.88 o                         
   3   4   6         34.06         41.29         2.48 o                         
   4   4   6         56.41         63.50         4.39 o                         
   5   4   6        120.51        130.09         8.32 o                         
   6   4   6         48.02         41.62         4.18 o                         
  -7   5   6         33.38         36.06         7.08 o                         
  -6   5   6        444.31        440.44        26.53 o                         
  -5   5   6         87.15         83.80         7.00 o                         
  -4   5   6        186.07        139.62         7.60 o                         
  -3   5   6         89.23         90.36         5.44 o                         
  -2   5   6       1046.67        915.11        30.26 o                         
  -1   5   6        216.99        227.79         8.33 o                         
   0   5   6       1667.08       1535.28        58.20 o                         
   1   5   6        271.16        298.15        12.28 o                         
   2   5   6          1.18          3.98         1.45 o                         
   3   5   6         11.04          8.54         1.31 o                         
   4   5   6        833.79        763.32        34.53 o                         
   5   5   6        297.77        315.60        13.09 o                         
   6   5   6        153.26        159.69         9.10 o                         
  -7   6   6         34.62         54.50        13.30 o                         
  -6   6   6         26.01         28.07         5.42 o                         
  -5   6   6         14.51         11.33         2.79 o                         
  -4   6   6         37.97         26.70         3.40 o                         
  -3   6   6         81.34         68.65         4.71 o                         
  -2   6   6        253.15        222.21         9.43 o                         
  -1   6   6        275.77        265.00         9.51 o                         
   0   6   6        554.37        622.20        22.24 o                         
   1   6   6          1.73          2.35         1.30 o                         
   2   6   6        344.25        390.83        17.25 o                         
   3   6   6          0.18          6.58         2.18 o                         
   4   6   6         14.43         14.01         2.33 o                         
   5   6   6          3.13          5.07         2.12 o                         
   6   6   6         61.17         53.94         5.28 o                         
  -7   7   6         40.20         41.10        12.98 o                         
  -6   7   6        302.55        298.87        19.81 o                         
  -5   7   6        842.37        784.54        37.66 o                         
  -4   7   6         49.66         38.61         4.31 o                         
  -3   7   6         97.05         88.87         5.81 o                         
  -2   7   6        660.79        559.27        20.81 o                         
  -1   7   6        329.88        268.34         9.70 o                         
   0   7   6       2155.55       2129.21        89.49 o                         
   1   7   6        984.29        904.25        34.29 o                         
   2   7   6        412.91        440.09        16.31 o                         
   3   7   6        194.50        214.58        16.17 o                         
   4   7   6         69.56         71.20         5.37 o                         
   5   7   6          1.83          1.58         1.84 o                         
   6   7   6          9.27          6.01         3.07 o                         
  -7   8   6        125.11        124.14        14.55 o                         
  -6   8   6          6.65          4.98         3.98 o                         
  -5   8   6         25.86         24.63         4.29 o                         
  -4   8   6         22.41         18.66         3.10 o                         
  -3   8   6        167.71        144.85         7.08 o                         
  -2   8   6          7.01          8.73         1.54 o                         
  -1   8   6         21.97         25.05         2.41 o                         
   0   8   6          6.11         10.13         1.17 o                         
   1   8   6          4.39          8.30         0.95 o                         
   2   8   6         27.30         27.68         2.16 o                         
   3   8   6        569.87        622.04        25.04 o                         
   4   8   6        309.30        346.98        19.26 o                         
   5   8   6         15.44         19.76         2.71 o                         
   6   8   6         45.06         45.70         4.35 o                         
  -7   9   6        143.95        126.74        13.09 o                         
  -6   9   6         10.24          7.83         3.84 o                         
  -5   9   6        549.86        522.04        23.26 o                         
  -4   9   6        100.04         88.97         6.72 o                         
  -3   9   6        614.39        534.00        22.35 o                         
  -2   9   6         21.82         22.70         2.24 o                         
  -1   9   6       1384.69       1324.77        42.99 o                         
   0   9   6         40.15         54.86         2.83 o                         
   1   9   6        371.38        349.22        13.07 o                         
   2   9   6        617.69        580.03        21.08 o                         
   3   9   6       2048.68       2030.58       100.32 o                         
   4   9   6          3.74          2.29         1.88 o                         
   5   9   6         84.74         69.81         6.08 o                         
   6   9   6          0.72          0.57         4.15 o                         
  -7  10   6          0.20         -0.29         4.88 o                         
  -6  10   6         31.62         30.37         5.94 o                         
  -5  10   6        308.56        301.08        14.84 o                         
  -4  10   6          7.95          7.27         2.78 o                         
  -3  10   6         20.70         24.54         2.84 o                         
  -2  10   6        253.36        224.58         9.54 o                         
  -1  10   6         48.73         52.26         3.64 o                         
   0  10   6        198.34        220.13         9.72 o                         
   1  10   6        242.97        223.73         8.18 o                         
   2  10   6        562.73        592.68        21.49 o                         
   3  10   6        173.98        194.42         9.81 o                         
   4  10   6        185.34        192.53         9.34 o                         
   5  10   6         35.12         40.04         3.75 o                         
   6  10   6         66.68         93.82         7.01 o                         
  -7  11   6        115.51        124.51        12.77 o                         
  -6  11   6         21.66         13.46         4.45 o                         
  -5  11   6         37.90         42.66         4.87 o                         
  -4  11   6        327.91        320.96        13.69 o                         
  -3  11   6        505.03        480.65        18.80 o                         
  -2  11   6          6.54          7.50         1.64 o                         
  -1  11   6        324.37        294.54        16.73 o                         
   0  11   6        359.53        346.90        14.54 o                         
   1  11   6        258.71        238.47         8.71 o                         
   2  11   6        175.86        189.55         7.70 o                         
   3  11   6          1.52          3.01         1.21 o                         
   4  11   6         18.53         23.13         2.13 o                         
   5  11   6        495.42        587.24        26.18 o                         
  -6  12   6         11.43         22.98         5.39 o                         
  -5  12   6        173.98        162.43        12.46 o                         
  -4  12   6         50.16         50.23         4.68 o                         
  -3  12   6         10.65          7.90         1.87 o                         
  -2  12   6          2.96          1.93         1.11 o                         
  -1  12   6         12.27         16.08         1.90 o                         
   0  12   6        203.77        188.91         9.11 o                         
   1  12   6        445.81        438.15        14.16 o                         
   2  12   6        509.81        507.38        27.32 o                         
   3  12   6        189.41        210.66        15.03 o                         
   4  12   6          0.87          5.81         2.59 o                         
   5  12   6         11.94         19.88         4.75 o                         
  -6  13   6         51.87         50.36         7.39 o                         
  -5  13   6          4.59          4.84         3.09 o                         
  -4  13   6        313.18        288.41        12.88 o                         
  -3  13   6          4.75          3.23         1.81 o                         
  -2  13   6        634.91        559.33        20.96 o                         
  -1  13   6         25.64         27.98         2.65 o                         
   0  13   6         88.15         92.21         4.88 o                         
   1  13   6       1973.31       1949.29        62.26 o                         
   2  13   6       1356.49       1267.69        63.88 o                         
   3  13   6         10.44          8.48         1.80 o                         
   4  13   6         59.83         76.91         7.68 o                         
   5  13   6         43.12         57.69         7.66 o                         
  -6  14   6          5.50          9.50         4.47 o                         
  -5  14   6        324.99        346.23        18.65 o                         
  -4  14   6          0.03         -0.14         1.93 o                         
  -3  14   6        146.48        131.42         7.12 o                         
  -2  14   6        210.82        199.19         8.88 o                         
  -1  14   6        147.00        135.33         5.91 o                         
   0  14   6          7.07          6.15         1.37 o                         
   1  14   6        792.39        789.10        26.18 o                         
   2  14   6          0.00          3.75         1.41 o                         
   3  14   6         22.13         17.77         2.53 o                         
   4  14   6         26.77         12.00         9.73 o                         
   5  14   6          8.33         15.36         4.66 o                         
  -6  15   6         60.59         59.20         8.10 o                         
  -5  15   6          8.50          7.16         3.45 o                         
  -4  15   6        253.99        252.67        12.63 o                         
  -3  15   6         35.29         43.53         4.07 o                         
  -2  15   6        305.07        276.88        13.44 o                         
  -1  15   6        194.62        198.39         8.03 o                         
   0  15   6         22.85         28.69         2.48 o                         
   1  15   6        489.75        477.05        18.28 o                         
   2  15   6        124.40        119.87         8.04 o                         
   3  15   6        113.05        120.06         8.29 o                         
   4  15   6        550.22        595.20        77.37 o                         
   5  15   6        411.58        502.83        50.28 o                         
  -6  16   6         46.88         41.88         7.29 o                         
  -5  16   6         23.00         24.64         3.97 o                         
  -4  16   6          6.36          3.68         2.60 o                         
  -3  16   6        314.02        331.00        15.21 o                         
  -2  16   6        388.48        404.44        15.99 o                         
  -1  16   6          4.97          9.45         1.69 o                         
   0  16   6        292.64        286.73        10.67 o                         
   1  16   6        112.61        116.07         4.83 o                         
   2  16   6        197.81        183.02        13.10 o                         
   3  16   6         16.24          9.31         3.80 o                         
   4  16   6        112.89        131.07        11.01 o                         
   5  16   6          3.29          7.14         3.90 o                         
  -6  17   6          0.32         -0.26         4.20 o                         
  -5  17   6        222.96        233.73        14.84 o                         
  -4  17   6        147.05        155.25         9.19 o                         
  -3  17   6        381.34        395.34        16.53 o                         
  -2  17   6        242.09        230.15        10.24 o                         
  -1  17   6        156.14        164.62         7.88 o                         
   0  17   6         48.23         50.42         3.71 o                         
   1  17   6       1345.29       1297.26        46.21 o                         
   2  17   6        197.36        195.74         9.95 o                         
   3  17   6         46.31         43.01         5.49 o                         
   4  17   6         18.53         13.48         5.92 o                         
   5  17   6        147.89        204.13        17.32 o                         
  -6  18   6         53.10         57.19        10.83 o                         
  -5  18   6          4.25          7.51         3.49 o                         
  -4  18   6         23.47         15.03         2.97 o                         
  -3  18   6          0.20          7.95         2.21 o                         
  -2  18   6         47.09         51.50         4.16 o                         
  -1  18   6         45.37         54.24         5.21 o                         
   0  18   6        184.11        197.49         7.48 o                         
   1  18   6        595.92        595.33        24.82 o                         
   2  18   6        144.63        122.03        13.77 o                         
   3  18   6        197.79        127.07        16.88 o                         
   4  18   6         75.60        107.66        13.95 o                         
   5  18   6         19.77         12.33         5.50 o                         
  -6  19   6          0.10          0.63         4.82 o                         
  -5  19   6        195.80        233.23        16.98 o                         
  -4  19   6         20.22         22.37         3.88 o                         
  -3  19   6         80.72         84.04         6.18 o                         
  -2  19   6         53.42         44.31         3.78 o                         
  -1  19   6       1300.81       1462.24        51.71 o                         
   0  19   6        361.36        393.10        14.19 o                         
   1  19   6        359.18        364.84        14.79 o                         
   2  19   6          0.10          0.17         1.60 o                         
   3  19   6        206.23        158.90        19.41 o                         
   4  19   6         53.04         43.74        12.30 o                         
   5  19   6        147.82        181.96        16.34 o                         
  -5  20   6         10.26          2.34         4.11 o                         
  -4  20   6         95.25        104.15         7.52 o                         
  -3  20   6        136.36        141.24        10.36 o                         
  -2  20   6          1.79          0.65         1.66 o                         
  -1  20   6          2.06          9.09         1.82 o                         
   0  20   6         41.21         53.07         3.46 o                         
   1  20   6         10.73         10.32         2.21 o                         
   2  20   6         67.47         63.76         5.59 o                         
   3  20   6          0.53         -2.07         2.07 o                         
   4  20   6         40.90         19.07         5.07 o                         
  -5  21   6        151.31        148.85        10.82 o                         
  -4  21   6        248.32        295.20        14.72 o                         
  -3  21   6          0.08          7.84         2.87 o                         
  -2  21   6        198.57        207.02         9.00 o                         
  -1  21   6        957.78        985.03        33.11 o                         
   0  21   6         34.45         36.95         3.02 o                         
   1  21   6          0.16         -1.65         1.65 o                         
   2  21   6        121.39        120.49         7.13 o                         
   3  21   6          7.62          3.90         2.59 o                         
   4  21   6         12.64         10.50         6.55 o                         
  -5  22   6        121.58        144.81        12.63 o                         
  -4  22   6         31.24         41.78         5.61 o                         
  -3  22   6        178.88        222.07        13.08 o                         
  -2  22   6         73.25         74.07         4.94 o                         
  -1  22   6        199.64        225.28        10.74 o                         
   0  22   6         12.90          9.85         1.72 o                         
   1  22   6         31.50         30.53         3.84 o                         
   2  22   6          0.25          1.54         2.08 o                         
   3  22   6         42.20         23.46         4.85 o                         
   4  22   6         55.41         46.27        17.02 o                         
  -5  23   6          2.71          7.43         4.66 o                         
  -4  23   6        189.71        172.63        13.67 o                         
  -3  23   6        289.05        305.69        19.12 o                         
  -2  23   6        232.44        277.93        11.54 o                         
  -1  23   6          0.87          0.39         1.84 o                         
   0  23   6        299.44        285.23        11.14 o                         
   1  23   6         59.70         54.35         4.77 o                         
   2  23   6        279.18        237.96        17.01 o                         
   3  23   6         14.63          8.56         3.49 o                         
   4  23   6        101.76         86.61        15.25 o                         
  -5  24   6          9.30          5.84         4.53 o                         
  -4  24   6         49.11         50.72         5.99 o                         
  -3  24   6          3.98          7.50         3.84 o                         
  -2  24   6         86.92         74.58         4.97 o                         
  -1  24   6          2.01          0.58         1.94 o                         
   0  24   6         16.29         22.59         2.38 o                         
   1  24   6        152.19        145.90         8.79 o                         
   2  24   6         10.60          8.70         3.27 o                         
   3  24   6          0.38          0.42         3.27 o                         
   4  24   6         21.10         28.04         8.75 o                         
  -4  25   6        297.27        292.55        29.49 o                         
  -3  25   6        132.10        159.16        11.69 o                         
  -2  25   6          8.71          8.74         3.84 o                         
  -1  25   6        171.14        186.93         8.35 o                         
   0  25   6         80.14         74.45         4.26 o                         
   1  25   6         77.42         76.91         6.83 o                         
   2  25   6        136.49        122.77         8.98 o                         
   3  25   6        117.01        158.78        13.53 o                         
  -4  26   6        200.18        242.24        16.41 o                         
  -3  26   6         24.17         15.36         4.96 o                         
  -2  26   6          4.02          6.83         2.90 o                         
  -1  26   6         99.41         98.92         7.07 o                         
   0  26   6         44.66         45.05         3.49 o                         
   1  26   6        128.73        111.44         8.40 o                         
   2  26   6          0.12         -0.51         4.35 o                         
   3  26   6          2.81          4.24         4.16 o                         
  -4  27   6          0.91         -1.00         5.06 o                         
  -3  27   6         25.46         25.51         4.50 o                         
  -2  27   6         30.76         26.01         4.40 o                         
  -1  27   6        359.08        353.28        14.89 o                         
   0  27   6          1.86          2.58         1.52 o                         
   1  27   6        213.62        175.05        12.41 o                         
   2  27   6        192.10        133.99        12.91 o                         
   3  27   6        238.98        171.91        25.46 o                         
  -4  28   6         80.01         98.28         8.97 o                         
  -3  28   6        111.12        111.80         9.94 o                         
  -2  28   6         21.25         19.37         4.16 o                         
  -1  28   6         17.86         17.13         3.23 o                         
   0  28   6         36.54         33.20         3.16 o                         
   1  28   6         67.78         68.31         9.10 o                         
   2  28   6        130.92        126.88        12.10 o                         
   3  28   6          9.30         29.19        13.62 o                         
  -3  29   6        141.53        169.33        11.69 o                         
  -2  29   6         34.85         37.29         5.15 o                         
  -1  29   6         12.85         14.82         3.38 o                         
   0  29   6         98.51         82.75         5.20 o                         
   1  29   6         95.12         95.62        11.68 o                         
   2  29   6          4.64          3.96         4.95 o                         
  -3  30   6         24.40         24.66         5.91 o                         
  -2  30   6        114.81        112.71        10.06 o                         
  -1  30   6        116.89        111.28         9.64 o                         
   0  30   6          3.92          2.19         1.40 o                         
   1  30   6          0.05          4.23         4.30 o                         
   2  30   6         19.54         12.58         6.30 o                         
  -2  31   6        227.91        226.00        16.70 o                         
  -1  31   6         28.65         31.34         4.25 o                         
   0  31   6         53.18         40.31         7.19 o                         
   1  31   6          7.94          8.04         5.13 o                         
  -1  32   6         51.64         57.94         6.15 o                         
   0  32   6         28.01         19.89         7.98 o                         
  -7   0   7         13.09         18.23         7.62 o                         
  -5   0   7        182.03        175.93        16.72 o                         
  -3   0   7        939.65        848.75        44.17 o                         
  -1   0   7         20.42         19.16         2.93 o                         
   1   0   7         56.05         60.27         6.64 o                         
   3   0   7        977.82       1022.48        77.69 o                         
   5   0   7         97.23        118.16         8.17 o                         
  -7   1   7          6.56         11.45         5.42 o                         
  -6   1   7          3.74          4.80         3.76 o                         
  -5   1   7          0.08         -0.31         2.07 o                         
  -4   1   7        157.41        137.23         7.38 o                         
  -3   1   7         13.69          9.37         1.76 o                         
  -2   1   7        396.97        362.47        14.24 o                         
  -1   1   7        147.86        119.44         5.04 o                         
   0   1   7        633.41        577.70        20.67 o                         
   1   1   7        113.03        113.40         6.51 o                         
   2   1   7        162.57        184.27        15.14 o                         
   3   1   7          0.45          3.84         2.03 o                         
   4   1   7        714.27        732.74        25.95 o                         
   5   1   7          5.15          3.63         1.67 o                         
   6   1   7         38.60         35.38         4.38 o                         
  -7   2   7         98.01         84.10         9.54 o                         
  -6   2   7        364.47        365.73        22.85 o                         
  -5   2   7         24.38         24.78         4.53 o                         
  -4   2   7          4.67          3.82         1.71 o                         
  -3   2   7        598.02        476.85        18.56 o                         
  -2   2   7        303.03        254.18         9.66 o                         
  -1   2   7        178.18        132.34         5.41 o                         
   0   2   7       1090.52       1065.33        36.83 o                         
   1   2   7          0.14         -1.07         1.07 o                         
   2   2   7        142.28        152.29         8.73 o                         
   3   2   7        349.23        387.89        22.11 o                         
   4   2   7        184.90        188.06         7.13 o                         
   5   2   7          0.59          1.09         1.77 o                         
   6   2   7          0.33         -4.15         4.70 o                         
  -7   3   7        107.86         94.29        11.61 o                         
  -6   3   7        180.71        184.80        14.51 o                         
  -5   3   7        720.12        625.02        27.50 o                         
  -4   3   7         18.13         15.05         2.38 o                         
  -3   3   7         51.26         53.31         3.97 o                         
  -2   3   7       1298.34       1081.77        35.71 o                         
  -1   3   7         26.38         21.14         2.09 o                         
   0   3   7          0.58          0.45         0.76 o                         
   1   3   7        230.09        240.88        11.83 o                         
   2   3   7        187.37        179.45         9.85 o                         
   3   3   7        197.31        189.04         8.96 o                         
   4   3   7         24.81         30.78         2.14 o                         
   5   3   7        547.86        547.42        22.39 o                         
  -7   4   7          0.36          4.95         5.88 o                         
  -6   4   7         59.29         68.78         8.54 o                         
  -5   4   7         22.46         21.65         3.64 o                         
  -4   4   7        657.77        529.35        19.38 o                         
  -3   4   7        110.21        107.65         5.54 o                         
  -2   4   7         53.04         51.68         3.77 o                         
  -1   4   7        112.70        105.19         4.91 o                         
   0   4   7        920.06        893.21        29.07 o                         
   1   4   7          0.06          1.49         0.67 o                         
   2   4   7         10.71         15.18         3.93 o                         
   3   4   7          2.20          2.07         1.45 o                         
   4   4   7         73.78         77.79         3.78 o                         
   5   4   7         75.17         74.54         6.70 o                         
  -7   5   7         23.19         24.93         7.49 o                         
  -6   5   7        269.56        266.21        17.99 o                         
  -5   5   7        665.96        581.91        23.79 o                         
  -4   5   7        165.95        165.91         8.50 o                         
  -3   5   7        323.39        299.60        11.58 o                         
  -2   5   7          5.02          3.15         1.11 o                         
  -1   5   7       1347.44       1187.04        38.41 o                         
   0   5   7         45.87         55.04         3.17 o                         
   1   5   7        631.47        666.74        26.01 o                         
   2   5   7         58.58         68.35         4.26 o                         
   3   5   7          2.27          3.91         1.14 o                         
   4   5   7         62.76         68.67         3.85 o                         
   5   5   7         49.14         53.29         3.72 o                         
  -7   6   7         29.46         28.20         7.03 o                         
  -6   6   7        145.70        137.56        18.05 o                         
  -5   6   7          6.39          9.24         3.48 o                         
  -4   6   7        203.34        184.12         9.13 o                         
  -3   6   7        358.99        295.10        12.37 o                         
  -2   6   7        230.48        194.22         7.93 o                         
  -1   6   7         27.31         19.65         1.90 o                         
   0   6   7        829.71        836.77        32.58 o                         
   1   6   7        556.48        570.51        22.68 o                         
   2   6   7         86.78         89.12         5.07 o                         
   3   6   7         52.16         64.31         4.40 o                         
   4   6   7         72.55         72.06         3.72 o                         
   5   6   7          0.03         -0.87         1.63 o                         
  -7   7   7         26.41         24.62        10.02 o                         
  -6   7   7        208.34        194.58        15.09 o                         
  -5   7   7         22.92         31.46         4.11 o                         
  -4   7   7        160.16        128.94         7.92 o                         
  -3   7   7       1229.67       1098.51        39.70 o                         
  -2   7   7        249.47        196.51         7.97 o                         
  -1   7   7          1.99          4.15         1.06 o                         
   0   7   7          9.16         13.29         1.39 o                         
   1   7   7        385.03        386.80        15.78 o                         
   2   7   7       1324.50       1317.67        50.72 o                         
   3   7   7         54.31         64.90         4.27 o                         
   4   7   7         58.44         49.51         5.04 o                         
   5   7   7         29.96         31.52         3.15 o                         
  -7   8   7         63.68         58.85         8.87 o                         
  -6   8   7        100.07         90.05        10.50 o                         
  -5   8   7        568.67        488.30        20.43 o                         
  -4   8   7        134.86        124.78         8.47 o                         
  -3   8   7        172.61        130.77         6.84 o                         
  -2   8   7         26.52         30.69         2.72 o                         
  -1   8   7          1.37         -0.88         0.88 o                         
   0   8   7        265.92        280.82        10.93 o                         
   1   8   7         50.59         40.36         3.57 o                         
   2   8   7         97.42         95.60         5.42 o                         
   3   8   7         83.02         68.97         3.57 o                         
   4   8   7          4.30         -0.10         1.77 o                         
   5   8   7         43.63         42.91         3.46 o                         
  -6   9   7        182.84        194.15        14.94 o                         
  -5   9   7          0.01          2.57         2.22 o                         
  -4   9   7        413.69        406.76        18.39 o                         
  -3   9   7          0.26          0.47         1.37 o                         
  -2   9   7        452.98        404.89        15.71 o                         
  -1   9   7        231.87        239.98         9.08 o                         
   0   9   7         23.16         22.39         1.93 o                         
   1   9   7        280.76        253.14         8.40 o                         
   2   9   7       1245.84       1191.20        41.56 o                         
   3   9   7          4.15          1.89         1.50 o                         
   4   9   7         81.10         83.34         4.54 o                         
   5   9   7         29.45         35.77         3.80 o                         
  -6  10   7         20.45         32.55         6.51 o                         
  -5  10   7          0.14         -1.15         2.39 o                         
  -4  10   7         25.04         19.26         3.05 o                         
  -3  10   7        217.96        218.03         9.88 o                         
  -2  10   7        176.02        168.88         7.16 o                         
  -1  10   7        359.01        377.07        13.43 o                         
   0  10   7        188.75        187.47         9.34 o                         
   1  10   7          3.74          4.67         1.15 o                         
   2  10   7         36.33         33.42         2.30 o                         
   3  10   7        521.58        488.00        19.91 o                         
   4  10   7         42.15         44.34         6.04 o                         
   5  10   7         76.31         84.68         5.20 o                         
  -6  11   7          0.05         -0.29         5.89 o                         
  -5  11   7          4.79          0.11         3.42 o                         
  -4  11   7         71.97         77.99         6.25 o                         
  -3  11   7        224.02        208.02         9.61 o                         
  -2  11   7        156.75        138.95         6.75 o                         
  -1  11   7       1412.41       1432.71        50.28 o                         
   0  11   7        136.86        144.68         6.62 o                         
   1  11   7         37.34         35.81         2.37 o                         
   2  11   7        264.68        231.48         9.37 o                         
   3  11   7          3.87          2.36         1.30 o                         
   4  11   7        285.16        305.08        13.10 o                         
   5  11   7         23.35         21.70         2.92 o                         
  -6  12   7        173.67        195.25        15.80 o                         
  -5  12   7          2.13          3.80         3.71 o                         
  -4  12   7        390.23        378.90        17.50 o                         
  -3  12   7        161.61        140.08         7.34 o                         
  -2  12   7        222.39        220.62         9.59 o                         
  -1  12   7        170.68        184.59         8.40 o                         
   0  12   7        284.16        288.27        12.48 o                         
   1  12   7         13.66         18.54         1.85 o                         
   2  12   7        833.79        759.89        37.77 o                         
   3  12   7        120.43        106.36         7.04 o                         
   4  12   7          4.11          3.68         2.25 o                         
   5  12   7         38.73         46.25         4.96 o                         
  -6  13   7         66.77         75.45         9.32 o                         
  -5  13   7        178.41        184.62        12.27 o                         
  -4  13   7         29.74         32.69         4.23 o                         
  -3  13   7         11.72         16.60         2.75 o                         
  -2  13   7         10.63         10.13         1.90 o                         
  -1  13   7        624.11        563.73        23.98 o                         
   0  13   7       1031.08       1056.16        40.96 o                         
   1  13   7          4.84          8.63         1.25 o                         
   2  13   7        621.36        564.39        29.99 o                         
   3  13   7         98.24        107.72         7.34 o                         
   4  13   7        185.93        236.85        14.95 o                         
   5  13   7        313.27        332.96        24.18 o                         
  -6  14   7         25.79         21.16         5.94 o                         
  -5  14   7          7.12          6.96         5.38 o                         
  -4  14   7        122.77        129.62         8.53 o                         
  -3  14   7         38.75         38.08         3.83 o                         
  -2  14   7        184.61        211.05         9.42 o                         
  -1  14   7        146.63        136.69         6.04 o                         
   0  14   7        515.21        529.16        24.23 o                         
   1  14   7        967.25        885.95        32.69 o                         
   2  14   7        584.75        485.43        22.76 o                         
   3  14   7         16.05         12.40         2.88 o                         
   4  14   7        141.05        149.51        16.58 o                         
   5  14   7         19.15         23.27         5.26 o                         
  -6  15   7          0.17         -2.61         6.26 o                         
  -5  15   7         83.04         99.01         8.91 o                         
  -4  15   7         69.45         80.21         7.71 o                         
  -3  15   7        247.00        242.82        14.17 o                         
  -2  15   7          0.28          3.04         1.62 o                         
  -1  15   7        273.04        281.39        11.41 o                         
   0  15   7          0.70          2.10         1.21 o                         
   1  15   7         33.23         30.24         2.67 o                         
   2  15   7        303.65        282.73        14.62 o                         
   3  15   7        391.38        375.41        18.73 o                         
   4  15   7         10.07         13.89         3.60 o                         
   5  15   7         53.41         48.16        16.22 o                         
  -6  16   7         14.41         23.36         9.08 o                         
  -5  16   7        251.64        329.32        27.67 o                         
  -4  16   7        331.01        365.44        17.29 o                         
  -3  16   7         19.66         18.24         3.09 o                         
  -2  16   7        673.14        642.42        26.43 o                         
  -1  16   7        110.36        117.13         5.86 o                         
   0  16   7         55.53         55.63         3.68 o                         
   1  16   7        374.27        348.21        13.92 o                         
   2  16   7          7.73          8.39         2.09 o                         
   3  16   7         41.80         35.28         5.06 o                         
   4  16   7        230.10        247.62        40.87 o                         
   5  16   7        174.42        231.22        38.28 o                         
  -6  17   7         11.61          5.82         6.27 o                         
  -5  17   7          3.34          5.11         3.32 o                         
  -4  17   7        161.96        150.24        11.15 o                         
  -3  17   7        183.93        186.54         9.25 o                         
  -2  17   7         71.72         63.85         4.59 o                         
  -1  17   7          4.77          2.81         1.49 o                         
   0  17   7       1607.87       1625.59        87.93 o                         
   1  17   7          1.93          2.11         1.09 o                         
   2  17   7          0.68         -1.34         1.34 o                         
   3  17   7         80.87         62.05         5.43 o                         
   4  17   7        325.75        363.93        26.07 o                         
  -6  18   7          2.56          2.28         5.49 o                         
  -5  18   7          3.81          3.33         3.23 o                         
  -4  18   7          2.37          2.24         3.16 o                         
  -3  18   7         41.18         33.34         3.85 o                         
  -2  18   7          0.72         -0.18         1.52 o                         
  -1  18   7         58.55         59.25         4.34 o                         
   0  18   7        158.95        160.41         9.56 o                         
   1  18   7        468.60        439.89        19.05 o                         
   2  18   7          8.95          6.81         2.02 o                         
   3  18   7         18.66         16.12         2.82 o                         
   4  18   7         14.34         10.90         6.68 o                         
  -5  19   7         98.07         98.98         9.46 o                         
  -4  19   7        649.60        748.91        35.42 o                         
  -3  19   7          4.19          8.16         2.52 o                         
  -2  19   7        239.81        252.79        11.75 o                         
  -1  19   7         13.13         11.56         2.24 o                         
   0  19   7        391.72        424.20        16.47 o                         
   1  19   7         22.58         26.69         3.17 o                         
   2  19   7        556.20        479.15        23.86 o                         
   3  19   7         91.49         71.96         8.99 o                         
   4  19   7          2.61          3.59         7.10 o                         
  -5  20   7        151.54        128.22        10.80 o                         
  -4  20   7        199.23        240.10        15.83 o                         
  -3  20   7          0.21          0.70         2.20 o                         
  -2  20   7        113.88        112.33         6.82 o                         
  -1  20   7        326.84        368.74        16.28 o                         
   0  20   7         80.73         81.85         4.41 o                         
   1  20   7          0.03          1.05         1.77 o                         
   2  20   7         16.94         22.68         3.19 o                         
   3  20   7         66.00         51.35         5.04 o                         
   4  20   7         39.92         41.82        10.54 o                         
  -5  21   7         25.78         17.37         5.20 o                         
  -4  21   7          4.74          3.86         3.13 o                         
  -3  21   7        164.26        174.68        11.76 o                         
  -2  21   7         79.45         71.66         6.56 o                         
  -1  21   7        314.34        347.12        13.40 o                         
   0  21   7         13.13         11.09         1.73 o                         
   1  21   7        109.79        107.51         6.36 o                         
   2  21   7        434.75        364.46        18.93 o                         
   3  21   7         27.38         21.38         3.82 o                         
   4  21   7         12.81         12.41         5.03 o                         
  -5  22   7         91.01        107.70        12.10 o                         
  -4  22   7        102.64        100.20         8.26 o                         
  -3  22   7         11.12         18.81         3.67 o                         
  -2  22   7         91.28         94.74         6.36 o                         
  -1  22   7          0.06         -1.59         1.59 o                         
   0  22   7         21.09         25.03         2.87 o                         
   1  22   7         14.75          9.98         2.55 o                         
   2  22   7        142.98        126.75         9.48 o                         
   3  22   7         91.80         69.63         7.04 o                         
   4  22   7          9.55          9.53         4.53 o                         
  -5  23   7        122.30        117.79        12.12 o                         
  -4  23   7          9.41          7.79         4.18 o                         
  -3  23   7        480.43        617.56        32.40 o                         
  -2  23   7         29.53         29.77         3.61 o                         
  -1  23   7         51.77         53.63         4.63 o                         
   0  23   7         69.37         65.28         4.02 o                         
   1  23   7         55.63         45.11         4.91 o                         
   2  23   7         93.04         70.47         6.34 o                         
   3  23   7        141.30        108.24         9.75 o                         
  -4  24   7         52.51         52.05         6.97 o                         
  -3  24   7          5.00          5.53         3.14 o                         
  -2  24   7        303.47        321.35        14.38 o                         
  -1  24   7         17.12         19.50         2.85 o                         
   0  24   7        115.62        123.09         6.52 o                         
   1  24   7        249.18        222.59        13.28 o                         
   2  24   7        267.39        219.72        14.45 o                         
   3  24   7         91.52         75.92        11.85 o                         
  -4  25   7          4.74          8.22         4.48 o                         
  -3  25   7         12.11         11.53         3.68 o                         
  -2  25   7        459.84        489.83        20.33 o                         
  -1  25   7         44.35         44.30         4.66 o                         
   0  25   7        190.14        172.35         8.07 o                         
   1  25   7         28.15         28.29         4.09 o                         
   2  25   7         24.22         21.82         4.89 o                         
   3  25   7        166.11        114.06        21.73 o                         
  -4  26   7         11.94          6.83         4.87 o                         
  -3  26   7         68.77         75.46         8.51 o                         
  -2  26   7         28.44         25.31         4.91 o                         
  -1  26   7          1.62          2.55         2.44 o                         
   0  26   7          0.95          1.98         3.90 o                         
   1  26   7        110.41         97.67         8.71 o                         
   2  26   7         30.13         21.08         4.77 o                         
   3  26   7         44.08         36.45         5.98 o                         
  -3  27   7          0.32          1.05         3.81 o                         
  -2  27   7         23.48         26.89         4.55 o                         
  -1  27   7         84.43         94.61         9.04 o                         
   0  27   7        241.36        211.11        10.17 o                         
   1  27   7          8.62         10.46         4.09 o                         
   2  27   7          0.04          3.38         3.89 o                         
  -3  28   7        139.87        165.48        12.77 o                         
  -2  28   7         32.16         45.84         5.67 o                         
  -1  28   7         33.11         32.67         4.32 o                         
   0  28   7         61.95         47.09         3.20 o                         
   1  28   7         46.23         40.45         6.95 o                         
   2  28   7          0.10          7.95         5.19 o                         
  -3  29   7         78.88         82.00        10.02 o                         
  -2  29   7          6.86          4.44         3.48 o                         
  -1  29   7          0.56         -1.99         3.01 o                         
   0  29   7         49.69         57.70         8.09 o                         
   1  29   7         34.61         14.04         7.74 o                         
  -2  30   7        130.77        151.90        10.73 o                         
  -1  30   7          3.53          0.65         3.02 o                         
   0  30   7        365.51        318.26        21.53 o                         
   1  30   7         15.24         13.37         5.77 o                         
  -1  31   7         21.70         13.43         3.93 o                         
   0  31   7          8.89         13.93         5.42 o                         
  -6   0   8         62.32         57.78        10.43 o                         
  -4   0   8         82.60         94.52         9.99 o                         
  -2   0   8       2967.45       2673.34       131.22 o                         
   0   0   8        470.33        336.39        28.87 o                         
   2   0   8        181.42        179.15        14.27 o                         
   4   0   8        510.29        529.70        36.11 o                         
  -7   1   8          0.11         -4.44         4.44 o                         
  -6   1   8        121.18        125.13        11.82 o                         
  -5   1   8         30.51         23.87         3.66 o                         
  -4   1   8          7.38          8.57         2.52 o                         
  -3   1   8        146.75        132.04         6.84 o                         
  -2   1   8          5.02         12.01         2.03 o                         
  -1   1   8          2.37          1.82         1.00 o                         
   0   1   8         61.14         59.32         3.85 o                         
   1   1   8        481.05        497.88        26.53 o                         
   2   1   8          1.03          2.80         2.23 o                         
   3   1   8          2.88          6.97         2.67 o                         
   4   1   8        159.19        152.59        15.78 o                         
   5   1   8          0.13         -5.19         7.79 o                         
  -7   2   8         32.06         20.76         6.00 o                         
  -6   2   8        141.87        137.42        13.08 o                         
  -5   2   8         64.15         54.36         5.15 o                         
  -4   2   8          0.77          0.11         1.57 o                         
  -3   2   8        131.75        114.49         6.02 o                         
  -2   2   8         59.19         54.50         3.72 o                         
  -1   2   8          8.89         14.17         1.58 o                         
   0   2   8        334.71        283.43        10.79 o                         
   1   2   8        547.84        510.86        23.47 o                         
   2   2   8          1.31         -0.49         1.98 o                         
   3   2   8        177.86        172.61        10.32 o                         
   4   2   8        201.25        204.74        14.59 o                         
   5   2   8         43.88         38.69         8.27 o                         
  -7   3   8         10.61          8.85         5.17 o                         
  -6   3   8        117.82        122.00        11.88 o                         
  -5   3   8        179.81        155.44         9.32 o                         
  -4   3   8         10.16          7.17         2.17 o                         
  -3   3   8         51.14         48.76         3.75 o                         
  -2   3   8        631.19        551.06        19.10 o                         
  -1   3   8         92.09         78.18         3.95 o                         
   0   3   8         49.30         49.09         3.28 o                         
   1   3   8        156.24        165.43         8.98 o                         
   2   3   8        123.24        115.12         7.67 o                         
   3   3   8         24.05         14.76         3.16 o                         
   4   3   8        191.43        219.20        14.49 o                         
   5   3   8        107.72        115.16        16.87 o                         
  -6   4   8        214.28        220.84        16.16 o                         
  -5   4   8        274.35        243.07        12.57 o                         
  -4   4   8         52.06         46.78         4.20 o                         
  -3   4   8        947.04        823.01        28.27 o                         
  -2   4   8        160.49        138.36         6.23 o                         
  -1   4   8        832.33        783.61        31.04 o                         
   0   4   8        421.86        429.17        15.84 o                         
   1   4   8        518.42        579.93        26.31 o                         
   2   4   8        316.81        363.22        17.73 o                         
   3   4   8        657.70        670.73        30.87 o                         
   4   4   8          0.77          3.94         4.70 o                         
   5   4   8         34.66         40.96         3.44 o                         
  -6   5   8        203.79        178.24        14.54 o                         
  -5   5   8          9.47         14.21         2.99 o                         
  -4   5   8        212.80        162.81         7.95 o                         
  -3   5   8         38.74         34.82         3.29 o                         
  -2   5   8        488.72        435.95        15.57 o                         
  -1   5   8         79.67         68.06         3.81 o                         
   0   5   8        353.78        412.74        16.10 o                         
   1   5   8         86.96         79.71         6.02 o                         
   2   5   8          0.55          0.57         1.74 o                         
   3   5   8         46.50         49.50         5.16 o                         
   4   5   8        163.42        167.88        15.79 o                         
   5   5   8         23.63         23.13         2.78 o                         
  -6   6   8         29.44         19.34         5.16 o                         
  -5   6   8        253.38        230.55        11.43 o                         
  -4   6   8        358.11        309.43        13.61 o                         
  -3   6   8        347.29        274.41        11.03 o                         
  -2   6   8          7.06          5.70         1.59 o                         
  -1   6   8         26.76         26.54         2.48 o                         
   0   6   8        692.59        653.76        26.02 o                         
   1   6   8        490.10        461.63        18.50 o                         
   2   6   8          8.48         14.78         2.76 o                         
   3   6   8        220.06        213.98        10.79 o                         
   4   6   8          1.18          1.80         1.47 o                         
   5   6   8         24.04         21.07         3.05 o                         
  -6   7   8          6.70          2.59         3.91 o                         
  -5   7   8         15.28         17.88         3.40 o                         
  -4   7   8         85.16         75.66         5.94 o                         
  -3   7   8        446.25        440.36        17.36 o                         
  -2   7   8        248.40        235.88        10.03 o                         
  -1   7   8          5.82          4.49         1.21 o                         
   0   7   8       1218.06       1279.68        57.06 o                         
   1   7   8          7.54          6.59         1.38 o                         
   2   7   8          2.48          0.62         1.36 o                         
   3   7   8        344.66        331.26        14.32 o                         
   4   7   8         77.29         66.43         5.07 o                         
   5   7   8         25.61         28.05         4.85 o                         
  -6   8   8        433.93        417.00        25.69 o                         
  -5   8   8          4.09          0.10         2.50 o                         
  -4   8   8          0.47          0.40         1.96 o                         
  -3   8   8        204.85        202.79         9.38 o                         
  -2   8   8        351.29        294.02        11.31 o                         
  -1   8   8        152.70        154.52         6.99 o                         
   0   8   8        110.67        149.77         8.12 o                         
   1   8   8        647.52        643.69        28.56 o                         
   2   8   8         38.44         40.33         4.10 o                         
   3   8   8         16.30         29.66         3.24 o                         
   4   8   8         54.56         60.27         5.20 o                         
   5   8   8          0.02          0.56         4.05 o                         
  -6   9   8         58.25         65.40         8.32 o                         
  -5   9   8         14.86         18.93         4.02 o                         
  -4   9   8         88.40        110.00         8.05 o                         
  -3   9   8        482.77        432.39        17.26 o                         
  -2   9   8         95.00         74.05         4.59 o                         
  -1   9   8        337.66        311.08        11.59 o                         
   0   9   8       1601.42       1645.62        62.93 o                         
   1   9   8        651.80        600.77        30.81 o                         
   2   9   8         74.58         69.88         6.41 o                         
   3   9   8         94.02         86.35         7.28 o                         
   4   9   8         15.06         10.41         2.32 o                         
   5   9   8         85.05         86.42         8.81 o                         
  -6  10   8        192.00        192.93        19.82 o                         
  -5  10   8        153.62        157.21        11.80 o                         
  -4  10   8        547.67        552.36        24.34 o                         
  -3  10   8        212.34        208.61         9.67 o                         
  -2  10   8        752.94        689.95        25.55 o                         
  -1  10   8        118.74        134.79         6.70 o                         
   0  10   8        145.43        163.10         8.61 o                         
   1  10   8        232.34        228.52        10.85 o                         
   2  10   8        252.63        215.21         9.99 o                         
   3  10   8          4.64          4.30         1.89 o                         
   4  10   8        142.67        135.21         8.40 o                         
   5  10   8        112.33        112.24         6.84 o                         
  -6  11   8          5.78         11.27         4.58 o                         
  -5  11   8         28.76         29.65         5.26 o                         
  -4  11   8        530.74        576.19        28.98 o                         
  -3  11   8        143.01        118.02         6.98 o                         
  -2  11   8         26.26         31.68         2.89 o                         
  -1  11   8        240.94        225.52         8.91 o                         
   0  11   8        729.06        739.89        29.44 o                         
   1  11   8        132.90        143.17         6.46 o                         
   2  11   8        217.36        182.47         8.86 o                         
   3  11   8         15.05         15.30         3.76 o                         
   4  11   8         35.44         36.19         3.30 o                         
   5  11   8         65.44         71.75         9.04 o                         
  -6  12   8          5.52          0.72         4.44 o                         
  -5  12   8         27.76         32.09         5.72 o                         
  -4  12   8        121.57        118.28         9.36 o                         
  -3  12   8          2.26          0.34         1.61 o                         
  -2  12   8          0.42          0.27         1.32 o                         
  -1  12   8       1007.08        988.99        43.54 o                         
   0  12   8        369.05        391.30        14.00 o                         
   1  12   8        317.28        274.45        13.68 o                         
   2  12   8        150.90        131.32         6.09 o                         
   3  12   8         34.12         31.81         3.63 o                         
   4  12   8        150.17        108.11        11.35 o                         
   5  12   8        138.30        145.97        16.54 o                         
  -6  13   8         29.13         20.53         5.64 o                         
  -5  13   8         31.86         37.89         6.40 o                         
  -4  13   8         86.53        100.20         8.79 o                         
  -3  13   8          8.84          5.89         1.96 o                         
  -2  13   8        176.78        174.56         8.87 o                         
  -1  13   8        387.38        414.14        17.51 o                         
   0  13   8        130.20        132.63         7.49 o                         
   1  13   8        609.25        602.85        24.38 o                         
   2  13   8        343.49        294.57        11.87 o                         
   3  13   8         20.96         14.46         2.73 o                         
   4  13   8         15.07         14.00         2.12 o                         
   5  13   8          6.58          4.72         2.16 o                         
  -6  14   8          7.65         17.06         8.18 o                         
  -5  14   8        443.48        475.34        28.22 o                         
  -4  14   8        144.57        144.70         9.81 o                         
  -3  14   8        120.26        121.82         7.27 o                         
  -2  14   8          9.09         13.98         2.31 o                         
  -1  14   8        908.29        938.72        36.98 o                         
   0  14   8        194.08        181.60         9.70 o                         
   1  14   8        633.53        569.28        19.43 o                         
   2  14   8        152.24        132.98         6.47 o                         
   3  14   8        348.97        325.43        18.88 o                         
   4  14   8         15.92         19.19         3.35 o                         
  -6  15   8        380.59        446.45        28.36 o                         
  -5  15   8          0.55          6.38         4.28 o                         
  -4  15   8          2.59          4.67         2.62 o                         
  -3  15   8          1.86         -1.03         1.80 o                         
  -2  15   8          0.32         -1.62         1.62 o                         
  -1  15   8          0.87          2.79         1.60 o                         
   0  15   8         90.03         91.83         5.44 o                         
   1  15   8        151.58        135.55         6.54 o                         
   2  15   8        256.02        200.75         8.84 o                         
   3  15   8         97.43         90.66         7.35 o                         
   4  15   8          0.05          0.76         5.68 o                         
  -6  16   8         23.15         28.53         9.02 o                         
  -5  16   8         67.06         73.98         9.06 o                         
  -4  16   8         63.62         62.75         5.85 o                         
  -3  16   8         83.97         81.72         6.85 o                         
  -2  16   8        230.09        252.05        11.05 o                         
  -1  16   8         60.11         95.19         6.13 o                         
   0  16   8         63.41         68.96         4.78 o                         
   1  16   8         25.61         23.61         2.33 o                         
   2  16   8          0.18          1.21         1.46 o                         
   3  16   8         11.36         15.82         3.03 o                         
   4  16   8         66.33         62.25         8.29 o                         
  -5  17   8         10.21         13.29         4.48 o                         
  -4  17   8        111.50        106.59         8.21 o                         
  -3  17   8         63.00         88.78         8.01 o                         
  -2  17   8         18.22         17.23         2.82 o                         
  -1  17   8        260.88        265.71        12.16 o                         
   0  17   8         79.24         83.51         6.77 o                         
   1  17   8        126.14        123.06         6.77 o                         
   2  17   8         34.75         29.76         3.37 o                         
   3  17   8        618.76        556.69        30.33 o                         
   4  17   8          0.04         -3.43         3.43 o                         
  -5  18   8         27.61         27.61         5.66 o                         
  -4  18   8        151.20        180.29        11.12 o                         
  -3  18   8         71.83         80.66         9.78 o                         
  -2  18   8        134.07        140.05         8.44 o                         
  -1  18   8        170.01        180.20         9.98 o                         
   0  18   8        169.47        175.17        10.61 o                         
   1  18   8        247.91        207.70         9.39 o                         
   2  18   8        855.18        683.38        28.56 o                         
   3  18   8          9.18          8.08         2.50 o                         
   4  18   8         34.53         22.86         4.56 o                         
  -5  19   8         31.82         25.29         7.35 o                         
  -4  19   8         27.36         36.73         5.74 o                         
  -3  19   8         70.82         79.47         6.69 o                         
  -2  19   8         21.63         19.85         3.07 o                         
  -1  19   8        145.61        165.38         8.44 o                         
   0  19   8         23.62         22.82         2.47 o                         
   1  19   8         66.95         61.93         4.83 o                         
   2  19   8          3.38          6.26         2.53 o                         
   3  19   8         35.36         31.57         7.38 o                         
   4  19   8          1.56         10.21         5.54 o                         
  -5  20   8         99.18         94.95        10.30 o                         
  -4  20   8        180.87        213.38        15.54 o                         
  -3  20   8        233.90        248.84        13.10 o                         
  -2  20   8         28.12         35.77         4.30 o                         
  -1  20   8        148.48        149.96         9.21 o                         
   0  20   8         10.17         10.67         1.77 o                         
   1  20   8         39.53         33.75         3.92 o                         
   2  20   8        231.23        173.64         9.50 o                         
   3  20   8         14.48         15.94         3.35 o                         
   4  20   8         40.29         34.24         7.22 o                         
  -5  21   8          9.24         14.52         6.00 o                         
  -4  21   8        254.29        298.41        19.67 o                         
  -3  21   8         70.01         86.66        11.23 o                         
  -2  21   8         91.16        109.97         6.84 o                         
  -1  21   8        107.91        116.19         6.35 o                         
   0  21   8         14.05         22.20         2.41 o                         
   1  21   8         34.57         28.87         3.73 o                         
   2  21   8        179.46        144.34         8.77 o                         
   3  21   8          4.82          3.27         3.02 o                         
  -5  22   8        165.76        187.72        30.49 o                         
  -4  22   8        135.26        136.81        20.32 o                         
  -3  22   8         90.45        104.05        13.97 o                         
  -2  22   8         12.52         12.35         3.99 o                         
  -1  22   8        299.73        324.99        12.06 o                         
   0  22   8         11.32          9.21         1.83 o                         
   1  22   8         53.65         49.79         5.11 o                         
   2  22   8         36.15         24.58         4.05 o                         
   3  22   8        131.17         82.91         9.03 o                         
  -4  23   8        207.50        208.19        18.90 o                         
  -3  23   8          6.25         14.37         4.16 o                         
  -2  23   8         24.55         29.15         4.11 o                         
  -1  23   8          2.79          4.19         1.99 o                         
   0  23   8        217.84        202.12        12.84 o                         
   1  23   8        103.86         75.05         8.40 o                         
   2  23   8         69.23         49.86         6.37 o                         
   3  23   8         32.99         17.30         4.13 o                         
  -4  24   8         14.91          7.96         4.76 o                         
  -3  24   8         13.56         15.66         4.33 o                         
  -2  24   8        181.45        206.01        12.26 o                         
  -1  24   8        209.22        210.77        10.35 o                         
   0  24   8         13.16         14.27         1.97 o                         
   1  24   8        289.00        244.43        12.74 o                         
   2  24   8         18.95         11.45         4.16 o                         
   3  24   8          4.83          5.85         5.02 o                         
  -4  25   8        116.75        153.48        14.31 o                         
  -3  25   8          3.46          0.13         3.67 o                         
  -2  25   8          0.97          2.32         3.00 o                         
  -1  25   8         25.38         30.00         4.23 o                         
   0  25   8         15.83         10.21         1.94 o                         
   1  25   8         68.22         47.10         5.47 o                         
   2  25   8          7.92          4.22         3.74 o                         
  -3  26   8         14.26         19.41         5.45 o                         
  -2  26   8         77.85         85.01         7.30 o                         
  -1  26   8        113.69        105.45         8.04 o                         
   0  26   8         10.54          8.17         1.67 o                         
   1  26   8         40.34         35.00         5.46 o                         
   2  26   8          1.44          3.45         5.24 o                         
  -3  27   8         14.47         17.30         5.48 o                         
  -2  27   8          0.88          8.83         3.58 o                         
  -1  27   8         79.89         88.67         6.70 o                         
   0  27   8          1.72          4.99         3.67 o                         
   1  27   8         13.25          6.95         4.07 o                         
   2  27   8         18.02         18.78         4.91 o                         
  -2  28   8         51.70         54.83         6.82 o                         
  -1  28   8          7.67          7.63         3.03 o                         
   0  28   8        204.25        176.60        18.46 o                         
   1  28   8        247.02        211.81        17.55 o                         
  -2  29   8          4.32          0.58         3.95 o                         
  -1  29   8          1.16         -2.00         2.83 o                         
   0  29   8          2.10          1.78         6.38 o                         
  -5   0   9        221.15        190.30        15.22 o                         
  -3   0   9          0.35          3.45         2.38 o                         
  -1   0   9         77.94         81.39         5.57 o                         
   1   0   9        810.06        844.77        53.33 o                         
   3   0   9        176.70        199.71        16.80 o                         
   5   0   9         53.73         36.01        12.98 o                         
  -6   1   9          3.54          0.60         3.44 o                         
  -5   1   9          5.60          4.63         2.86 o                         
  -4   1   9         14.08         15.67         2.60 o                         
  -3   1   9         89.71         86.72         5.53 o                         
  -2   1   9          1.15          2.38         1.34 o                         
  -1   1   9        673.85        673.60        24.70 o                         
   0   1   9          2.76          1.94         0.83 o                         
   1   1   9        282.54        251.60        12.93 o                         
   2   1   9          4.69          1.25         2.23 o                         
   3   1   9         19.75         26.33         3.98 o                         
   4   1   9         35.61         47.87         7.05 o                         
   5   1   9         39.42         41.52        12.65 o                         
  -6   2   9         40.21         42.90         7.33 o                         
  -5   2   9        130.77        116.63         9.52 o                         
  -4   2   9         25.91         31.08         3.68 o                         
  -3   2   9        734.69        659.31        23.25 o                         
  -2   2   9        583.98        532.13        20.41 o                         
  -1   2   9       1437.15       1388.39        49.02 o                         
   0   2   9          0.56          1.45         1.21 o                         
   1   2   9        170.19        182.32        10.01 o                         
   2   2   9        481.78        493.47        23.55 o                         
   3   2   9        125.52        132.75         9.32 o                         
   4   2   9        128.95        111.12        10.29 o                         
   5   2   9         63.85         90.18        16.22 o                         
  -6   3   9          1.31         -1.46         3.85 o                         
  -5   3   9         41.43         39.99         5.92 o                         
  -4   3   9         96.22         88.97         6.55 o                         
  -3   3   9         48.00         50.16         3.91 o                         
  -2   3   9         14.73         14.97         2.04 o                         
  -1   3   9         38.01         40.00         3.01 o                         
   0   3   9        451.17        418.25        19.74 o                         
   1   3   9         70.88         73.80         6.05 o                         
   2   3   9        573.82        561.48        26.34 o                         
   3   3   9          5.37          0.65         4.40 o                         
   4   3   9         80.15        133.89        10.98 o                         
  -6   4   9        123.24        118.87        11.79 o                         
  -5   4   9         57.07         48.20         6.65 o                         
  -4   4   9        493.67        418.09        19.57 o                         
  -3   4   9          0.71          1.20         1.41 o                         
  -2   4   9         25.30         25.67         2.76 o                         
  -1   4   9        194.09        180.46         7.21 o                         
   0   4   9        642.20        614.25        27.85 o                         
   1   4   9          0.38          2.76         1.95 o                         
   2   4   9        434.30        429.68        20.82 o                         
   3   4   9          1.15          3.54         2.99 o                         
   4   4   9        177.37        192.70        14.22 o                         
   5   4   9         14.70         29.52         9.08 o                         
  -6   5   9         16.19         16.51         5.09 o                         
  -5   5   9          3.61          4.27         3.21 o                         
  -4   5   9         35.72         34.79         4.67 o                         
  -3   5   9        153.16        123.42         6.56 o                         
  -2   5   9          2.00          3.08         1.53 o                         
  -1   5   9       2545.48       2467.69        85.30 o                         
   0   5   9         41.49         53.68         3.64 o                         
   1   5   9          3.19          3.62         2.86 o                         
   2   5   9          5.69          0.53         2.13 o                         
   3   5   9         35.34         34.13         6.41 o                         
   4   5   9         24.75         31.39         5.75 o                         
   5   5   9         18.45         12.33         8.76 o                         
  -6   6   9         77.94         73.08         9.04 o                         
  -5   6   9          2.40         -1.72         2.66 o                         
  -4   6   9        439.38        400.20        16.07 o                         
  -3   6   9          2.20          4.57         1.72 o                         
  -2   6   9        735.71        679.58        25.31 o                         
  -1   6   9        519.15        491.93        17.10 o                         
   0   6   9        941.32        987.95        43.25 o                         
   1   6   9        214.81        195.77        10.77 o                         
   2   6   9        103.60        107.62        10.65 o                         
   3   6   9        140.70        147.47         9.61 o                         
   4   6   9        317.43        308.81        36.98 o                         
   5   6   9         57.59         78.83        13.30 o                         
  -6   7   9          0.75         -1.89         7.05 o                         
  -5   7   9        120.42        111.44        10.59 o                         
  -4   7   9         35.03         33.92         4.21 o                         
  -3   7   9        197.57        196.17         8.73 o                         
  -2   7   9          6.19          7.58         1.73 o                         
  -1   7   9         70.59         81.08         4.44 o                         
   0   7   9         12.43         11.12         1.26 o                         
   1   7   9          2.13          1.82         1.09 o                         
   2   7   9        112.94        115.36         7.74 o                         
   3   7   9          0.12          1.39         3.74 o                         
   4   7   9          0.27         -0.51         4.47 o                         
   5   7   9         12.76          6.49         8.11 o                         
  -6   8   9          0.85         -3.71         3.71 o                         
  -5   8   9        333.97        318.67        20.13 o                         
  -4   8   9         88.63         69.53         6.13 o                         
  -3   8   9        687.06        606.87        21.75 o                         
  -2   8   9        244.26        202.27         9.18 o                         
  -1   8   9        536.77        541.07        18.65 o                         
   0   8   9         28.42         33.80         2.69 o                         
   1   8   9        272.47        241.53        23.78 o                         
   2   8   9          4.15          2.75         2.23 o                         
   3   8   9        104.44        107.98         7.71 o                         
   4   8   9         79.97         68.77        17.19 o                         
  -6   9   9         26.21         28.54         5.93 o                         
  -5   9   9          0.61          4.39         3.15 o                         
  -4   9   9          6.54          6.29         3.45 o                         
  -3   9   9         16.89         25.62         3.25 o                         
  -2   9   9          4.47          2.12         1.42 o                         
  -1   9   9        135.24        153.13         6.57 o                         
   0   9   9        120.24        133.00         6.31 o                         
   1   9   9        342.74        342.89        16.90 o                         
   2   9   9         19.21         15.75         2.40 o                         
   3   9   9        174.78        158.37         9.48 o                         
   4   9   9         99.40        107.44        11.81 o                         
  -6  10   9          0.14          2.37         4.54 o                         
  -5  10   9        223.66        245.61        16.52 o                         
  -4  10   9         78.54         86.52         7.02 o                         
  -3  10   9        628.78        618.43        26.06 o                         
  -2  10   9          8.57          8.71         1.81 o                         
  -1  10   9         32.93         39.36         3.05 o                         
   0  10   9         30.12         24.77         3.57 o                         
   1  10   9        140.21        126.74         6.72 o                         
   2  10   9         60.97         52.94         5.95 o                         
   3  10   9        157.18        127.65        10.97 o                         
   4  10   9         70.86         61.44         4.35 o                         
  -6  11   9          0.01         -5.13         5.13 o                         
  -5  11   9          2.12         -0.31         3.11 o                         
  -4  11   9          0.17         -2.22         2.22 o                         
  -3  11   9         27.95         30.78         4.47 o                         
  -2  11   9         12.24          7.54         2.08 o                         
  -1  11   9        285.44        292.74        12.02 o                         
   0  11   9         51.89         51.47         3.24 o                         
   1  11   9         47.41         52.99         3.79 o                         
   2  11   9         12.47         14.27         2.31 o                         
   3  11   9         66.55         73.08        10.27 o                         
   4  11   9          0.38          0.64         1.87 o                         
  -6  12   9         10.12          4.10         5.49 o                         
  -5  12   9          5.23         -1.89         3.48 o                         
  -4  12   9        260.16        282.57        14.42 o                         
  -3  12   9        123.41        130.62         7.77 o                         
  -2  12   9         93.96        103.24         5.85 o                         
  -1  12   9        103.91         98.51         5.29 o                         
   0  12   9        847.24        879.94        34.86 o                         
   1  12   9         42.34         40.68         3.00 o                         
   2  12   9       1290.64       1198.32        52.06 o                         
   3  12   9        117.08        104.97        11.27 o                         
   4  12   9         13.00         10.17         3.10 o                         
  -6  13   9          1.67          5.84         4.92 o                         
  -5  13   9        196.92        212.94        15.32 o                         
  -4  13   9         24.86         37.95         7.07 o                         
  -3  13   9         69.77         72.48         6.24 o                         
  -2  13   9         63.11         72.66         6.01 o                         
  -1  13   9          0.19          0.92         1.35 o                         
   0  13   9          0.26          2.07         1.25 o                         
   1  13   9          2.52          1.94         1.55 o                         
   2  13   9          5.18          9.54         1.83 o                         
   3  13   9         33.11         24.33        12.00 o                         
   4  13   9          0.30         -8.43         8.43 o                         
  -5  14   9          6.90         12.01         4.55 o                         
  -4  14   9         44.91         52.86         6.80 o                         
  -3  14   9         71.97         62.16         5.17 o                         
  -2  14   9          3.68          4.06         2.39 o                         
  -1  14   9         64.56         66.46         5.14 o                         
   0  14   9        567.18        593.24        25.34 o                         
   1  14   9        263.60        237.44         9.03 o                         
   2  14   9         66.18         55.83         3.96 o                         
   3  14   9          0.66         -4.08         7.30 o                         
   4  14   9        163.97        147.51        16.38 o                         
  -5  15   9         32.65         38.47         6.83 o                         
  -4  15   9         27.65         24.60         4.86 o                         
  -3  15   9         52.83         48.20         5.55 o                         
  -2  15   9         41.14         49.63         4.46 o                         
  -1  15   9         33.57         34.87         3.29 o                         
   0  15   9          2.48          2.36         1.72 o                         
   1  15   9        131.50        125.49         7.51 o                         
   2  15   9          5.06          6.97         1.71 o                         
   3  15   9         13.18          7.98         4.12 o                         
   4  15   9         15.98         12.59         5.13 o                         
  -5  16   9        129.65        127.54        12.05 o                         
  -4  16   9         28.65         20.70         4.12 o                         
  -3  16   9         46.56         50.36         5.17 o                         
  -2  16   9        337.24        356.26        18.22 o                         
  -1  16   9        321.51        397.07        19.18 o                         
   0  16   9        163.68        167.96         9.50 o                         
   1  16   9         58.00         57.88         3.68 o                         
   2  16   9        142.05        110.95         6.55 o                         
   3  16   9        412.73        328.76        25.00 o                         
   4  16   9        109.75        105.96        21.90 o                         
  -5  17   9          6.00          8.81         5.20 o                         
  -4  17   9         16.60         15.30         4.28 o                         
  -3  17   9         37.14         46.70         4.73 o                         
  -2  17   9          0.90          1.79         2.09 o                         
  -1  17   9          0.28          1.64         1.61 o                         
   0  17   9         26.42         28.92         2.84 o                         
   1  17   9        157.13        131.44         6.64 o                         
   2  17   9          6.99          2.18         1.89 o                         
   3  17   9          0.45         -0.47         2.49 o                         
  -5  18   9         90.99        107.18        11.28 o                         
  -4  18   9         29.52         27.14         5.29 o                         
  -3  18   9        248.84        257.58        19.87 o                         
  -2  18   9          7.20         11.01         3.29 o                         
  -1  18   9        450.96        507.89        21.64 o                         
   0  18   9         80.37         66.94         4.71 o                         
   1  18   9         67.69         49.38         5.38 o                         
   2  18   9          4.12          1.89         1.95 o                         
   3  18   9         11.10         13.38         3.33 o                         
  -5  19   9         55.81         48.93         8.07 o                         
  -4  19   9         17.44         22.41         4.98 o                         
  -3  19   9         12.32         16.14         4.68 o                         
  -2  19   9         13.85         11.27         2.76 o                         
  -1  19   9          4.20          7.99         2.15 o                         
   0  19   9         20.84         18.91         2.53 o                         
   1  19   9         51.73         47.74         3.50 o                         
   2  19   9          4.18          1.92         2.20 o                         
   3  19   9         80.59         70.04         6.41 o                         
  -5  20   9        119.84        126.15        17.56 o                         
  -4  20   9         69.43         76.54         9.79 o                         
  -3  20   9        214.85        241.50        15.97 o                         
  -2  20   9         29.38         38.59         4.54 o                         
  -1  20   9        101.53        108.16         6.81 o                         
   0  20   9          0.81          1.71         2.07 o                         
   1  20   9        444.83        344.24        15.74 o                         
   2  20   9        171.85        129.35         7.93 o                         
   3  20   9        142.97         82.82         9.56 o                         
  -4  21   9          4.53          8.83         4.19 o                         
  -3  21   9          0.19          1.91         3.12 o                         
  -2  21   9         27.43         34.32         4.25 o                         
  -1  21   9         73.15         74.42         6.17 o                         
   0  21   9        311.05        258.27        13.44 o                         
   1  21   9        175.39        130.86         8.04 o                         
   2  21   9         62.52         47.55         5.07 o                         
   3  21   9          0.01         -0.12         3.45 o                         
  -4  22   9        304.67        374.47        23.59 o                         
  -3  22   9         14.45         19.66         4.71 o                         
  -2  22   9        396.96        461.88        26.34 o                         
  -1  22   9          8.72          8.63         2.37 o                         
   0  22   9         86.78         81.01         5.32 o                         
   1  22   9         29.94         20.76         3.61 o                         
   2  22   9         23.42         17.09         3.40 o                         
  -4  23   9         31.33         23.68         6.18 o                         
  -3  23   9         41.98         47.48         6.26 o                         
  -2  23   9         38.30         41.74         5.03 o                         
  -1  23   9         30.02         28.62         3.47 o                         
   0  23   9          1.35         -0.01         1.87 o                         
   1  23   9         10.37          7.98         3.47 o                         
   2  23   9         12.52          8.28         3.24 o                         
  -3  24   9         43.45         52.35         9.21 o                         
  -2  24   9         71.80         89.50         8.15 o                         
  -1  24   9          3.01          1.95         3.08 o                         
   0  24   9        288.02        268.42        10.76 o                         
   1  24   9        132.81        112.62         8.24 o                         
   2  24   9        131.98         89.16         8.53 o                         
  -3  25   9         25.79         23.14         5.49 o                         
  -2  25   9          3.49         -0.11         3.00 o                         
  -1  25   9         44.29         35.78         4.09 o                         
   0  25   9          2.99          1.24         2.44 o                         
   1  25   9          0.88          3.89         3.59 o                         
   2  25   9          0.62         -3.93         3.93 o                         
  -3  26   9        178.49        204.58        19.95 o                         
  -2  26   9          4.85          2.28         3.69 o                         
  -1  26   9        116.61        119.18        10.36 o                         
   0  26   9         18.05         21.49         5.20 o                         
   1  26   9        100.18         81.90         8.70 o                         
  -2  27   9          2.50         -1.91         3.21 o                         
  -1  27   9         58.15         59.10         5.81 o                         
   0  27   9         36.35         36.45         6.76 o                         
  -1  28   9         69.37         60.61         5.76 o                         
   0  28   9         81.85         84.81        10.04 o                         
  -6   0  10         50.50         36.36         8.39 o                         
  -4   0  10         26.10         24.93         4.44 o                         
  -2   0  10       2383.80       2326.80       115.43 o                         
   0   0  10        212.09        255.70        18.68 o                         
   2   0  10        281.26        334.24        24.53 o                         
   4   0  10        470.66        469.93        53.36 o                         
  -6   1  10         15.01          8.38         5.09 o                         
  -5   1  10          0.06          0.63         2.70 o                         
  -4   1  10         17.10         16.77         2.90 o                         
  -3   1  10          1.29          0.22         1.85 o                         
  -2   1  10        100.89         95.85         5.54 o                         
  -1   1  10          0.77          1.56         1.19 o                         
   0   1  10         41.83         42.17         4.40 o                         
   1   1  10        220.21        208.32        11.55 o                         
   2   1  10        106.52        119.00         9.06 o                         
   3   1  10         73.00         90.49         9.17 o                         
   4   1  10          0.00          8.99         4.20 o                         
  -6   2  10        177.46        152.75        12.54 o                         
  -5   2  10         89.10         95.96        10.11 o                         
  -4   2  10        158.54        144.24         7.91 o                         
  -3   2  10         73.31         65.33         5.35 o                         
  -2   2  10        141.13        135.73         7.52 o                         
  -1   2  10        263.48        243.00         9.23 o                         
   0   2  10        142.33        156.74         9.08 o                         
   1   2  10        821.80        804.92        36.29 o                         
   2   2  10        111.07        133.04         9.33 o                         
   3   2  10         21.72         26.72         5.75 o                         
   4   2  10        119.43        105.23        10.97 o                         
  -6   3  10          4.87          2.87         4.63 o                         
  -5   3  10          0.18          3.10         3.08 o                         
  -4   3  10         11.88         15.85         5.30 o                         
  -3   3  10          5.63          2.59         1.88 o                         
  -2   3  10        249.77        225.74         9.23 o                         
  -1   3  10          0.53          2.52         1.10 o                         
   0   3  10         51.77         43.25         3.76 o                         
   1   3  10          1.65          7.53         2.38 o                         
   2   3  10         40.99         39.48         5.68 o                         
   3   3  10          0.00         -2.28         3.05 o                         
   4   3  10         32.30         42.62        10.54 o                         
  -6   4  10         45.46         49.41        15.08 o                         
  -5   4  10        160.43        157.24        12.99 o                         
  -4   4  10        184.28        153.75         9.72 o                         
  -3   4  10        297.85        280.97        12.45 o                         
  -2   4  10          0.39         -0.94         1.44 o                         
  -1   4  10        164.27        155.30         8.28 o                         
   0   4  10        130.59        143.83         7.31 o                         
   1   4  10        346.74        382.91        18.81 o                         
   2   4  10         36.69         43.43         5.02 o                         
   3   4  10        153.87        148.01        10.34 o                         
   4   4  10         39.45         44.09         8.56 o                         
  -6   5  10         47.10         52.88         9.82 o                         
  -5   5  10         12.95         15.78         3.82 o                         
  -4   5  10          6.39          4.07         3.47 o                         
  -3   5  10         11.80         19.22         3.17 o                         
  -2   5  10        265.35        260.48        10.37 o                         
  -1   5  10        134.59        151.68         6.38 o                         
   0   5  10         63.53         60.34         4.13 o                         
   1   5  10        179.73        172.02        10.02 o                         
   2   5  10         52.30         53.32         6.40 o                         
   3   5  10         95.60         99.95         8.19 o                         
   4   5  10          3.96          4.05         6.49 o                         
  -6   6  10         12.71          5.55         5.73 o                         
  -5   6  10        168.95        168.11        12.65 o                         
  -4   6  10         13.77         10.50         3.46 o                         
  -3   6  10        103.71        116.39        10.96 o                         
  -2   6  10        383.20        412.88        16.57 o                         
  -1   6  10        624.09        641.69        21.89 o                         
   0   6  10        481.88        489.90        20.50 o                         
   1   6  10        215.13        226.66        13.02 o                         
   2   6  10         62.00         85.93        11.47 o                         
   3   6  10         12.82         10.75         3.88 o                         
   4   6  10         92.30        125.57        13.79 o                         
  -6   7  10         13.02         15.72         5.27 o                         
  -5   7  10          1.72          3.11         3.52 o                         
  -4   7  10         69.29         67.05         6.85 o                         
  -3   7  10          1.73          1.04         1.86 o                         
  -2   7  10         86.62         94.65         5.81 o                         
  -1   7  10        121.70        130.44         5.97 o                         
   0   7  10         45.54         52.79         4.07 o                         
   1   7  10         37.40         43.28         4.90 o                         
   2   7  10          5.72          7.07         3.27 o                         
   3   7  10         49.02         57.79         6.88 o                         
   4   7  10         51.41         60.93        12.33 o                         
  -6   8  10        531.10        568.05        35.08 o                         
  -5   8  10         12.70         11.40         4.29 o                         
  -4   8  10        276.92        275.49        14.27 o                         
  -3   8  10         52.13         51.24         4.31 o                         
  -2   8  10        519.80        500.41        21.37 o                         
  -1   8  10         72.61         82.06         4.62 o                         
   0   8  10        106.33        121.36         5.62 o                         
   1   8  10        225.27        218.36        13.62 o                         
   2   8  10         96.14        100.59         7.89 o                         
   3   8  10         78.04         97.76         8.91 o                         
   4   8  10        241.57        245.07        44.12 o                         
  -6   9  10         18.45          0.65         7.79 o                         
  -5   9  10         46.69         46.07         6.55 o                         
  -4   9  10         81.43         58.85         6.57 o                         
  -3   9  10         15.45         12.38         2.62 o                         
  -2   9  10         97.73        101.19         5.72 o                         
  -1   9  10        216.79        215.83         8.77 o                         
   0   9  10         12.38         10.41         1.32 o                         
   1   9  10         51.16         54.98         6.12 o                         
   2   9  10          0.22          1.35         3.35 o                         
   3   9  10         11.34         10.81         4.35 o                         
   4   9  10          0.10         -7.46        10.70 o                         
  -6  10  10         46.35         34.41         8.25 o                         
  -5  10  10        192.21        182.58        13.86 o                         
  -4  10  10        203.65        198.27        12.28 o                         
  -3  10  10         14.39         10.77         2.36 o                         
  -2  10  10        565.90        570.88        26.91 o                         
  -1  10  10        117.01        122.74         6.92 o                         
   0  10  10        502.20        545.50        20.70 o                         
   1  10  10        243.70        232.29        11.22 o                         
   2  10  10        164.80        153.85        10.99 o                         
   3  10  10         24.46         16.11         4.61 o                         
   4  10  10         38.36         49.36         8.34 o                         
  -5  11  10         13.04         27.11         5.20 o                         
  -4  11  10          2.33          5.98         3.03 o                         
  -3  11  10         47.63         51.83         5.09 o                         
  -2  11  10         22.40         24.35         2.96 o                         
  -1  11  10         23.17         25.97         2.73 o                         
   0  11  10          6.72          6.54         1.31 o                         
   1  11  10         67.96         68.50         8.28 o                         
   2  11  10          2.98          7.11         1.98 o                         
   3  11  10         43.12         76.68        12.49 o                         
   4  11  10          1.19          2.71         4.16 o                         
  -5  12  10        171.69        217.34        19.95 o                         
  -4  12  10        102.21        131.95        11.55 o                         
  -3  12  10        118.34        140.19        10.39 o                         
  -2  12  10          0.51          2.45         1.75 o                         
  -1  12  10          3.12          5.06         1.63 o                         
   0  12  10         75.00         91.73         5.92 o                         
   1  12  10        135.48        131.74         7.35 o                         
   2  12  10         51.04         44.78         6.96 o                         
   3  12  10        113.90        115.14        25.30 o                         
   4  12  10        108.16        113.53        23.68 o                         
  -5  13  10         17.31         12.00         4.86 o                         
  -4  13  10          1.80         -2.99         3.02 o                         
  -3  13  10         20.11         25.83         5.37 o                         
  -2  13  10         58.77         64.93         4.96 o                         
  -1  13  10          2.42          4.68         1.61 o                         
   0  13  10          8.00          8.97         2.06 o                         
   1  13  10         28.58         29.43         5.17 o                         
   2  13  10         17.26         23.75         4.42 o                         
   3  13  10          3.13          3.97         2.12 o                         
  -5  14  10          3.98         -2.38         4.35 o                         
  -4  14  10         39.03         30.76         5.58 o                         
  -3  14  10         71.69         78.05         6.83 o                         
  -2  14  10          2.20          2.18         1.74 o                         
  -1  14  10        235.11        247.92        11.41 o                         
   0  14  10          0.17         -1.07         1.63 o                         
   1  14  10        427.78        356.80        22.05 o                         
   2  14  10          0.38          1.83         1.83 o                         
   3  14  10        361.44        290.76        21.90 o                         
  -5  15  10         15.33         15.96         5.23 o                         
  -4  15  10          3.79          3.70         3.87 o                         
  -3  15  10         15.91         25.07         3.84 o                         
  -2  15  10         17.89         22.83         3.45 o                         
  -1  15  10          0.25         -0.82         1.59 o                         
   0  15  10          3.52          0.40         1.99 o                         
   1  15  10         85.08         63.23         5.57 o                         
   2  15  10        114.65         90.40         8.62 o                         
   3  15  10          7.60          9.41        10.70 o                         
  -5  16  10        112.03        112.20        11.34 o                         
  -4  16  10         58.57         63.82         8.10 o                         
  -3  16  10        120.35        149.69        10.01 o                         
  -2  16  10        281.85        302.27        14.52 o                         
  -1  16  10         63.70         79.10         6.93 o                         
   0  16  10         22.70         26.66         3.38 o                         
   1  16  10         37.48         36.50         3.37 o                         
   2  16  10         11.19         12.15         3.49 o                         
   3  16  10         88.38         67.32         9.22 o                         
  -5  17  10          0.65         -0.32        10.22 o                         
  -4  17  10         89.73        106.65        10.87 o                         
  -3  17  10          0.89         -2.07         2.80 o                         
  -2  17  10          0.49          4.05         2.30 o                         
  -1  17  10        114.60        109.47         6.88 o                         
   0  17  10          3.88          4.05         1.85 o                         
   1  17  10         46.14         44.79         3.73 o                         
   2  17  10         40.40         33.03         4.99 o                         
   3  17  10          3.00          5.19         5.19 o                         
  -4  18  10        174.18        191.67        12.97 o                         
  -3  18  10         70.26         49.29         6.18 o                         
  -2  18  10        212.96        232.23        13.72 o                         
  -1  18  10          9.94          6.85         2.22 o                         
   0  18  10        502.29        541.37        25.32 o                         
   1  18  10          4.01          3.12         3.01 o                         
   2  18  10        690.50        517.23        47.52 o                         
   3  18  10         59.64         52.02         8.60 o                         
  -4  19  10         72.30         91.78        12.50 o                         
  -3  19  10         23.03         21.23         4.31 o                         
  -2  19  10         35.96         30.98         4.05 o                         
  -1  19  10          0.00         -0.76         1.97 o                         
   0  19  10         34.50         27.56         3.44 o                         
   1  19  10          1.73          0.79         2.06 o                         
   2  19  10         30.88         29.80         5.73 o                         
  -4  20  10        278.78        330.87        19.20 o                         
  -3  20  10         40.12         36.44         5.43 o                         
  -2  20  10         63.33         80.82         7.07 o                         
  -1  20  10         66.73         79.72         6.82 o                         
   0  20  10        378.29        377.37        18.68 o                         
   1  20  10          0.29         -0.33         2.58 o                         
   2  20  10         16.71         14.13         4.64 o                         
  -4  21  10          0.14         -3.63         4.17 o                         
  -3  21  10         17.87         17.77         4.78 o                         
  -2  21  10         22.40         19.36         4.31 o                         
  -1  21  10          1.54          4.41         3.07 o                         
   0  21  10        122.79        111.09         7.51 o                         
   1  21  10          0.02         -0.57         2.48 o                         
   2  21  10          1.85          0.98         3.46 o                         
  -3  22  10        211.70        242.04        14.94 o                         
  -2  22  10          1.29          0.88         3.23 o                         
  -1  22  10        108.55        122.67        10.77 o                         
   0  22  10          7.91          2.07         3.18 o                         
   1  22  10         60.35         49.45         5.42 o                         
   2  22  10          0.60          3.41         3.37 o                         
  -3  23  10          2.15          5.86         4.11 o                         
  -2  23  10          9.14          4.76         4.37 o                         
  -1  23  10         19.97         24.02         3.79 o                         
   0  23  10         36.89         35.60         6.00 o                         
   1  23  10         19.67         16.48         3.92 o                         
  -3  24  10          0.11          0.30         4.02 o                         
  -2  24  10         44.74         49.00         8.69 o                         
  -1  24  10        288.24        311.73        16.62 o                         
   0  24  10        195.68        142.68        10.25 o                         
   1  24  10         26.86         14.38         4.29 o                         
  -2  25  10         34.40         38.44         6.84 o                         
  -1  25  10          0.22         -0.73         2.88 o                         
   0  25  10        184.63        148.41        13.20 o                         
  -1  26  10        167.49        149.84        10.92 o                         
  -5   0  11         74.07         85.77        11.38 o                         
  -3   0  11        750.69        719.08        35.65 o                         
  -1   0  11        372.50        407.87        22.60 o                         
   1   0  11         35.05         72.28        11.03 o                         
   3   0  11        120.63        163.48        17.46 o                         
  -5   1  11          1.70          5.84         3.30 o                         
  -4   1  11         44.00         45.40         4.96 o                         
  -3   1  11         85.48         77.31         6.93 o                         
  -2   1  11         67.99         70.63         5.36 o                         
  -1   1  11          1.82          2.90         1.04 o                         
   0   1  11        326.41        349.37        17.63 o                         
   1   1  11          9.05         10.44         3.03 o                         
   2   1  11         66.50         58.56         7.41 o                         
   3   1  11          0.32          1.86         6.18 o                         
  -5   2  11          2.48         -0.56         3.53 o                         
  -4   2  11        119.04        104.18         8.36 o                         
  -3   2  11        211.98        239.17        11.23 o                         
  -2   2  11        416.85        371.45        24.46 o                         
  -1   2  11        288.26        284.96        10.53 o                         
   0   2  11        274.72        297.66        15.40 o                         
   1   2  11        181.49        201.82        11.74 o                         
   2   2  11         48.99         57.66         6.28 o                         
   3   2  11        201.53        211.84        16.13 o                         
   4   2  11         26.03         25.90         6.57 o                         
  -5   3  11          0.52          1.60         3.30 o                         
  -4   3  11         13.36         14.27         3.14 o                         
  -3   3  11        192.51        172.25        10.25 o                         
  -2   3  11          9.03          7.07         2.28 o                         
  -1   3  11         78.51         90.00         5.51 o                         
   0   3  11          8.26          6.91         3.04 o                         
   1   3  11         20.26         20.48         4.08 o                         
   2   3  11          0.15         -1.41         3.03 o                         
   3   3  11         33.55         31.90         6.24 o                         
   4   3  11          3.60          3.21        12.16 o                         
  -5   4  11         50.13         45.76         7.11 o                         
  -4   4  11        244.45        266.10        15.47 o                         
  -3   4  11         19.29         24.06         3.27 o                         
  -2   4  11        115.35        113.16         6.88 o                         
  -1   4  11          0.25          1.47         1.13 o                         
   0   4  11        194.50        212.83        13.67 o                         
   1   4  11         54.88         59.88         5.85 o                         
   2   4  11         35.80         35.47         5.12 o                         
   3   4  11          3.52          8.70         4.55 o                         
   4   4  11         74.05         56.77        16.22 o                         
  -5   5  11         14.38         12.26         4.38 o                         
  -4   5  11          8.06         14.83         4.35 o                         
  -3   5  11         87.49         94.71         8.49 o                         
  -2   5  11         93.78        100.06         6.08 o                         
  -1   5  11         93.56        100.02         5.00 o                         
   0   5  11         75.67         77.02         6.72 o                         
   1   5  11         14.50         14.21         4.10 o                         
   2   5  11          0.01          0.39         3.09 o                         
   3   5  11         12.88         12.07         4.58 o                         
  -5   6  11         23.54         15.04         4.87 o                         
  -4   6  11          9.30         11.17         3.81 o                         
  -3   6  11         34.19         40.86         4.28 o                         
  -2   6  11        664.75        658.04        30.81 o                         
  -1   6  11        121.37        139.59         7.16 o                         
   0   6  11         58.91         63.06         7.64 o                         
   1   6  11         63.29         95.20        11.19 o                         
   2   6  11        183.82        194.40        13.76 o                         
   3   6  11         96.97        103.54        12.32 o                         
  -5   7  11         27.10         30.38         5.77 o                         
  -4   7  11          4.18         -0.41         3.04 o                         
  -3   7  11          6.30          4.63         3.09 o                         
  -2   7  11         28.54         34.82         3.67 o                         
  -1   7  11          0.29          1.96         1.36 o                         
   0   7  11         68.02         68.25         4.86 o                         
   1   7  11         12.27         14.16         3.47 o                         
   2   7  11         35.89         30.03         5.01 o                         
   3   7  11         34.93         40.29         6.23 o                         
  -5   8  11        140.04        131.22        12.37 o                         
  -4   8  11          2.62          2.77         3.03 o                         
  -3   8  11        251.65        271.29        13.66 o                         
  -2   8  11         31.99         34.68         3.57 o                         
  -1   8  11        548.94        587.04        20.39 o                         
   0   8  11         69.89         75.96         5.27 o                         
   1   8  11        366.23        405.01        20.07 o                         
   2   8  11         36.64         37.53         6.71 o                         
   3   8  11        209.68        208.80        29.15 o                         
  -5   9  11         77.91         91.87         9.50 o                         
  -4   9  11          0.01         -1.82         2.84 o                         
  -3   9  11          9.05         12.76         2.71 o                         
  -2   9  11         76.87         75.16         5.38 o                         
  -1   9  11          2.43          1.36         1.62 o                         
   0   9  11          7.72          9.76         2.15 o                         
   1   9  11         74.58         74.92         7.79 o                         
   2   9  11          2.50          0.61         3.47 o                         
   3   9  11          2.00          1.11         3.55 o                         
  -5  10  11        245.00        259.01        17.71 o                         
  -4  10  11         34.17         33.80         5.30 o                         
  -3  10  11        230.62        216.70        11.68 o                         
  -2  10  11        172.73        183.55        10.09 o                         
  -1  10  11         94.48        115.07         7.54 o                         
   0  10  11          1.91          2.78         2.08 o                         
   1  10  11         98.71        107.68         9.20 o                         
   2  10  11          8.49          4.67         5.17 o                         
   3  10  11        208.12        185.70        14.07 o                         
  -5  11  11         13.85         13.84         5.09 o                         
  -4  11  11         19.10         25.37         7.66 o                         
  -3  11  11        127.67        148.85        11.86 o                         
  -2  11  11         24.64         22.18         3.13 o                         
  -1  11  11          0.20          0.91         1.44 o                         
   0  11  11         43.77         42.35         4.53 o                         
   1  11  11          3.37         -1.73         1.73 o                         
   2  11  11          2.58          4.87         3.63 o                         
   3  11  11        141.23        146.95        28.87 o                         
  -5  12  11          4.17         -0.08         4.49 o                         
  -4  12  11        149.39        177.96        13.52 o                         
  -3  12  11         43.62         47.07         5.20 o                         
  -2  12  11          4.47          6.88         2.38 o                         
  -1  12  11         49.85         44.61         4.39 o                         
   0  12  11        296.78        267.42        11.12 o                         
   1  12  11         91.96         77.88         5.58 o                         
   2  12  11        201.71        219.96        14.24 o                         
   3  12  11          3.34         -4.42         5.19 o                         
  -5  13  11          0.79          1.95         9.08 o                         
  -4  13  11         18.36         22.56         4.65 o                         
  -3  13  11         25.85         34.02         4.90 o                         
  -2  13  11         15.93         17.88         3.42 o                         
  -1  13  11          0.11         -0.53         1.66 o                         
   0  13  11         59.01         59.02         3.69 o                         
   1  13  11        119.77        104.87         7.16 o                         
   2  13  11          5.69          4.62         3.42 o                         
   3  13  11         18.10          6.65         4.12 o                         
  -5  14  11         38.12         54.01         9.53 o                         
  -4  14  11         85.51        103.46        10.48 o                         
  -3  14  11         42.20         44.63         5.91 o                         
  -2  14  11         45.66         61.70         5.68 o                         
  -1  14  11         19.02         20.99         2.82 o                         
   0  14  11         27.18         28.71         2.71 o                         
   1  14  11         82.82         75.32         6.82 o                         
   2  14  11         31.22         28.82         3.39 o                         
   3  14  11         24.32         31.47        22.38 o                         
  -4  15  11         12.83         23.59         5.38 o                         
  -3  15  11         37.76         36.95         6.06 o                         
  -2  15  11          7.57         10.98         2.81 o                         
  -1  15  11         72.68         80.59         5.71 o                         
   0  15  11         17.65         14.15         2.34 o                         
   1  15  11         30.75         28.26         3.45 o                         
   2  15  11         31.38         27.00         5.25 o                         
  -4  16  11         20.58         23.81         5.42 o                         
  -3  16  11         34.01         37.82         5.96 o                         
  -2  16  11        237.23        271.37        17.75 o                         
  -1  16  11        125.88        137.84         7.98 o                         
   0  16  11          5.11          7.08         2.34 o                         
   1  16  11         47.71         35.81         5.02 o                         
   2  16  11         31.23         31.14        12.98 o                         
  -4  17  11         25.22         33.20         6.47 o                         
  -3  17  11          5.81          3.84         3.39 o                         
  -2  17  11          0.07         -2.18         2.73 o                         
  -1  17  11         36.49         43.56         4.94 o                         
   0  17  11         71.91         56.89         4.70 o                         
   1  17  11          0.92          0.09         3.19 o                         
   2  17  11          4.86         -2.87         3.35 o                         
  -4  18  11         36.73         43.13         6.78 o                         
  -3  18  11          7.62          3.42         3.63 o                         
  -2  18  11         54.09         63.12         8.60 o                         
  -1  18  11        533.47        665.34        30.75 o                         
   0  18  11          0.23          1.53         2.22 o                         
   1  18  11        248.87        197.47        11.15 o                         
   2  18  11          6.61          1.59         4.67 o                         
  -3  19  11         23.97         36.43         6.47 o                         
  -2  19  11         60.76         63.24         6.93 o                         
  -1  19  11         31.19         36.71         4.77 o                         
   0  19  11         44.57         49.98         6.42 o                         
   1  19  11         12.22          1.55         3.69 o                         
   2  19  11         12.50          5.70         4.64 o                         
  -3  20  11        155.34        208.69        15.02 o                         
  -2  20  11          5.59          1.72         4.27 o                         
  -1  20  11        148.11        172.75        14.19 o                         
   0  20  11          4.70          8.20         2.61 o                         
   1  20  11        228.75        178.01        15.94 o                         
  -3  21  11        356.04        441.06        27.36 o                         
  -2  21  11        110.41        145.78        15.26 o                         
  -1  21  11          9.88         10.95         3.17 o                         
   0  21  11        100.35        102.15        10.41 o                         
   1  21  11          1.05          6.04         3.74 o                         
  -2  22  11          6.79          0.35         4.40 o                         
  -1  22  11          4.62          4.57         3.24 o                         
   0  22  11         57.67         48.42         7.54 o                         
  -2  23  11          2.48         -1.26         3.61 o                         
  -1  23  11         22.82         23.64         8.10 o                         
   0  23  11          2.15          0.40         3.49 o                         
  -4   0  12          2.56          1.84         3.27 o                         
  -2   0  12        298.11        237.77        24.33 o                         
   0   0  12        145.03        175.45        18.70 o                         
   2   0  12         39.47         31.45         7.10 o                         
  -5   1  12          1.64          0.92         5.85 o                         
  -4   1  12         37.83         40.15         4.50 o                         
  -3   1  12          8.73          9.21         2.58 o                         
  -2   1  12         98.03         91.29        10.24 o                         
  -1   1  12         15.50         17.13         1.65 o                         
   0   1  12         65.58         77.40         7.33 o                         
   1   1  12         73.66         73.71        10.52 o                         
   2   1  12         23.11         25.47         7.15 o                         
   3   1  12        144.02        152.14        17.20 o                         
  -5   2  12        228.40        207.10        20.02 o                         
  -4   2  12         17.22         23.84         3.77 o                         
  -3   2  12         35.26         31.72         3.63 o                         
  -2   2  12        280.69        255.47        25.42 o                         
  -1   2  12         36.04         38.60         2.62 o                         
   0   2  12         66.89         89.80         7.78 o                         
   1   2  12          1.05          3.63         3.25 o                         
   2   2  12         77.61        100.14        12.61 o                         
   3   2  12         19.83         20.51         9.27 o                         
  -5   3  12          6.36          5.28         6.30 o                         
  -4   3  12         33.54         41.62         5.01 o                         
  -3   3  12         62.86         70.35         7.06 o                         
  -2   3  12        109.21        116.09         8.76 o                         
  -1   3  12        163.20        167.93        10.43 o                         
   0   3  12          0.44         -2.86         2.86 o                         
   1   3  12          3.00          2.99         3.63 o                         
   2   3  12         66.88         62.53         8.37 o                         
   3   3  12          4.56         -1.46         5.41 o                         
  -5   4  12         70.65         51.79        11.20 o                         
  -4   4  12         26.37         23.20         6.31 o                         
  -3   4  12         74.41         90.77         7.14 o                         
  -2   4  12          3.16          1.96         1.95 o                         
  -1   4  12         16.92         24.76         2.11 o                         
   0   4  12         77.88         79.74         7.48 o                         
   1   4  12        135.94        159.35        12.28 o                         
   2   4  12          2.73         -4.80         4.80 o                         
   3   4  12         46.09         63.10        17.68 o                         
  -5   5  12         21.20         12.22         6.08 o                         
  -4   5  12        161.68        157.98        12.03 o                         
  -3   5  12         28.79         31.14         4.18 o                         
  -2   5  12        315.32        316.63        14.99 o                         
  -1   5  12         92.77        114.21         5.68 o                         
   0   5  12         57.79         72.24         7.44 o                         
   1   5  12         21.47         19.67         7.46 o                         
   2   5  12        110.90        125.37        15.56 o                         
   3   5  12         24.19         24.04         6.44 o                         
  -5   6  12         73.92         63.77         8.48 o                         
  -4   6  12          0.99         -0.01         3.23 o                         
  -3   6  12        638.10        647.30        30.50 o                         
  -2   6  12        153.97        160.65         8.95 o                         
  -1   6  12          8.19         13.41         1.78 o                         
   0   6  12          1.02          4.38         3.31 o                         
   1   6  12        203.45        218.68        14.66 o                         
   2   6  12         70.03         62.50         8.07 o                         
   3   6  12         10.80          8.01         6.67 o                         
  -5   7  12        118.65        105.44        10.83 o                         
  -4   7  12         61.04         64.30         7.19 o                         
  -3   7  12        126.70        138.29         9.81 o                         
  -2   7  12          5.89          6.33         2.38 o                         
  -1   7  12         57.14         63.61         4.10 o                         
   0   7  12        197.09        231.46        15.20 o                         
   1   7  12        108.74        155.16        11.95 o                         
   2   7  12          2.06          2.82         5.86 o                         
   3   7  12         42.14         42.19         7.03 o                         
  -5   8  12         22.45         15.97         6.98 o                         
  -4   8  12         59.11         67.72         9.98 o                         
  -3   8  12          0.72          2.90         2.47 o                         
  -2   8  12         63.10         77.46         5.41 o                         
  -1   8  12          7.43          6.14         1.74 o                         
   0   8  12        363.54        251.07        22.06 o                         
   1   8  12         52.54         64.66         7.58 o                         
   2   8  12        214.95        188.89        17.77 o                         
   3   8  12          2.51         12.40         5.08 o                         
  -5   9  12        127.61        123.26        11.95 o                         
  -4   9  12         14.53         13.79         5.50 o                         
  -3   9  12        275.43        298.60        18.51 o                         
  -2   9  12        251.37        259.67        12.82 o                         
  -1   9  12         10.80         16.54         2.43 o                         
   0   9  12        198.91        224.70        12.88 o                         
   1   9  12        170.05        171.57        12.92 o                         
   2   9  12          0.04          3.14         4.47 o                         
  -4  10  12        254.06        276.43        17.91 o                         
  -3  10  12         43.69         46.12         6.95 o                         
  -2  10  12         22.69         27.00         3.54 o                         
  -1  10  12         27.74         37.26         4.29 o                         
   0  10  12         57.04         57.31         5.68 o                         
   1  10  12          2.05         -2.57         3.34 o                         
   2  10  12         63.15         63.65         8.12 o                         
  -4  11  12         64.68         62.97         7.76 o                         
  -3  11  12         79.59         83.69         8.56 o                         
  -2  11  12         23.63         18.55         3.13 o                         
  -1  11  12          1.80          2.60         2.00 o                         
   0  11  12         22.04         22.25         3.47 o                         
   1  11  12          3.04         -0.35         4.29 o                         
   2  11  12        105.77        115.72        10.35 o                         
  -4  12  12          4.17         -2.11         5.08 o                         
  -3  12  12          7.77         13.15         4.17 o                         
  -2  12  12        140.16        172.93         9.41 o                         
  -1  12  12        360.32        458.55        22.58 o                         
   0  12  12          7.24         10.13         4.04 o                         
   1  12  12        109.75        130.82        16.84 o                         
   2  12  12         19.18         21.70         5.27 o                         
  -4  13  12         17.40         12.10         5.39 o                         
  -3  13  12          8.71          8.03         4.05 o                         
  -2  13  12        232.97        296.30        14.37 o                         
  -1  13  12         36.43         38.33         3.68 o                         
   0  13  12        111.88        104.99         7.86 o                         
   1  13  12          0.74         -2.39         3.35 o                         
   2  13  12        153.94        134.62        24.33 o                         
  -4  14  12        110.95        118.75        11.89 o                         
  -3  14  12         29.14         37.92         6.55 o                         
  -2  14  12         61.71         85.63         6.43 o                         
  -1  14  12          1.69          2.98         1.92 o                         
   0  14  12         12.10          9.93         3.49 o                         
   1  14  12          7.39          4.90         3.89 o                         
   2  14  12         24.36         14.52         7.74 o                         
  -4  15  12          7.73          8.22         4.54 o                         
  -3  15  12          2.84          6.42         3.79 o                         
  -2  15  12        174.95        208.25        12.57 o                         
  -1  15  12         14.38         12.98         3.29 o                         
   0  15  12          2.42          1.39         2.50 o                         
   1  15  12          0.19         -2.59         2.59 o                         
   2  15  12          1.48          4.87         4.64 o                         
  -3  16  12         18.04         13.87         4.71 o                         
  -2  16  12        193.20        264.12        21.40 o                         
  -1  16  12         60.92         83.66         6.77 o                         
   0  16  12         17.62         15.75         2.83 o                         
   1  16  12          4.01          8.15         5.19 o                         
  -3  17  12        131.38        167.96        16.20 o                         
  -2  17  12          0.74         -0.58         3.40 o                         
  -1  17  12        169.20        166.40        11.00 o                         
   0  17  12         34.58         33.83         4.06 o                         
   1  17  12         43.10         37.39         6.60 o                         
  -3  18  12          8.38         11.41         4.97 o                         
  -2  18  12         66.41         85.13        11.61 o                         
  -1  18  12         56.00         59.06         7.33 o                         
   0  18  12        111.98         95.49        11.80 o                         
   1  18  12          1.52         -1.27         5.13 o                         
  -2  19  12         42.66         45.66         6.80 o                         
  -1  19  12         42.43         31.30         6.70 o                         
   0  19  12          0.31         -0.26         3.58 o                         
  -2  20  12          0.54         -2.66         3.43 o                         
  -1  20  12          8.42          3.85         3.44 o                         
  -3   0  13         24.20         20.56         4.67 o                         
  -1   0  13          0.98         -1.33         1.62 o                         
   1   0  13        162.84        202.74        25.63 o                         
  -4   1  13         18.12          7.97         4.26 o                         
  -3   1  13          1.70          1.35         2.36 o                         
  -2   1  13          9.02          9.80         2.50 o                         
  -1   1  13         30.07         38.57         3.19 o                         
   0   1  13        200.74        220.42        18.46 o                         
   1   1  13         67.06         78.38        11.12 o                         
   2   1  13         15.65         16.87         7.45 o                         
  -4   2  13         15.90         16.08         3.92 o                         
  -3   2  13          3.49          3.95         2.55 o                         
  -2   2  13          3.13          3.50         2.34 o                         
  -1   2  13         38.65         52.17         3.86 o                         
   0   2  13          0.76          7.55         4.93 o                         
   1   2  13         64.42         72.51        10.58 o                         
   2   2  13          0.01          1.76         9.73 o                         
  -4   3  13         33.46         29.13         5.13 o                         
  -3   3  13        437.15        501.55        28.76 o                         
  -2   3  13         32.60         24.83         3.47 o                         
  -1   3  13         51.19         58.38         4.19 o                         
   0   3  13        146.48        180.03        16.05 o                         
   1   3  13        183.41        194.89        18.23 o                         
   2   3  13         13.92         13.69         7.85 o                         
  -4   4  13         62.65         56.68         7.35 o                         
  -3   4  13         18.56         20.01         3.28 o                         
  -2   4  13         86.18         80.85         6.30 o                         
  -1   4  13          0.57          1.07         1.62 o                         
   0   4  13         11.87         14.28         5.12 o                         
   1   4  13         33.40         29.48         6.30 o                         
   2   4  13        194.18        232.57        35.36 o                         
  -4   5  13         22.73         23.72         5.96 o                         
  -3   5  13        338.93        335.28        23.44 o                         
  -2   5  13         51.34         53.29         7.12 o                         
  -1   5  13         38.60         25.43         3.75 o                         
   0   5  13          1.57          3.37         4.05 o                         
   1   5  13         13.34          7.97         5.31 o                         
   2   5  13         40.98         49.98        14.53 o                         
  -4   6  13          8.62          8.02         4.20 o                         
  -3   6  13         44.08         58.13         5.65 o                         
  -2   6  13        261.30        335.94        16.90 o                         
  -1   6  13         38.17         31.36         4.39 o                         
   0   6  13         68.43         73.47        10.28 o                         
   1   6  13          8.53         -0.75         4.71 o                         
   2   6  13          0.08          1.57         5.48 o                         
  -4   7  13         27.49         28.00         6.86 o                         
  -3   7  13         78.21         76.03         7.37 o                         
  -2   7  13        271.10        336.65        15.27 o                         
  -1   7  13         80.06        111.74        10.91 o                         
   0   7  13        166.53        205.27        14.83 o                         
   1   7  13        318.59        376.35        28.90 o                         
   2   7  13          1.03          1.21        17.03 o                         
  -4   8  13          6.11          6.48         4.09 o                         
  -3   8  13          7.45          2.61         3.01 o                         
  -2   8  13         46.60         62.36         5.33 o                         
  -1   8  13         65.88         93.01         6.45 o                         
   0   8  13         35.24         34.95         6.20 o                         
   1   8  13          7.37          5.43         4.99 o                         
   2   8  13         19.00         27.36         7.79 o                         
  -4   9  13        156.07        172.56        14.26 o                         
  -3   9  13          2.20          8.53         3.45 o                         
  -2   9  13          4.65          6.61         2.51 o                         
  -1   9  13          1.38          4.39         1.48 o                         
   0   9  13         26.71         29.85         7.62 o                         
   1   9  13          6.23         -3.82         5.22 o                         
  -4  10  13         34.32         24.05         6.93 o                         
  -3  10  13         21.79         27.14         4.81 o                         
  -2  10  13          6.36         10.02         3.30 o                         
  -1  10  13        144.31        162.65        11.41 o                         
   0  10  13        145.86        155.57        16.28 o                         
   1  10  13         10.06          1.16         4.82 o                         
  -3  11  13         97.85        123.35        11.21 o                         
  -2  11  13          9.72         10.37         2.89 o                         
  -1  11  13        164.02        197.33        10.55 o                         
   0  11  13         22.37         13.02         3.42 o                         
   1  11  13         54.58         59.40         8.26 o                         
  -3  12  13        106.10        144.89        17.46 o                         
  -2  12  13          4.15          2.98         2.84 o                         
  -1  12  13          9.73         11.64         3.10 o                         
   0  12  13         18.91         23.61         4.05 o                         
   1  12  13          9.66         14.66         6.97 o                         
  -3  13  13          0.53         -0.08         3.66 o                         
  -2  13  13         60.73         58.52         5.33 o                         
  -1  13  13        319.87        343.30        20.04 o                         
   0  13  13         54.64         53.16         6.31 o                         
   1  13  13         84.53         78.31         8.79 o                         
  -3  14  13         43.38         47.19         6.42 o                         
  -2  14  13          9.24         10.55         4.19 o                         
  -1  14  13         61.57         69.93         6.20 o                         
   0  14  13         60.70         59.03         6.87 o                         
  -2  15  13          6.27          8.38         3.79 o                         
  -1  15  13        125.65        140.07         9.96 o                         
   0  15  13         36.59         33.88         5.18 o                         
  -2  16  13         11.85         11.58         3.85 o                         
  -1  16  13         60.23         52.84         7.63 o                         
   0  16  13         15.24         12.80         7.99 o                         
  -2   0  14         77.50         91.06        12.56 o                         
   0   0  14         38.41         50.93        12.65 o                         
  -3   1  14         26.35         46.67         6.47 o                         
  -2   1  14         19.06         20.47         2.75 o                         
  -1   1  14         20.70         12.00         5.96 o                         
   0   1  14          5.67         24.00         8.76 o                         
   1   1  14        224.92        249.01        21.79 o                         
  -3   2  14          8.96         11.42         3.38 o                         
  -2   2  14          0.27          0.22         2.05 o                         
  -1   2  14         16.65         33.21        11.35 o                         
   0   2  14         23.30         33.78        16.38 o                         
   1   2  14         36.11         54.24        10.29 o                         
  -3   3  14        111.64         93.34        14.97 o                         
  -2   3  14         47.12         48.46         4.28 o                         
  -1   3  14         27.09         32.33        13.14 o                         
   0   3  14         29.69         36.36        11.68 o                         
   1   3  14          0.26         -5.49         5.49 o                         
  -3   4  14         17.58         13.30         3.34 o                         
  -2   4  14          5.46          8.62         2.13 o                         
  -1   4  14         21.60         36.43         7.20 o                         
   0   4  14         93.39        101.96        12.72 o                         
   1   4  14         12.67          5.13         5.82 o                         
  -3   5  14          0.04         -2.73         2.73 o                         
  -2   5  14        222.69        229.30        22.75 o                         
  -1   5  14         45.95         64.99        10.32 o                         
   0   5  14        202.35        222.56        20.76 o                         
  -3   6  14         40.35         49.50         5.11 o                         
  -2   6  14          6.00          6.64         2.67 o                         
  -1   6  14         13.86         16.85         5.84 o                         
   0   6  14          8.69         11.49         8.27 o                         
  -3   7  14         36.39         37.81         4.60 o                         
  -2   7  14        219.82        124.38        23.03 o                         
   0   7  14          7.74         15.10         8.43 o                         
  -2   8  14          0.43          2.87         3.22 o                         
  -1   8  14         21.64         10.10         6.18 o                         
   0   8  14          2.94          2.16        12.16 o                         
  -2   9  14          3.43         -0.84         3.46 o                         
  -1   9  14        119.98         72.34        10.38 o                         
   0   9  14         57.18         57.37        11.52 o                         
  -2  10  14          5.49          1.74         5.07 o                         
  -1  10  14         43.48         38.94         5.75 o                         
  -1  11  14          2.86          0.45         3.90 o                         
                                                                                
