# Supplementary material for: Some thio­ether-ketones and their related derivatives
Source: Acta Crystallogr E Crystallogr Commun. 2025 May 13;81(Pt 6):520–9. doi: 10.1107/S2056989025004037 (PMC12142416; doi:10.1107/S2056989025004037)
Supplement: Supplementary file 13 [file e-81-00520-Ctrspsup16.hkl]

data_Ctrsp                                                                      
_shelx_title ' addison-mao-0719ar_auto_a.res in P2(1)/c'                        
_shelx_refln_list_code          4                                               
_shelx_F_calc_maximum      188.69                                               
_exptl_crystal_F_000       616.00                                               
_reflns_d_resolution_high  0.7855                                               
                                                                                
loop_                                                                           
 _space_group_symop_operation_xyz                                               
 'x, y, z'                                                                      
 '-x, y+1/2, -z+1/2'                                                            
 '-x, -y, -z'                                                                   
 'x, -y-1/2, z-1/2'                                                             
                                                                                
_cell_length_a     9.1219                                                       
_cell_length_b     8.6565                                                       
_cell_length_c    17.7935                                                       
_cell_angle_alpha  90.000                                                       
_cell_angle_beta   92.195                                                       
_cell_angle_gamma  90.000                                                       
                                                                                
_shelx_F_squared_multiplier     1.000                                           
                                                                                
loop_                                                                           
 _refln_index_h                                                                 
 _refln_index_k                                                                 
 _refln_index_l                                                                 
 _refln_F_squared_calc                                                          
 _refln_F_squared_meas                                                          
 _refln_F_squared_sigma                                                         
 _refln_observed_status                                                         
   1   0   0       6037.61       5805.93       126.06 o                         
   2   0   0         64.68         43.46         2.67 o                         
   3   0   0        280.92        284.19         6.04 o                         
   4   0   0       1742.76       1677.49        32.24 o                         
   5   0   0        389.01        355.11         3.21 o                         
   6   0   0        354.83        371.69         3.33 o                         
   7   0   0       1552.10       1702.47        13.01 o                         
   8   0   0       2336.46       2443.28        19.55 o                         
   9   0   0          6.62          7.22         0.55 o                         
  10   0   0         20.46         19.56         0.69 o                         
  11   0   0         27.47         24.30         1.16 o                         
   1   1   0       1000.36        950.05        12.55 o                         
   2   1   0       3464.86       3540.07        36.50 o                         
   3   1   0       4301.84       4369.68        45.19 o                         
   4   1   0        994.56        955.52        10.38 o                         
   5   1   0        654.32        622.99         3.80 o                         
   6   1   0          0.57          2.03         0.33 o                         
   7   1   0        792.79        828.53         4.85 o                         
   8   1   0          9.79         12.65         0.46 o                         
   9   1   0        119.57        135.36         1.48 o                         
  10   1   0         26.03         28.72         0.61 o                         
  11   1   0          0.03          0.40         0.40 o                         
   0   2   0       5660.14       5614.34        90.37 o                         
   1   2   0       5622.68       5410.34        65.60 o                         
   2   2   0        303.08        333.99         4.42 o                         
   3   2   0        336.78        350.74         4.78 o                         
   4   2   0        411.77        435.28         3.73 o                         
   5   2   0         34.44         41.52         0.60 o                         
   6   2   0          1.95          4.37         0.28 o                         
   7   2   0         26.69         28.34         0.58 o                         
   8   2   0        114.07        114.73         1.20 o                         
   9   2   0         27.88         28.20         0.60 o                         
  10   2   0         23.69         27.22         0.61 o                         
  11   2   0         11.23          9.81         0.93 o                         
   1   3   0        753.04        777.21         9.22 o                         
   2   3   0        853.23        889.36        16.07 o                         
   3   3   0       2277.00       2297.13        38.26 o                         
   4   3   0        268.60        308.67         3.08 o                         
   5   3   0        442.39        425.97         3.50 o                         
   6   3   0        491.90        510.20         3.52 o                         
   7   3   0         50.28         54.51         0.82 o                         
   8   3   0          5.67          4.46         0.37 o                         
   9   3   0        793.48        815.94        10.54 o                         
  10   3   0          1.09          0.29         0.36 o                         
  11   3   0          2.22          2.03         0.82 o                         
   0   4   0       4319.36       4100.51        60.24 o                         
   1   4   0         37.45         34.24         0.93 o                         
   2   4   0       1769.46       1709.51        28.53 o                         
   3   4   0        838.44        901.25        10.16 o                         
   4   4   0       1511.64       1435.76        12.70 o                         
   5   4   0        830.05        804.44         7.58 o                         
   6   4   0          1.40          2.14         0.39 o                         
   7   4   0        109.17        113.98         1.54 o                         
   8   4   0         56.23         56.81         1.28 o                         
   9   4   0          0.72          1.06         0.34 o                         
  10   4   0          3.39          5.80         0.45 o                         
   1   5   0        370.37        375.03         5.65 o                         
   2   5   0        563.48        535.25         7.43 o                         
   3   5   0       1790.51       1759.07        19.72 o                         
   4   5   0        342.10        329.63         3.29 o                         
   5   5   0        529.66        505.13         5.17 o                         
   6   5   0         54.61         46.08         1.01 o                         
   7   5   0         20.13         20.52         0.72 o                         
   8   5   0        208.84        221.89         3.53 o                         
   9   5   0        119.31        125.91         2.34 o                         
  10   5   0         32.00         33.70         4.92 o                         
   0   6   0          0.14          2.38         0.76 o                         
   1   6   0        663.36        634.22         9.27 o                         
   2   6   0        127.99        133.37         2.22 o                         
   3   6   0        251.78        239.35         4.58 o                         
   4   6   0        115.29        108.87         2.15 o                         
   5   6   0        244.71        227.60         3.14 o                         
   6   6   0         57.18         58.73         1.57 o                         
   7   6   0         14.61         13.62         0.77 o                         
   8   6   0          4.77          5.04         0.48 o                         
   9   6   0          0.70          0.68         0.47 o                         
   1   7   0         33.16         28.87         1.19 o                         
   2   7   0        653.34        611.64        12.49 o                         
   3   7   0        223.87        234.72         5.88 o                         
   4   7   0        384.30        384.82         8.55 o                         
   5   7   0          2.20          1.45         0.73 o                         
   6   7   0        195.24        208.78         4.93 o                         
   7   7   0          8.95          8.75         0.94 o                         
   8   7   0         27.87         32.59         1.13 o                         
   0   8   0        923.06        924.18        21.51 o                         
   1   8   0         68.55         66.67         2.08 o                         
   2   8   0         81.53         88.19         2.83 o                         
   3   8   0        113.01        118.50         3.85 o                         
   4   8   0        139.01        145.68         3.76 o                         
   5   8   0        127.96        115.43         2.72 o                         
   6   8   0         33.95         33.32         1.64 o                         
   7   8   0          0.24          0.05         0.55 o                         
   1   9   0        428.07        472.09         9.33 o                         
   2   9   0         90.74         85.69         2.90 o                         
   3   9   0         16.07         17.34         1.33 o                         
   4   9   0        126.89        130.72         6.98 o                         
   5   9   0          1.21          0.95         0.71 o                         
   6   9   0         20.08         20.19         1.84 o                         
   0  10   0          0.91          0.20         1.13 o                         
   1  10   0         66.10         79.04         2.99 o                         
   2  10   0          7.76          9.74         1.09 o                         
   3  10   0         45.55         51.01         5.14 o                         
   4  10   0         11.34         11.89         1.92 o                         
 -11   1   1         21.43         19.76         0.98 o                         
 -10   1   1         22.11         22.44         0.55 o                         
  -9   1   1          1.64          2.02         0.31 o                         
  -8   1   1        101.69        104.27         1.14 o                         
  -7   1   1          0.06          3.49         0.39 o                         
  -6   1   1       1333.30       1300.89         8.19 o                         
  -5   1   1        191.33        144.74         1.20 o                         
  -4   1   1       2834.74       3040.80        28.95 o                         
  -3   1   1        268.12        235.29         2.81 o                         
  -2   1   1       5929.43       5616.67        55.80 o                         
  -1   1   1        128.59        141.07         2.38 o                         
   0   1   1       1802.14       1753.47        21.11 o                         
   1   1   1        139.44        152.48         1.59 o                         
   2   1   1        291.54        283.68         3.48 o                         
   3   1   1        735.18        769.65         9.00 o                         
   4   1   1        350.26        360.72         4.68 o                         
   6   1   1       2511.02       2680.40        14.69 o                         
   7   1   1         51.74         53.06         0.74 o                         
   8   1   1        110.81        109.82         1.20 o                         
   9   1   1          0.10          0.08         0.32 o                         
  10   1   1        158.07        165.30         1.75 o                         
  11   1   1          1.45          1.52         0.58 o                         
 -11   2   1        204.50        178.71         4.80 o                         
 -10   2   1          5.97          5.07         0.37 o                         
  -9   2   1          2.34          3.77         0.35 o                         
  -8   2   1         19.58         17.16         0.47 o                         
  -7   2   1        816.52        842.77         5.26 o                         
  -6   2   1        287.44        291.21         2.17 o                         
  -5   2   1        514.63        524.52         3.49 o                         
  -4   2   1       5256.93       5762.43        41.92 o                         
  -3   2   1       8812.26       8720.75        98.27 o                         
  -2   2   1       1851.78       1877.42        20.76 o                         
  -1   2   1       2268.07       2100.07        26.32 o                         
   0   2   1       2208.06       2258.36        28.52 o                         
   1   2   1      20492.77      19238.24       221.03 o                         
   2   2   1        303.10        279.37         3.66 o                         
   3   2   1       1972.78       1973.16        22.14 o                         
   4   2   1       4162.19       4496.82        33.95 o                         
   5   2   1        632.45        564.13         3.79 o                         
   6   2   1        547.56        580.36         3.73 o                         
   7   2   1        593.74        611.90         4.00 o                         
   8   2   1         44.90         42.95         0.69 o                         
   9   2   1        240.30        235.68         2.38 o                         
  10   2   1          8.95          9.29         0.40 o                         
  11   2   1         32.25         33.17         1.76 o                         
 -11   3   1          0.24          0.24         0.50 o                         
 -10   3   1         20.91         19.60         0.62 o                         
  -9   3   1          2.37          3.81         0.44 o                         
  -8   3   1        344.12        360.89         3.39 o                         
  -7   3   1        617.85        617.80         4.44 o                         
  -6   3   1        243.61        239.04         1.95 o                         
  -5   3   1          1.69          3.09         0.27 o                         
  -4   3   1       2822.73       2815.69        19.76 o                         
  -3   3   1       2972.48       3062.59        42.38 o                         
  -2   3   1       2391.13       2423.84        27.60 o                         
  -1   3   1        661.89        740.60        11.64 o                         
   0   3   1         20.78         23.73         0.64 o                         
   1   3   1        483.64        437.78         5.84 o                         
   2   3   1        285.01        279.56         5.10 o                         
   3   3   1         11.60         26.61         0.94 o                         
   4   3   1       3354.84       3499.30        29.94 o                         
   5   3   1        606.73        606.91         4.23 o                         
   6   3   1        409.51        443.89         3.23 o                         
   7   3   1          3.92          6.01         0.39 o                         
   8   3   1         21.33         24.80         0.62 o                         
   9   3   1         46.93         59.50         1.03 o                         
  10   3   1        275.90        304.18         5.06 o                         
  11   3   1          3.88          3.74         0.73 o                         
 -10   4   1         39.73         37.55         0.93 o                         
  -9   4   1          0.49          0.09         0.39 o                         
  -8   4   1          0.14          0.06         0.39 o                         
  -7   4   1        133.29        117.79         1.65 o                         
  -6   4   1        332.07        340.54         3.22 o                         
  -5   4   1         23.93         20.81         0.59 o                         
  -4   4   1        718.63        725.30         6.58 o                         
  -3   4   1         51.47         53.80         1.17 o                         
  -2   4   1        790.24        739.56         9.48 o                         
  -1   4   1        152.60        148.25         2.89 o                         
   0   4   1       3436.19       3431.71        42.39 o                         
   1   4   1       1796.06       1947.66        30.81 o                         
   2   4   1       1194.93       1099.08        23.92 o                         
   3   4   1         11.01          9.98         0.45 o                         
   4   4   1        156.50        133.26         1.67 o                         
   5   4   1        265.08        252.41         2.57 o                         
   6   4   1        295.32        278.25         2.65 o                         
   7   4   1          1.40          0.91         0.34 o                         
   8   4   1         37.73         34.02         0.85 o                         
   9   4   1         36.92         31.89         0.78 o                         
  10   4   1          2.45          1.93         0.38 o                         
 -10   5   1          0.26          0.04         0.68 o                         
  -9   5   1         40.59         40.83         1.04 o                         
  -8   5   1        268.76        274.22         4.61 o                         
  -7   5   1         17.35         14.99         0.67 o                         
  -6   5   1         15.49         11.12         0.59 o                         
  -5   5   1       1464.75       1518.85        14.37 o                         
  -4   5   1        309.29        298.66         3.39 o                         
  -3   5   1         21.97         16.28         0.78 o                         
  -2   5   1       1758.07       1653.40        25.78 o                         
  -1   5   1          4.28         13.03         0.85 o                         
   0   5   1         85.74         71.17         1.91 o                         
   1   5   1          1.31          0.51         0.48 o                         
   2   5   1        497.31        484.73         9.26 o                         
   3   5   1        545.16        522.81         6.55 o                         
   4   5   1         96.72         85.48         1.50 o                         
   5   5   1         56.09         54.66         1.11 o                         
   6   5   1        643.41        637.98         8.01 o                         
   7   5   1        163.93        185.56         2.74 o                         
   8   5   1         74.95         66.20         1.58 o                         
   9   5   1          5.30          7.81         0.43 o                         
  10   5   1         65.42         47.06         2.78 o                         
  -9   6   1         32.44         31.88         1.07 o                         
  -8   6   1         22.71         22.80         0.85 o                         
  -7   6   1         73.96         72.29         1.73 o                         
  -6   6   1         39.06         38.17         1.19 o                         
  -5   6   1        353.59        340.78         5.06 o                         
  -4   6   1       1570.64       1523.26        19.26 o                         
  -3   6   1        231.15        220.16         4.73 o                         
  -2   6   1        533.25        534.00         9.03 o                         
  -1   6   1          2.60          1.10         0.49 o                         
   0   6   1          5.99          5.00         0.63 o                         
   1   6   1       2277.05       2203.22        35.87 o                         
   2   6   1         19.64         22.61         1.05 o                         
   3   6   1         65.02         64.48         1.91 o                         
   4   6   1        176.81        177.75         3.02 o                         
   5   6   1        566.34        533.71         9.89 o                         
   6   6   1        259.89        235.33         4.84 o                         
   7   6   1        110.48        113.00         2.82 o                         
   8   6   1         35.51         33.15         1.19 o                         
   9   6   1         87.56         87.44         5.09 o                         
  -8   7   1         97.53        100.62         4.97 o                         
  -7   7   1        339.79        342.15        12.25 o                         
  -6   7   1          5.26          7.34         0.76 o                         
  -5   7   1          1.54          1.79         0.72 o                         
  -4   7   1         45.02         38.31         1.47 o                         
  -3   7   1        824.19        800.31        16.46 o                         
  -2   7   1        829.70        855.79        17.25 o                         
  -1   7   1        160.35        144.71         3.38 o                         
   0   7   1        105.94         97.44         2.74 o                         
   1   7   1          2.70          0.88         0.64 o                         
   2   7   1          7.19          4.64         1.15 o                         
   3   7   1         39.37         31.24         2.16 o                         
   4   7   1          6.99          5.59         0.73 o                         
   5   7   1        366.14        374.78         6.24 o                         
   6   7   1        228.25        226.26         7.77 o                         
   7   7   1          0.13          0.15         0.48 o                         
   8   7   1          0.40          0.75         0.56 o                         
  -7   8   1          4.35          2.32         0.65 o                         
  -6   8   1          0.03          0.19         0.64 o                         
  -5   8   1          7.46          8.59         1.06 o                         
  -4   8   1        138.68        132.02         3.98 o                         
  -3   8   1         22.10         22.07         1.51 o                         
  -2   8   1        362.58        353.29         7.00 o                         
  -1   8   1         18.40         15.89         1.18 o                         
   0   8   1        275.74        311.96         6.20 o                         
   1   8   1          1.04          0.59         0.96 o                         
   2   8   1        271.80        296.80         8.55 o                         
   3   8   1          6.47          5.07         1.23 o                         
   4   8   1        431.65        443.01        11.86 o                         
   5   8   1          0.11          0.90         0.71 o                         
   6   8   1          1.95          4.13         0.78 o                         
   7   8   1          7.05          7.21         0.99 o                         
  -6   9   1          0.01          1.58         0.82 o                         
  -5   9   1         26.84         26.25         1.66 o                         
  -4   9   1          3.39          1.55         1.03 o                         
  -3   9   1         26.00         27.65         1.72 o                         
  -2   9   1          3.09          3.93         0.87 o                         
  -1   9   1          5.24          8.29         1.16 o                         
   0   9   1         39.27         37.03         2.12 o                         
   1   9   1         19.15         18.11         1.52 o                         
   2   9   1          8.14          9.92         1.19 o                         
   3   9   1         15.94         18.86         1.83 o                         
   4   9   1         23.34         22.38         1.58 o                         
   5   9   1          0.01          0.41         0.63 o                         
   6   9   1         12.68          9.84         1.85 o                         
  -4  10   1         51.67         46.49         2.77 o                         
  -3  10   1          0.17          0.30         0.95 o                         
  -2  10   1         36.33         35.56         2.63 o                         
  -1  10   1         56.05         58.73         4.24 o                         
   0  10   1         19.33         19.65         1.37 o                         
   1  10   1        138.37        171.61         5.88 o                         
   2  10   1         29.76         37.08         2.16 o                         
   3  10   1          2.17          2.30         0.89 o                         
 -11   0   2         49.22         47.49         1.72 o                         
 -10   0   2        425.68        446.77         5.40 o                         
  -9   0   2         25.44         25.65         0.82 o                         
  -8   0   2        648.60        669.49         5.89 o                         
  -7   0   2       1085.38       1184.68         9.46 o                         
  -6   0   2       1627.00       1719.97        13.39 o                         
  -5   0   2       2171.76       2278.97        17.25 o                         
  -4   0   2        338.43        345.08         6.03 o                         
  -3   0   2       1730.25       1799.76        25.81 o                         
  -2   0   2        156.88        129.36         3.22 o                         
  -1   0   2       1999.88       1999.51        35.95 o                         
   0   0   2        124.19         85.35         1.96 o                         
   1   0   2       1794.40       1713.42        55.14 o                         
   2   0   2      29122.71      27179.36       527.96 o                         
   3   0   2       1303.51       1346.30        20.92 o                         
   4   0   2       3074.96       2970.64        44.34 o                         
   5   0   2       1167.31       1154.09         9.84 o                         
   6   0   2       4032.25       4315.92        33.89 o                         
   7   0   2       1975.71       2061.19        18.12 o                         
   8   0   2        634.40        705.81         7.75 o                         
   9   0   2        195.75        200.64         2.79 o                         
  10   0   2        194.76        179.66         2.57 o                         
  11   0   2         11.28         12.48         1.59 o                         
 -11   1   2         40.04         37.43         1.58 o                         
 -10   1   2         27.15         25.91         0.59 o                         
  -9   1   2          6.32          6.73         0.36 o                         
  -8   1   2        179.54        185.14         1.61 o                         
  -7   1   2       1465.29       1580.81         8.80 o                         
  -6   1   2        846.30        892.72         5.78 o                         
  -5   1   2       1731.39       1827.20        10.89 o                         
  -4   1   2         65.61         58.16         1.22 o                         
  -3   1   2       3632.53       3612.71        33.20 o                         
  -2   1   2         77.92         91.64         1.40 o                         
   0   1   2       3411.72       3494.18        34.06 o                         
   1   1   2       1010.69        953.08         8.94 o                         
   2   1   2        853.52        823.98         8.45 o                         
   3   1   2        404.01        440.91         5.05 o                         
   4   1   2         42.00         44.51         1.30 o                         
   5   1   2       1656.68       1711.73         9.56 o                         
   6   1   2        684.97        710.82         4.11 o                         
   7   1   2        319.77        314.55         2.18 o                         
   8   1   2        381.26        406.02         3.03 o                         
   9   1   2         32.33         35.29         0.69 o                         
  10   1   2         42.72         41.64         0.72 o                         
  11   1   2        154.61        155.00         4.60 o                         
 -11   2   2          1.82          2.62         0.63 o                         
 -10   2   2          1.48          1.55         0.37 o                         
  -9   2   2        128.93        140.74         1.54 o                         
  -8   2   2        141.59        135.03         1.38 o                         
  -7   2   2         41.89         41.25         0.67 o                         
  -6   2   2          0.33          3.16         0.24 o                         
  -5   2   2        142.09        129.95         1.14 o                         
  -4   2   2       1203.93       1324.64         9.21 o                         
  -3   2   2       2069.10       2209.42        32.46 o                         
  -2   2   2        850.13        873.46        12.37 o                         
  -1   2   2       1893.74       1921.43        19.35 o                         
   0   2   2        756.75        739.75         7.92 o                         
   1   2   2        123.19        111.70         1.40 o                         
   2   2   2        881.01        872.49         8.82 o                         
   3   2   2        393.89        386.04         5.66 o                         
   4   2   2        219.24        265.51         2.64 o                         
   5   2   2        576.26        573.57         3.90 o                         
   6   2   2          0.50          1.24         0.25 o                         
   7   2   2         42.13         49.70         0.77 o                         
   8   2   2         73.91         70.75         1.01 o                         
   9   2   2        102.94        107.03         1.43 o                         
  10   2   2         11.14         11.52         0.40 o                         
  11   2   2         20.11         16.30         0.93 o                         
 -11   3   2         12.87          9.93         0.71 o                         
 -10   3   2          0.25          0.61         0.33 o                         
  -9   3   2          2.89          1.19         0.36 o                         
  -8   3   2        145.25        144.40         1.84 o                         
  -7   3   2       1391.68       1468.95        10.77 o                         
  -6   3   2          0.04          1.35         0.28 o                         
  -5   3   2        218.86        213.03         1.99 o                         
  -4   3   2        404.01        349.20         2.99 o                         
  -3   3   2        556.38        511.44         5.82 o                         
  -2   3   2         10.44         16.21         0.66 o                         
  -1   3   2       7242.68       7179.51        91.66 o                         
   0   3   2       2111.68       2082.53        21.90 o                         
   1   3   2        399.97        404.65         5.06 o                         
   2   3   2       2362.30       2448.42        51.74 o                         
   3   3   2         11.70         13.29         0.55 o                         
   4   3   2       1113.95       1114.19         9.57 o                         
   5   3   2         51.56         39.26         0.70 o                         
   6   3   2          9.91         14.35         0.45 o                         
   7   3   2        282.19        284.62         2.44 o                         
   8   3   2         69.20         70.35         1.06 o                         
   9   3   2         35.03         36.44         0.73 o                         
  10   3   2         34.39         38.44         0.78 o                         
  11   3   2        110.17         78.75         4.11 o                         
 -10   4   2        198.40        201.92         3.77 o                         
  -9   4   2         41.09         40.23         1.17 o                         
  -8   4   2         15.55         16.47         0.62 o                         
  -7   4   2          7.99          5.22         0.41 o                         
  -6   4   2        375.47        362.15         3.45 o                         
  -5   4   2          6.57          6.89         0.37 o                         
  -4   4   2        596.82        564.49         5.17 o                         
  -3   4   2       1920.31       1890.30        15.50 o                         
  -2   4   2        981.55        890.33        11.05 o                         
  -1   4   2        449.41        475.41         8.04 o                         
   0   4   2        154.24        142.80         2.41 o                         
   1   4   2        125.91        153.56         2.80 o                         
   2   4   2       7357.21       6958.56       106.65 o                         
   3   4   2        142.76        122.41         1.88 o                         
   4   4   2        814.19        822.06         9.06 o                         
   5   4   2        494.17        499.77         5.01 o                         
   6   4   2        337.32        340.94         3.28 o                         
   7   4   2        155.96        157.53         1.80 o                         
   8   4   2        128.15        149.59         1.87 o                         
   9   4   2        135.20        131.08         2.32 o                         
  10   4   2         72.80         54.51         2.12 o                         
 -10   5   2         23.36         21.27         1.26 o                         
  -9   5   2          3.71          3.03         0.37 o                         
  -8   5   2         23.88         31.50         0.94 o                         
  -7   5   2        227.17        268.28         3.29 o                         
  -6   5   2        707.81        705.21         6.74 o                         
  -5   5   2          1.71          1.91         0.43 o                         
  -4   5   2         17.28         19.14         0.59 o                         
  -3   5   2        476.66        482.91         5.74 o                         
  -2   5   2        265.64        238.96         4.18 o                         
  -1   5   2        882.81        812.74        10.93 o                         
   0   5   2        683.37        788.37        11.04 o                         
   1   5   2         84.11         73.30         1.74 o                         
   2   5   2        573.60        570.66        14.41 o                         
   3   5   2        242.09        233.39         5.38 o                         
   4   5   2        203.57        201.30         3.35 o                         
   5   5   2          5.29          6.39         0.51 o                         
   6   5   2        206.78        199.21         2.76 o                         
   7   5   2        382.50        367.64         5.07 o                         
   8   5   2         17.66         14.25         0.59 o                         
   9   5   2         23.64         26.50         0.71 o                         
  10   5   2         55.57         44.80         1.75 o                         
  -9   6   2        154.66        148.65         6.34 o                         
  -8   6   2          4.84          2.88         0.48 o                         
  -7   6   2         30.21         27.00         0.94 o                         
  -6   6   2         10.50          9.13         0.70 o                         
  -5   6   2         11.70         12.57         0.77 o                         
  -4   6   2         90.23         91.24         1.68 o                         
  -3   6   2       1474.16       1368.72        16.38 o                         
  -2   6   2        137.54        139.82         2.22 o                         
  -1   6   2        324.32        293.25         4.06 o                         
   0   6   2          0.33          1.94         0.51 o                         
   1   6   2        874.81        927.31        13.46 o                         
   2   6   2        117.72        106.24         2.54 o                         
   3   6   2       1014.76        999.12        16.06 o                         
   4   6   2         15.14         16.10         0.83 o                         
   5   6   2         41.75         37.87         1.21 o                         
   6   6   2          9.29         10.10         0.69 o                         
   7   6   2        173.94        169.78         3.49 o                         
   8   6   2         34.67         32.16         1.02 o                         
   9   6   2          0.08          0.01         0.58 o                         
  -8   7   2         11.60         15.36         0.87 o                         
  -7   7   2         90.15         90.66         3.21 o                         
  -6   7   2          3.25          2.36         0.66 o                         
  -5   7   2        446.34        448.25         8.03 o                         
  -4   7   2         49.41         55.12         1.74 o                         
  -3   7   2         39.13         35.92         1.15 o                         
  -2   7   2        112.38        104.37         2.16 o                         
  -1   7   2        104.13         94.82         2.23 o                         
   0   7   2        226.48        245.64         3.85 o                         
   1   7   2         10.62         10.73         0.77 o                         
   2   7   2        202.10        189.95         4.75 o                         
   3   7   2        242.19        235.45         5.59 o                         
   4   7   2          0.47          0.77         0.56 o                         
   5   7   2          6.17          5.81         0.78 o                         
   6   7   2          0.40          0.95         0.64 o                         
   7   7   2         14.52         14.56         0.76 o                         
   8   7   2         81.74         83.16         4.60 o                         
  -7   8   2         22.45         18.55         1.43 o                         
  -6   8   2        177.31        187.75         6.17 o                         
  -5   8   2        163.88        170.72         4.01 o                         
  -4   8   2         24.90         23.19         1.47 o                         
  -3   8   2        166.78        166.92         6.30 o                         
  -2   8   2          1.91          0.70         0.72 o                         
  -1   8   2        108.88        102.83         2.52 o                         
   0   8   2          0.40          0.35         0.77 o                         
   1   8   2         83.23         83.65         2.67 o                         
   2   8   2        757.42        780.97        20.72 o                         
   3   8   2        167.90        176.95         4.94 o                         
   4   8   2         18.15         22.06         1.63 o                         
   5   8   2         78.84         75.84         2.35 o                         
   6   8   2        167.81        164.25         3.36 o                         
   7   8   2        129.12        111.70         4.61 o                         
  -6   9   2        350.73        288.84        13.85 o                         
  -5   9   2          0.27          0.05         1.01 o                         
  -4   9   2          8.32          6.86         0.99 o                         
  -3   9   2          0.07          0.28         0.94 o                         
  -2   9   2        394.62        442.60        14.08 o                         
  -1   9   2        114.90        135.44         3.38 o                         
   0   9   2          1.15          0.89         1.05 o                         
   1   9   2        117.83        125.84         4.04 o                         
   2   9   2         36.89         37.15         1.95 o                         
   3   9   2          1.52          1.09         0.72 o                         
   4   9   2          0.48         -0.28         0.73 o                         
   5   9   2         47.14         47.26         2.10 o                         
   6   9   2        270.81        270.54        11.21 o                         
  -4  10   2          4.43          3.14         1.29 o                         
  -3  10   2         55.06         58.63         3.19 o                         
  -2  10   2          0.27          0.44         0.89 o                         
  -1  10   2        229.15        265.52        14.58 o                         
   0  10   2          1.53         -0.26         1.03 o                         
   1  10   2         99.55        115.09         3.86 o                         
   2  10   2         32.16         38.91         1.94 o                         
   3  10   2         62.42         65.09         4.23 o                         
   4  10   2         34.69         34.03         2.12 o                         
 -11   1   3         17.90         16.51         1.59 o                         
 -10   1   3        165.83        182.25         1.81 o                         
  -9   1   3          0.18          0.04         0.29 o                         
  -8   1   3         89.93         95.88         1.01 o                         
  -7   1   3         26.48         26.80         0.54 o                         
  -6   1   3        693.96        672.01         4.26 o                         
  -5   1   3          0.47          3.68         0.24 o                         
  -4   1   3        556.41        493.80         4.76 o                         
  -3   1   3       1016.69       1018.18         9.94 o                         
  -2   1   3       1304.82       1361.44        15.42 o                         
  -1   1   3       4046.43       3893.38        39.76 o                         
   0   1   3       9396.01       9283.11        82.07 o                         
   1   1   3       3628.91       3697.65        34.59 o                         
   2   1   3          1.36          1.94         0.27 o                         
   3   1   3        642.59        688.60         7.74 o                         
   4   1   3       2005.47       2091.00        14.48 o                         
   5   1   3         96.19        114.24         1.07 o                         
   6   1   3        125.50        135.36         1.19 o                         
   7   1   3         40.96         36.73         0.62 o                         
   8   1   3        755.11        805.33         5.89 o                         
   9   1   3         10.37         12.12         0.47 o                         
  10   1   3         52.49         48.74         0.89 o                         
  11   1   3          1.25          1.69         0.52 o                         
 -11   2   3         32.23         28.70         1.39 o                         
 -10   2   3         52.00         53.66         0.94 o                         
  -9   2   3        615.15        659.14         4.99 o                         
  -8   2   3         28.85         27.75         0.60 o                         
  -7   2   3         59.50         61.62         0.81 o                         
  -6   2   3         10.73         11.06         0.34 o                         
  -5   2   3        768.05        798.58         5.09 o                         
  -4   2   3         41.64         34.55         0.58 o                         
  -3   2   3        186.60        228.24         5.10 o                         
  -2   2   3       2040.30       1911.98        25.24 o                         
  -1   2   3       6473.19       6507.56        66.53 o                         
   0   2   3        517.64        550.51         5.23 o                         
   1   2   3        348.77        339.47         3.66 o                         
   2   2   3       1021.24        920.17         9.23 o                         
   3   2   3      10346.35      10464.57        91.93 o                         
   4   2   3        543.84        498.14         3.89 o                         
   5   2   3       1066.64       1093.32         6.78 o                         
   6   2   3        660.63        687.31         4.73 o                         
   7   2   3       1119.45       1163.19         7.90 o                         
   8   2   3         44.20         38.70         0.72 o                         
   9   2   3         87.07        100.28         1.27 o                         
  10   2   3         33.27         31.62         0.60 o                         
  11   2   3         46.65         43.78         2.00 o                         
 -11   3   3        132.54        109.45         5.67 o                         
 -10   3   3        122.12        133.46         2.00 o                         
  -9   3   3         16.20         14.91         0.51 o                         
  -8   3   3          1.19          1.48         0.35 o                         
  -7   3   3         88.67         93.54         1.14 o                         
  -6   3   3        693.55        671.20         5.08 o                         
  -5   3   3        558.35        496.19         3.82 o                         
  -4   3   3         13.51         20.09         0.54 o                         
  -3   3   3        792.03        854.28         9.29 o                         
  -2   3   3        134.12        104.69         3.06 o                         
  -1   3   3       2654.65       2532.75        46.72 o                         
   0   3   3       7354.59       7290.08        68.42 o                         
   1   3   3         91.29        113.24         1.89 o                         
   2   3   3        102.63        107.45         2.20 o                         
   3   3   3        258.53        300.17         3.07 o                         
   4   3   3       1982.97       2008.08        16.31 o                         
   5   3   3         86.06        105.08         1.20 o                         
   6   3   3        494.26        515.03         4.05 o                         
   7   3   3        850.06        901.33         6.81 o                         
   8   3   3        459.97        487.98         4.34 o                         
   9   3   3          1.19          0.87         0.31 o                         
  10   3   3         65.08         64.08         1.19 o                         
 -10   4   3         41.21         41.49         0.92 o                         
  -9   4   3          0.63          0.11         0.32 o                         
  -8   4   3          2.96          7.75         0.50 o                         
  -7   4   3        182.70        149.47         1.78 o                         
  -6   4   3          3.44          2.56         0.34 o                         
  -5   4   3        257.33        272.23         2.80 o                         
  -4   4   3         80.85         93.86         1.34 o                         
  -3   4   3        841.93        908.22         7.59 o                         
  -2   4   3          3.38          3.96         0.38 o                         
  -1   4   3        402.60        416.05         5.32 o                         
   0   4   3         72.84         52.03         1.33 o                         
   1   4   3        803.85        824.90         9.66 o                         
   2   4   3         90.56         78.30         1.64 o                         
   3   4   3          0.92          6.13         0.75 o                         
   4   4   3       1053.36        992.70        12.75 o                         
   5   4   3         50.84         54.66         0.89 o                         
   6   4   3        581.94        592.21         5.59 o                         
   7   4   3        100.64         81.99         1.20 o                         
   8   4   3        124.86        121.63         1.58 o                         
   9   4   3          1.54          1.62         0.33 o                         
  10   4   3          0.20          1.21         0.44 o                         
 -10   5   3         73.57         53.14         2.74 o                         
  -9   5   3         24.65         29.30         0.69 o                         
  -8   5   3          5.50          4.96         0.49 o                         
  -7   5   3          8.84          8.67         0.53 o                         
  -6   5   3        269.45        265.57         3.31 o                         
  -5   5   3         13.13         12.03         0.55 o                         
  -4   5   3       1171.65       1179.30        10.26 o                         
  -3   5   3       1355.99       1360.98        12.68 o                         
  -2   5   3         61.51         53.77         1.17 o                         
  -1   5   3          3.38          8.04         1.18 o                         
   0   5   3        488.51        424.72         6.39 o                         
   1   5   3        922.29        872.72        14.01 o                         
   2   5   3         12.98         14.01         0.76 o                         
   3   5   3        330.21        312.30         5.17 o                         
   4   5   3          0.40          1.06         0.39 o                         
   5   5   3        176.86        161.25         2.05 o                         
   6   5   3          8.14          9.18         0.54 o                         
   7   5   3          0.48          1.44         0.42 o                         
   8   5   3         51.81         47.79         1.15 o                         
   9   5   3         64.23         68.36         1.86 o                         
  10   5   3          3.46          1.75         0.40 o                         
  -9   6   3        174.83        151.31        12.09 o                         
  -8   6   3          0.03          0.32         0.45 o                         
  -7   6   3          7.97          9.47         0.66 o                         
  -6   6   3          9.45          6.79         0.62 o                         
  -5   6   3        863.99        861.48         9.60 o                         
  -4   6   3        176.01        179.35         2.65 o                         
  -3   6   3       1179.36       1142.37        14.40 o                         
  -2   6   3       2163.63       2183.11        25.74 o                         
  -1   6   3        727.20        705.02         8.32 o                         
   0   6   3          0.95          2.39         0.51 o                         
   1   6   3          3.28          2.66         0.47 o                         
   2   6   3        507.37        535.96        10.39 o                         
   3   6   3       4236.99       4148.05        67.99 o                         
   4   6   3          2.26          2.35         0.50 o                         
   5   6   3        260.71        252.56         4.58 o                         
   6   6   3        416.87        414.20         6.78 o                         
   7   6   3         51.24         54.36         1.69 o                         
   8   6   3         39.74         37.06         1.02 o                         
   9   6   3         44.72         39.25         1.53 o                         
  -8   7   3         38.91         38.21         1.88 o                         
  -7   7   3         74.41         79.06         3.18 o                         
  -6   7   3        132.45        134.97         4.00 o                         
  -5   7   3        419.45        433.91         8.76 o                         
  -4   7   3        196.12        186.83         5.05 o                         
  -3   7   3        484.26        476.93         7.82 o                         
  -2   7   3        112.07        100.30         2.00 o                         
  -1   7   3        461.64        466.42         6.98 o                         
   0   7   3        428.63        442.52         5.86 o                         
   1   7   3          0.84          2.19         0.58 o                         
   2   7   3        178.01        192.39         4.86 o                         
   3   7   3        253.74        258.16         6.99 o                         
   4   7   3          0.29          1.10         0.58 o                         
   5   7   3         33.08         28.48         1.24 o                         
   6   7   3         31.55         33.44         1.35 o                         
   7   7   3        114.34        113.76         3.46 o                         
   8   7   3         13.42          9.99         0.93 o                         
  -7   8   3          2.01          0.51         0.63 o                         
  -6   8   3          2.74          2.88         0.59 o                         
  -5   8   3         18.97         16.94         1.08 o                         
  -4   8   3          0.50          0.90         0.75 o                         
  -3   8   3         19.33         16.79         1.04 o                         
  -2   8   3         96.07        102.15         2.95 o                         
  -1   8   3          0.23          0.50         0.74 o                         
   0   8   3        453.06        457.67         6.97 o                         
   1   8   3        136.20        139.16         3.61 o                         
   2   8   3        155.87        175.84         4.64 o                         
   3   8   3        126.99        131.09         3.22 o                         
   4   8   3        315.68        327.26         6.47 o                         
   5   8   3         16.28         16.40         1.08 o                         
   6   8   3         67.16         76.25         2.26 o                         
   7   8   3          0.09          0.21         0.61 o                         
  -6   9   3         71.86         55.84         3.04 o                         
  -5   9   3         19.05         19.73         1.73 o                         
  -4   9   3         31.22         37.99         2.01 o                         
  -3   9   3        162.43        160.29         6.11 o                         
  -2   9   3         15.03         14.94         1.17 o                         
  -1   9   3         78.47         82.34         3.05 o                         
   0   9   3         51.71         59.85         2.38 o                         
   1   9   3          0.28          0.99         1.09 o                         
   2   9   3          3.71          3.92         1.16 o                         
   3   9   3          0.97          2.38         0.71 o                         
   4   9   3         30.33         31.86         1.90 o                         
   5   9   3         15.85         16.01         1.21 o                         
   6   9   3          0.76          1.46         0.63 o                         
  -4  10   3         35.81         29.16         2.65 o                         
  -3  10   3          0.45          1.31         0.87 o                         
  -2  10   3        101.29        119.28         6.58 o                         
  -1  10   3         49.75         48.62         3.32 o                         
   0  10   3          3.20          3.20         0.96 o                         
   1  10   3          3.56          4.03         0.95 o                         
   2  10   3          5.34          7.79         1.02 o                         
   3  10   3         17.76         19.52         1.78 o                         
   4  10   3          7.57          6.46         0.94 o                         
 -11   0   4         43.47         36.48         2.53 o                         
 -10   0   4        164.92        172.23         2.61 o                         
  -9   0   4         70.95         76.82         1.46 o                         
  -8   0   4        543.42        552.62         5.43 o                         
  -7   0   4        788.86        839.39         7.36 o                         
  -6   0   4         27.82         22.37         0.59 o                         
  -5   0   4        525.52        588.17         4.89 o                         
  -4   0   4        260.15        291.86         4.12 o                         
  -3   0   4       3150.01       3146.92        46.95 o                         
  -2   0   4        487.29        485.09         7.32 o                         
  -1   0   4      13716.84      13306.92       182.96 o                         
   0   0   4        286.06        281.90         5.91 o                         
   1   0   4       2977.14       2870.02        48.09 o                         
   2   0   4         20.11         15.11         0.90 o                         
   3   0   4          9.44         11.00         1.01 o                         
   4   0   4       7125.28       6941.81        64.42 o                         
   5   0   4          1.36          2.96         0.38 o                         
   6   0   4        549.86        557.47         5.52 o                         
   7   0   4          1.44          2.12         0.41 o                         
   8   0   4       1058.46       1105.13        12.37 o                         
   9   0   4         10.79         10.28         0.55 o                         
  10   0   4        208.72        236.30         4.52 o                         
  11   0   4         46.33         41.29         1.97 o                         
 -11   1   4          5.70          7.52         1.02 o                         
 -10   1   4         30.84         31.44         0.64 o                         
  -9   1   4         62.79         65.60         0.95 o                         
  -8   1   4        118.47        124.75         1.28 o                         
  -7   1   4        205.53        228.96         2.02 o                         
  -6   1   4        206.55        225.57         1.81 o                         
  -5   1   4       2155.81       2146.49        12.31 o                         
  -4   1   4        435.17        421.15         3.22 o                         
  -3   1   4        390.38        378.77         4.31 o                         
  -2   1   4        329.96        349.17         4.43 o                         
  -1   1   4        373.21        362.48         4.36 o                         
   0   1   4      15508.43      15238.65       134.02 o                         
   1   1   4      35605.66      33042.77       304.88 o                         
   2   1   4         22.41         22.97         0.70 o                         
   3   1   4          2.30          5.50         0.48 o                         
   4   1   4        226.55        213.79         1.84 o                         
   5   1   4         86.00        112.38         1.10 o                         
   6   1   4         47.77         51.74         0.67 o                         
   7   1   4         92.79         95.13         1.05 o                         
   8   1   4        920.65        993.31         6.96 o                         
   9   1   4        694.74        722.21         5.60 o                         
  10   1   4          4.22          4.22         0.33 o                         
  11   1   4          7.00          7.10         0.54 o                         
 -11   2   4         34.41         30.98         1.98 o                         
 -10   2   4          0.04         -0.04         0.30 o                         
  -9   2   4         32.17         30.49         0.67 o                         
  -8   2   4        267.82        268.15         2.42 o                         
  -7   2   4        182.43        181.36         1.62 o                         
  -6   2   4          3.36          3.96         0.25 o                         
  -5   2   4         59.68         59.33         0.73 o                         
  -4   2   4        157.32        164.59         1.47 o                         
  -3   2   4        187.08        190.85         2.88 o                         
  -2   2   4        174.01        181.83         2.90 o                         
  -1   2   4         33.27         48.62         0.95 o                         
   0   2   4        611.46        635.99         6.50 o                         
   1   2   4       1954.29       1920.54        16.94 o                         
   2   2   4        470.37        517.72         5.27 o                         
   3   2   4        683.82        791.01         7.73 o                         
   4   2   4        369.79        356.87         2.74 o                         
   5   2   4        906.02        872.76         5.66 o                         
   6   2   4         15.41         17.17         0.43 o                         
   7   2   4        185.23        197.57         1.73 o                         
   8   2   4         23.90         22.85         0.57 o                         
   9   2   4         38.35         38.99         0.77 o                         
  10   2   4         11.36          9.47         0.36 o                         
  11   2   4         24.31         23.43         2.02 o                         
 -11   3   4          0.09         -0.03         0.59 o                         
 -10   3   4         20.86         22.14         0.55 o                         
  -9   3   4         41.75         48.61         0.86 o                         
  -8   3   4          1.19          1.61         0.36 o                         
  -7   3   4         61.89         56.63         0.89 o                         
  -6   3   4        278.52        293.35         2.48 o                         
  -5   3   4       1236.18       1168.29         7.78 o                         
  -4   3   4        117.19        138.43         1.38 o                         
  -3   3   4       2222.03       2021.35        16.91 o                         
  -2   3   4        224.50        175.04         3.90 o                         
  -1   3   4       2502.89       2452.13        27.52 o                         
   0   3   4        179.75        184.28         2.82 o                         
   1   3   4        548.53        489.07         5.69 o                         
   2   3   4       1596.59       1539.10        19.45 o                         
   3   3   4          5.72          6.79         0.34 o                         
   4   3   4        815.03        807.01         6.69 o                         
   5   3   4        116.11        111.83         1.41 o                         
   6   3   4         31.60         24.26         0.58 o                         
   7   3   4        118.66        108.96         1.31 o                         
   8   3   4         10.08         12.19         0.49 o                         
   9   3   4         27.88         28.60         0.64 o                         
  10   3   4         14.58         13.82         0.52 o                         
 -10   4   4         67.39         60.74         1.74 o                         
  -9   4   4         56.13         49.72         0.91 o                         
  -8   4   4        605.27        652.79         7.83 o                         
  -7   4   4          4.21          6.09         0.44 o                         
  -6   4   4         14.64         12.30         0.53 o                         
  -5   4   4        241.49        257.95         2.56 o                         
  -4   4   4        285.67        250.93         2.57 o                         
  -3   4   4        333.41        336.47         3.32 o                         
  -2   4   4         38.20         26.82         0.68 o                         
  -1   4   4       1948.42       1927.25        20.49 o                         
   0   4   4       1026.08        901.97         9.42 o                         
   1   4   4        211.27        239.76         3.30 o                         
   2   4   4         62.78         55.42         1.07 o                         
   3   4   4        517.42        516.12         5.65 o                         
   4   4   4       3242.27       3155.08        29.06 o                         
   5   4   4        205.22        185.44         2.05 o                         
   6   4   4        406.99        430.67         5.16 o                         
   7   4   4        278.24        291.56         3.00 o                         
   8   4   4         95.94         97.93         1.65 o                         
   9   4   4        102.85         99.23         1.68 o                         
  10   4   4        153.52        138.09         4.41 o                         
 -10   5   4         17.40         11.65         1.15 o                         
  -9   5   4        117.37        120.79         2.42 o                         
  -8   5   4         41.10         39.44         0.90 o                         
  -7   5   4         27.92         21.66         0.76 o                         
  -6   5   4          2.17          3.35         0.43 o                         
  -5   5   4         48.74         49.94         0.99 o                         
  -4   5   4       2179.12       2190.52        19.76 o                         
  -3   5   4        344.09        339.89         3.60 o                         
  -2   5   4          5.10          3.30         0.39 o                         
  -1   5   4         87.65         68.50         1.50 o                         
   0   5   4        580.48        508.54         8.69 o                         
   1   5   4        195.09        190.36         4.37 o                         
   2   5   4         96.84         91.87         2.69 o                         
   3   5   4        156.86        155.68         2.87 o                         
   4   5   4        224.03        236.04         3.26 o                         
   5   5   4         71.77         67.34         1.28 o                         
   6   5   4          0.43          1.30         0.45 o                         
   7   5   4         23.39         30.62         0.86 o                         
   8   5   4        124.80        131.94         2.73 o                         
   9   5   4        151.78        151.60         3.77 o                         
  -9   6   4         40.58         36.00         2.40 o                         
  -8   6   4          0.49          1.08         0.42 o                         
  -7   6   4        228.80        259.25         4.87 o                         
  -6   6   4         41.78         33.14         0.99 o                         
  -5   6   4        277.45        264.27         4.33 o                         
  -4   6   4          2.51          4.00         0.52 o                         
  -3   6   4        188.75        204.56         3.16 o                         
  -2   6   4        498.62        498.94         6.02 o                         
  -1   6   4        139.77        141.34         2.52 o                         
   0   6   4        193.24        174.86         3.03 o                         
   1   6   4         75.88         58.84         1.45 o                         
   2   6   4         10.35         13.00         0.80 o                         
   3   6   4       2851.59       2775.25        56.06 o                         
   4   6   4        141.60        145.57         4.56 o                         
   5   6   4        534.30        531.43        10.04 o                         
   6   6   4         33.81         33.97         1.32 o                         
   7   6   4         45.54         48.92         1.24 o                         
   8   6   4         17.97         19.41         0.72 o                         
   9   6   4         20.88         19.17         2.13 o                         
  -8   7   4         43.61         41.61         1.83 o                         
  -7   7   4          2.19          2.00         0.54 o                         
  -6   7   4         23.94         24.06         1.04 o                         
  -5   7   4        138.25        139.55         3.11 o                         
  -4   7   4         24.24         27.37         1.09 o                         
  -3   7   4        535.80        546.73        10.22 o                         
  -2   7   4        179.25        172.66         3.32 o                         
  -1   7   4         58.71         59.88         1.88 o                         
   0   7   4         35.54         31.36         1.08 o                         
   1   7   4        522.47        516.56         9.07 o                         
   2   7   4         23.72         27.02         1.27 o                         
   3   7   4          0.17          0.62         0.63 o                         
   4   7   4        265.55        278.55         7.13 o                         
   5   7   4         47.15         40.78         1.58 o                         
   6   7   4         12.13         11.08         0.86 o                         
   7   7   4          4.39          5.13         0.54 o                         
   8   7   4          1.19          0.41         0.44 o                         
  -7   8   4          0.82          0.49         0.58 o                         
  -6   8   4        144.90        150.52         4.74 o                         
  -5   8   4         32.52         34.41         1.52 o                         
  -4   8   4         53.81         56.92         1.88 o                         
  -3   8   4          0.45          0.73         0.63 o                         
  -2   8   4        276.77        294.92         5.66 o                         
  -1   8   4        715.12        718.36        17.26 o                         
   0   8   4        388.07        426.07         7.74 o                         
   1   8   4        107.08         88.62         4.25 o                         
   2   8   4        242.05        235.33         4.80 o                         
   3   8   4          7.17         11.09         1.01 o                         
   4   8   4         88.96         91.40         2.65 o                         
   5   8   4          0.57          0.81         0.58 o                         
   6   8   4          6.76          8.64         0.72 o                         
   7   8   4         51.14         34.48         2.60 o                         
  -6   9   4         92.83         68.00         5.94 o                         
  -5   9   4         53.54         47.55         2.52 o                         
  -4   9   4        557.22        577.16        14.24 o                         
  -3   9   4         13.57         14.04         1.23 o                         
  -2   9   4          0.80          0.20         0.68 o                         
  -1   9   4          8.69          8.63         1.16 o                         
   0   9   4        555.16        646.66        12.88 o                         
   1   9   4         18.73         16.60         1.75 o                         
   2   9   4          0.13          0.58         1.00 o                         
   3   9   4         96.53        113.64         2.96 o                         
   4   9   4         14.96         15.15         1.07 o                         
   5   9   4          9.97          8.16         0.83 o                         
   6   9   4          0.70          0.33         0.86 o                         
  -4  10   4          0.53          0.52         0.76 o                         
  -3  10   4         29.60         29.22         2.85 o                         
  -2  10   4         38.78         37.08         4.72 o                         
  -1  10   4        207.90        224.35         8.85 o                         
   0  10   4         86.67         96.46         3.36 o                         
   1  10   4        148.75        178.17         5.16 o                         
   2  10   4         20.83         18.31         2.46 o                         
   3  10   4         56.90         64.76         2.65 o                         
   4  10   4          5.78          6.46         1.19 o                         
 -11   1   5          8.93          8.11         0.84 o                         
 -10   1   5         52.11         48.17         0.75 o                         
  -9   1   5         15.58         17.23         0.52 o                         
  -8   1   5        308.14        325.63         3.21 o                         
  -7   1   5          5.27          6.88         0.35 o                         
  -6   1   5        181.23        178.37         1.43 o                         
  -5   1   5        243.18        250.95         1.86 o                         
  -4   1   5       1823.57       1847.98        12.11 o                         
  -3   1   5       2688.46       2684.18        26.94 o                         
  -2   1   5       4409.03       4417.49        51.05 o                         
  -1   1   5       3887.22       3865.29        34.03 o                         
   0   1   5        399.73        388.52         3.77 o                         
   1   1   5        108.00        118.76         2.06 o                         
   2   1   5        928.05        998.51        10.43 o                         
   3   1   5          0.73          5.57         0.53 o                         
   4   1   5          1.57          5.18         0.26 o                         
   5   1   5       1964.94       2105.02        12.35 o                         
   6   1   5         16.31         20.29         0.44 o                         
   7   1   5        211.17        231.24         1.86 o                         
   8   1   5         39.69         43.33         0.72 o                         
   9   1   5        122.90        130.00         1.43 o                         
  10   1   5        127.38        116.59         1.51 o                         
  11   1   5          3.54          2.50         0.68 o                         
 -11   2   5         75.58         67.19         3.34 o                         
 -10   2   5        143.39        150.31         1.99 o                         
  -9   2   5        147.01        149.68         1.56 o                         
  -8   2   5          4.72          5.81         0.37 o                         
  -7   2   5       1236.15       1327.92         9.08 o                         
  -6   2   5          3.17          3.50         0.26 o                         
  -5   2   5         11.26         16.04         0.38 o                         
  -4   2   5          4.65          4.94         0.40 o                         
  -3   2   5       2838.03       2960.51        29.64 o                         
  -2   2   5        507.34        457.77         6.08 o                         
  -1   2   5        689.58        684.95         7.07 o                         
   0   2   5       1619.45       1504.02        14.46 o                         
   1   2   5       2226.59       2112.73        17.64 o                         
   2   2   5        451.05        435.36         4.45 o                         
   3   2   5        954.04        998.16         8.96 o                         
   4   2   5        620.68        625.94         4.54 o                         
   5   2   5       3162.46       3132.35        19.10 o                         
   6   2   5        406.38        408.88         3.42 o                         
   7   2   5        354.27        388.06         3.08 o                         
   8   2   5        257.97        282.12         2.48 o                         
   9   2   5        136.55        153.16         1.58 o                         
  10   2   5         13.47         13.37         0.42 o                         
 -10   3   5          7.98          6.64         0.39 o                         
  -9   3   5         18.66         22.39         0.62 o                         
  -8   3   5        433.52        465.61         5.13 o                         
  -7   3   5          3.51          2.61         0.35 o                         
  -6   3   5        186.22        176.90         1.91 o                         
  -5   3   5         14.74         21.76         0.50 o                         
  -4   3   5       4579.47       4499.17        29.38 o                         
  -3   3   5       2273.15       2287.36        17.11 o                         
  -2   3   5        171.09        142.18         2.05 o                         
  -1   3   5         48.69         45.66         1.06 o                         
   0   3   5         15.95          8.89         0.52 o                         
   1   3   5       1282.41       1320.29        12.79 o                         
   2   3   5       2225.11       2216.18        26.69 o                         
   3   3   5         14.25         19.47         0.56 o                         
   4   3   5        554.54        532.29         5.19 o                         
   5   3   5        582.80        570.94         5.07 o                         
   6   3   5         79.35         89.34         1.12 o                         
   7   3   5         73.62         73.88         1.06 o                         
   8   3   5          7.59          9.84         0.45 o                         
   9   3   5        239.27        239.08         2.55 o                         
  10   3   5         60.83         55.09         1.35 o                         
 -10   4   5         59.64         55.73         2.92 o                         
  -9   4   5         31.59         35.77         0.77 o                         
  -8   4   5        213.12        216.69         3.11 o                         
  -7   4   5          1.24          1.34         0.35 o                         
  -6   4   5        152.23        166.14         2.26 o                         
  -5   4   5          5.19          5.18         0.38 o                         
  -4   4   5        243.20        263.98         2.70 o                         
  -3   4   5         99.01        103.08         1.64 o                         
  -2   4   5         92.88         98.94         1.28 o                         
  -1   4   5       1360.28       1359.21        12.39 o                         
   0   4   5        769.32        818.90         8.45 o                         
   1   4   5        124.98        125.87         2.11 o                         
   2   4   5        676.97        645.92         8.10 o                         
   3   4   5          5.69          5.24         0.33 o                         
   4   4   5        240.21        256.01         2.77 o                         
   5   4   5         10.81         15.49         0.63 o                         
   6   4   5         54.07         49.71         0.89 o                         
   7   4   5         87.02         79.74         1.21 o                         
   8   4   5         59.17         69.55         1.22 o                         
   9   4   5          0.04          0.17         0.32 o                         
  10   4   5         23.41         22.11         1.19 o                         
 -10   5   5         12.47         11.16         1.06 o                         
  -9   5   5         34.81         29.52         0.71 o                         
  -8   5   5        121.11        132.26         2.41 o                         
  -7   5   5         32.37         37.88         0.95 o                         
  -6   5   5         47.21         41.61         0.91 o                         
  -5   5   5          0.69          1.35         0.36 o                         
  -4   5   5        890.92        879.42         9.80 o                         
  -3   5   5         51.65         50.44         0.96 o                         
  -2   5   5        285.10        283.06         3.63 o                         
  -1   5   5       1050.20       1043.79        11.27 o                         
   0   5   5        453.86        446.26         5.83 o                         
   1   5   5        552.17        554.88         9.31 o                         
   2   5   5        317.27        303.58         6.45 o                         
   3   5   5        296.90        298.56         5.31 o                         
   4   5   5         48.52         49.36         1.17 o                         
   5   5   5         15.75         17.45         0.67 o                         
   6   5   5        336.98        345.05         4.92 o                         
   7   5   5          0.32          0.90         0.44 o                         
   8   5   5          7.72          4.78         0.43 o                         
   9   5   5          0.06          1.11         0.39 o                         
  -9   6   5         10.64          8.98         1.71 o                         
  -8   6   5         46.99         47.87         1.37 o                         
  -7   6   5        468.37        493.91         9.90 o                         
  -6   6   5          2.91          2.07         0.43 o                         
  -5   6   5        237.88        225.98         3.58 o                         
  -4   6   5         59.89         54.39         1.18 o                         
  -3   6   5        637.08        630.65         9.28 o                         
  -2   6   5        658.35        671.16         9.27 o                         
  -1   6   5         20.43         14.97         0.69 o                         
   0   6   5        775.33        773.47         9.39 o                         
   1   6   5        327.38        311.67         6.29 o                         
   2   6   5          9.23         12.85         0.74 o                         
   3   6   5         21.83         20.69         0.97 o                         
   4   6   5        177.46        176.42         3.78 o                         
   5   6   5        902.35        889.37        19.00 o                         
   6   6   5        310.49        309.53         6.30 o                         
   7   6   5         26.13         24.66         0.98 o                         
   8   6   5         91.26         95.57         3.09 o                         
   9   6   5         37.96         26.97         2.18 o                         
  -8   7   5         70.61         55.01         2.61 o                         
  -7   7   5         22.96         21.22         0.82 o                         
  -6   7   5          0.10         -0.32         0.59 o                         
  -5   7   5          2.91          3.29         0.69 o                         
  -4   7   5        217.72        221.60         4.54 o                         
  -3   7   5       1069.08       1090.86        20.54 o                         
  -2   7   5         45.84         37.22         1.33 o                         
  -1   7   5        234.87        242.95         4.19 o                         
   0   7   5          1.72          2.78         0.56 o                         
   1   7   5        579.58        594.72        12.04 o                         
   2   7   5         37.39         35.48         1.40 o                         
   3   7   5         54.21         51.62         1.69 o                         
   4   7   5         21.09         23.48         1.36 o                         
   5   7   5         55.62         57.99         1.75 o                         
   6   7   5          1.09          1.46         0.60 o                         
   7   7   5          2.01          1.04         0.45 o                         
   8   7   5         16.64         12.58         1.12 o                         
  -7   8   5         41.19         30.43         2.34 o                         
  -6   8   5        417.89        434.30        13.08 o                         
  -5   8   5         71.38         68.46         2.00 o                         
  -4   8   5          1.89          1.19         0.61 o                         
  -3   8   5         85.59         84.39         2.04 o                         
  -2   8   5         93.75         88.04         2.57 o                         
  -1   8   5          0.61          1.50         0.84 o                         
   0   8   5        101.26         95.71         2.63 o                         
   1   8   5        168.59        167.97         6.52 o                         
   2   8   5        520.79        542.22         9.39 o                         
   3   8   5          2.10          1.68         0.74 o                         
   4   8   5         36.22         37.33         1.62 o                         
   5   8   5          2.33          2.33         0.64 o                         
   6   8   5        277.43        267.63         5.36 o                         
   7   8   5          2.12          0.77         0.83 o                         
  -6   9   5          0.85          1.32         1.24 o                         
  -5   9   5         36.43         35.57         2.27 o                         
  -4   9   5         34.30         36.46         2.13 o                         
  -3   9   5         10.39         10.61         0.89 o                         
  -2   9   5          0.01          0.29         0.59 o                         
  -1   9   5        445.28        460.66        14.35 o                         
   0   9   5         29.33         32.07         1.94 o                         
   1   9   5         22.62         20.28         1.66 o                         
   2   9   5         94.21        116.86         3.13 o                         
   3   9   5         12.21         13.45         0.89 o                         
   4   9   5          0.18         -0.08         0.56 o                         
   5   9   5         16.04         13.24         0.90 o                         
  -3  10   5          0.14         -0.10         0.89 o                         
  -2  10   5         24.38         21.21         1.61 o                         
  -1  10   5         11.03         13.80         1.30 o                         
   0  10   5         41.32         51.00         2.76 o                         
   1  10   5          2.24          3.21         0.86 o                         
   2  10   5          6.61          4.00         1.18 o                         
   3  10   5         32.35         28.17         1.61 o                         
 -11   0   6         21.87         17.04         1.40 o                         
 -10   0   6        212.64        234.92         3.21 o                         
  -9   0   6        168.87        176.74         2.48 o                         
  -8   0   6       1479.67       1562.81        17.87 o                         
  -7   0   6        686.69        729.56         9.29 o                         
  -6   0   6       3249.53       3378.19        25.93 o                         
  -5   0   6        153.23        151.73         1.72 o                         
  -4   0   6        215.46        223.11         2.24 o                         
  -3   0   6       1060.56        947.07        14.68 o                         
  -2   0   6        443.65        476.78         7.91 o                         
  -1   0   6       1635.87       1539.61        21.03 o                         
   0   0   6      26609.02      26951.60       413.54 o                         
   1   0   6       6904.79       6571.64        83.88 o                         
   2   0   6        538.22        456.36         7.83 o                         
   3   0   6         26.39         29.10         0.98 o                         
   4   0   6         34.03         39.20         0.87 o                         
   5   0   6         40.96         36.89         0.89 o                         
   6   0   6       3100.36       3267.88        30.27 o                         
   7   0   6          9.10         10.10         0.56 o                         
   8   0   6         86.08         83.88         1.68 o                         
   9   0   6         92.60         91.94         1.58 o                         
  10   0   6        200.47        195.85         4.17 o                         
  11   0   6         12.90         10.31         1.00 o                         
 -11   1   6         19.09         16.13         1.41 o                         
 -10   1   6         11.51          9.66         0.37 o                         
  -9   1   6         85.68         84.74         1.05 o                         
  -8   1   6        166.29        174.97         2.02 o                         
  -7   1   6       1700.12       1734.16        12.02 o                         
  -6   1   6        214.33        230.20         1.77 o                         
  -5   1   6          2.61          4.28         0.23 o                         
  -4   1   6         20.40         26.36         0.45 o                         
  -3   1   6       1646.62       1465.44        12.65 o                         
  -2   1   6         92.51         86.37         1.66 o                         
  -1   1   6       3210.54       3082.15        28.05 o                         
   0   1   6        707.87        729.16         7.35 o                         
   1   1   6       2175.85       2316.48        21.05 o                         
   2   1   6        303.86        321.67         3.98 o                         
   3   1   6       3879.18       3859.24        32.63 o                         
   4   1   6          3.90          2.00         0.21 o                         
   5   1   6          0.32          1.83         0.25 o                         
   6   1   6         97.92         89.21         0.97 o                         
   7   1   6        208.11        225.10         2.05 o                         
   8   1   6        199.10        207.85         1.90 o                         
   9   1   6         21.05         25.06         0.59 o                         
  10   1   6        110.62        108.63         1.50 o                         
  11   1   6         75.23         59.14         3.86 o                         
 -11   2   6         35.24         30.83         1.83 o                         
 -10   2   6         28.89         34.32         0.68 o                         
  -9   2   6          7.29          9.04         0.41 o                         
  -8   2   6         39.50         36.41         0.72 o                         
  -7   2   6        202.96        203.65         2.06 o                         
  -6   2   6        124.99        118.67         1.25 o                         
  -5   2   6        661.30        667.32         4.42 o                         
  -4   2   6         35.35         48.59         0.68 o                         
  -3   2   6         11.54         16.16         0.44 o                         
  -2   2   6        866.20        912.35        10.46 o                         
  -1   2   6        457.42        433.91         5.07 o                         
   0   2   6       1019.94       1020.97        10.48 o                         
   1   2   6         90.06        101.54         1.57 o                         
   2   2   6         67.74         69.06         1.28 o                         
   3   2   6          8.55          5.52         0.27 o                         
   4   2   6        136.02        123.31         1.18 o                         
   5   2   6         25.92         24.66         0.52 o                         
   6   2   6          3.42          6.09         0.33 o                         
   7   2   6         79.23         80.09         1.01 o                         
   8   2   6          8.93          7.80         0.41 o                         
   9   2   6          0.81          1.97         0.30 o                         
  10   2   6          5.86          6.59         0.37 o                         
 -10   3   6         10.92         13.75         0.55 o                         
  -9   3   6          0.11          0.95         0.33 o                         
  -8   3   6        222.85        241.94         2.81 o                         
  -7   3   6          4.93          5.10         0.37 o                         
  -6   3   6        142.68        132.33         1.43 o                         
  -5   3   6          0.67          2.60         0.26 o                         
  -4   3   6        553.48        553.59         4.26 o                         
  -3   3   6       3667.82       3605.41        24.43 o                         
  -2   3   6        246.87        282.32         3.27 o                         
  -1   3   6        650.60        617.68         6.29 o                         
   0   3   6        648.10        634.22         6.25 o                         
   1   3   6       1838.19       1918.75        15.87 o                         
   2   3   6        117.95        125.17         1.53 o                         
   3   3   6       2782.88       2604.77        25.87 o                         
   4   3   6         35.28         24.75         0.56 o                         
   5   3   6         12.78         18.04         0.49 o                         
   6   3   6        282.81        303.22         3.14 o                         
   7   3   6         46.89         54.04         0.87 o                         
   8   3   6         17.18         18.38         0.54 o                         
   9   3   6        104.67         92.32         1.23 o                         
  10   3   6         98.58         89.79         3.13 o                         
 -10   4   6        149.17        132.07         9.60 o                         
  -9   4   6         67.71         70.86         1.41 o                         
  -8   4   6         45.40         51.22         0.96 o                         
  -7   4   6         39.91         47.08         0.94 o                         
  -6   4   6       1865.92       1977.48        20.41 o                         
  -5   4   6        154.91        152.34         1.83 o                         
  -4   4   6          0.65          2.82         0.31 o                         
  -3   4   6         78.85         64.73         1.02 o                         
  -2   4   6         53.00         54.29         0.87 o                         
  -1   4   6         98.73        100.22         1.33 o                         
   0   4   6        379.76        398.88         3.97 o                         
   1   4   6       1031.26        958.45        10.07 o                         
   2   4   6       3140.44       3018.60        39.22 o                         
   3   4   6         84.76         63.94         1.08 o                         
   4   4   6          0.65          2.08         0.31 o                         
   5   4   6         14.92         14.78         0.50 o                         
   6   4   6        408.39        388.72         4.46 o                         
   7   4   6         99.88         93.67         1.73 o                         
   8   4   6        150.20        155.77         3.20 o                         
   9   4   6         27.08         25.72         0.65 o                         
  10   4   6         16.06         12.62         1.26 o                         
  -9   5   6         33.52         30.00         0.82 o                         
  -8   5   6         36.08         39.17         0.88 o                         
  -7   5   6        215.48        216.16         3.02 o                         
  -6   5   6          0.22          0.70         0.38 o                         
  -5   5   6         55.66         52.72         1.03 o                         
  -4   5   6         51.34         50.08         0.90 o                         
  -3   5   6       1075.96       1070.99        12.45 o                         
  -2   5   6       3119.62       3120.26        29.48 o                         
  -1   5   6        824.72        857.21         8.29 o                         
   0   5   6         44.19         40.19         1.16 o                         
   1   5   6         13.86         15.18         0.69 o                         
   2   5   6        297.28        313.51         4.94 o                         
   3   5   6        358.61        369.49         8.34 o                         
   4   5   6        336.71        309.12         5.34 o                         
   5   5   6        398.88        394.19         6.06 o                         
   6   5   6        353.64        350.29         5.65 o                         
   7   5   6         18.61         16.04         0.70 o                         
   8   5   6          0.33          0.08         0.35 o                         
   9   5   6         30.46         26.78         1.22 o                         
  -9   6   6         39.38         36.95         2.13 o                         
  -8   6   6         18.85         16.69         0.73 o                         
  -7   6   6         83.71         95.89         1.68 o                         
  -6   6   6          2.53          2.89         0.44 o                         
  -5   6   6        187.67        196.66         2.98 o                         
  -4   6   6        673.47        664.94         9.49 o                         
  -3   6   6         77.44         76.33         1.30 o                         
  -2   6   6         38.81         36.58         0.96 o                         
  -1   6   6         33.79         34.50         0.91 o                         
   0   6   6          0.41          2.81         0.64 o                         
   1   6   6         17.07         21.08         0.85 o                         
   2   6   6        215.85        209.00         4.44 o                         
   3   6   6        106.41        109.37         3.31 o                         
   4   6   6        147.71        140.64         4.09 o                         
   5   6   6        163.40        154.25         3.28 o                         
   6   6   6          3.99          3.85         0.56 o                         
   7   6   6        160.83        153.58         3.40 o                         
   8   6   6          0.01          0.45         0.35 o                         
  -8   7   6         20.28         13.41         1.12 o                         
  -7   7   6         29.13         28.90         1.22 o                         
  -6   7   6         10.94         13.46         0.85 o                         
  -5   7   6        109.35        111.44         2.40 o                         
  -4   7   6        534.17        552.95        10.69 o                         
  -3   7   6          1.61          3.41         0.59 o                         
  -2   7   6        230.85        231.92         3.71 o                         
  -1   7   6         54.01         56.81         1.57 o                         
   0   7   6        316.18        314.45         6.27 o                         
   1   7   6         83.36         88.75         2.75 o                         
   2   7   6          3.74          2.95         0.62 o                         
   3   7   6        924.74        965.84        19.89 o                         
   4   7   6          1.67          1.44         0.65 o                         
   5   7   6          7.21          7.61         0.78 o                         
   6   7   6         13.13         12.94         0.88 o                         
   7   7   6          7.36          9.41         0.68 o                         
   8   7   6         11.36          9.75         1.20 o                         
  -7   8   6         17.66         13.37         1.34 o                         
  -6   8   6        188.28        182.77         8.24 o                         
  -5   8   6         50.16         52.05         2.12 o                         
  -4   8   6         16.63         17.05         1.03 o                         
  -3   8   6          0.45          0.05         0.60 o                         
  -2   8   6        161.72        175.30         3.28 o                         
  -1   8   6         67.53         70.69         1.89 o                         
   0   8   6         51.67         55.35         3.22 o                         
   1   8   6        177.34        186.99         6.00 o                         
   2   8   6        195.63        196.79         5.06 o                         
   3   8   6         23.18         23.97         1.27 o                         
   4   8   6          8.07          9.18         0.93 o                         
   5   8   6         43.73         45.93         1.95 o                         
   6   8   6        175.18        168.81         3.86 o                         
   7   8   6         74.94         47.45         3.21 o                         
  -5   9   6         35.54         29.45         4.14 o                         
  -4   9   6          9.60          8.90         0.70 o                         
  -3   9   6         43.71         43.73         2.03 o                         
  -2   9   6        198.84        219.38         7.44 o                         
  -1   9   6          0.18          1.42         0.83 o                         
   0   9   6         86.15         94.05         5.84 o                         
   1   9   6          6.70          6.53         1.22 o                         
   2   9   6        465.75        523.46        10.59 o                         
   3   9   6         97.00         92.96         2.93 o                         
   4   9   6         21.32         17.44         0.89 o                         
   5   9   6        136.12        131.95         4.17 o                         
  -2  10   6         32.08         29.49         1.76 o                         
  -1  10   6         86.29         79.11         3.63 o                         
   0  10   6         22.90         20.12         1.42 o                         
   1  10   6         30.53         30.17         1.81 o                         
   2  10   6         87.24         85.67         4.83 o                         
   3  10   6        115.19        117.83         4.66 o                         
 -11   1   7         62.25         44.36         3.03 o                         
 -10   1   7         57.92         54.36         0.83 o                         
  -9   1   7          0.29          0.95         0.28 o                         
  -8   1   7        387.43        419.62         3.65 o                         
  -7   1   7        109.89        130.32         1.35 o                         
  -6   1   7        792.39        766.07         5.75 o                         
  -5   1   7         64.23         76.95         0.87 o                         
  -4   1   7        203.30        173.62         1.41 o                         
  -3   1   7        173.51        164.13         1.51 o                         
  -2   1   7       1346.00       1300.66        12.97 o                         
  -1   1   7       1408.05       1377.68        16.08 o                         
   0   1   7       8635.41       8585.46        73.52 o                         
   1   1   7       1671.62       1644.71        18.19 o                         
   2   1   7          5.09          5.77         0.49 o                         
   3   1   7          5.83          3.30         0.25 o                         
   4   1   7       1801.26       1793.00        14.03 o                         
   5   1   7          1.26          2.98         0.26 o                         
   6   1   7         84.77         75.52         0.91 o                         
   7   1   7        343.15        362.75         3.45 o                         
   8   1   7         16.69         18.53         0.51 o                         
   9   1   7          4.23          3.92         0.32 o                         
  10   1   7         12.53         14.64         0.46 o                         
 -10   2   7        157.39        161.06         2.88 o                         
  -9   2   7        326.85        342.59         3.84 o                         
  -8   2   7        173.33        180.70         1.88 o                         
  -7   2   7        895.87        911.35         7.40 o                         
  -6   2   7         67.64         75.07         0.88 o                         
  -5   2   7       1615.23       1579.52        10.09 o                         
  -4   2   7        408.30        443.56         3.29 o                         
  -3   2   7        104.04        107.95         1.32 o                         
  -2   2   7       2461.47       2411.47        18.00 o                         
  -1   2   7        445.82        430.52         5.16 o                         
   0   2   7        125.66        115.02         1.84 o                         
   1   2   7          3.28          6.59         0.76 o                         
   2   2   7        415.36        397.40         3.32 o                         
   3   2   7       1206.06       1140.96         8.12 o                         
   4   2   7        320.87        329.34         2.62 o                         
   5   2   7         20.14         28.49         0.55 o                         
   6   2   7        213.96        211.17         2.07 o                         
   7   2   7        772.34        800.45         7.83 o                         
   8   2   7        242.94        260.13         2.88 o                         
   9   2   7        213.02        237.15         2.51 o                         
  10   2   7          2.62          2.21         0.35 o                         
 -10   3   7         56.30         52.25         1.50 o                         
  -9   3   7         59.46         56.81         0.98 o                         
  -8   3   7          4.77          5.92         0.42 o                         
  -7   3   7        299.21        283.92         3.40 o                         
  -6   3   7        575.79        541.88         5.44 o                         
  -5   3   7        277.38        273.43         2.38 o                         
  -4   3   7        547.06        546.64         4.38 o                         
  -3   3   7         55.26         66.44         0.87 o                         
  -2   3   7       1315.73       1240.02         9.90 o                         
  -1   3   7       2113.81       2141.84        16.00 o                         
   0   3   7        693.86        641.73         5.69 o                         
   1   3   7        825.62        874.62         7.82 o                         
   2   3   7        201.96        160.04         1.81 o                         
   3   3   7        593.50        574.54         6.19 o                         
   4   3   7        128.48        123.59         2.10 o                         
   5   3   7         36.03         38.85         0.80 o                         
   6   3   7          9.72          8.66         0.42 o                         
   7   3   7         45.45         50.96         0.84 o                         
   8   3   7         36.06         33.69         0.72 o                         
   9   3   7          8.75          8.85         0.42 o                         
  10   3   7          6.22          5.93         0.61 o                         
 -10   4   7         48.55         50.50         2.20 o                         
  -9   4   7          0.22         -0.18         0.28 o                         
  -8   4   7        115.59        127.74         1.78 o                         
  -7   4   7          0.17          0.24         0.40 o                         
  -6   4   7        316.72        303.44         3.35 o                         
  -5   4   7          2.08          3.11         0.33 o                         
  -4   4   7         98.98         98.09         1.23 o                         
  -3   4   7        619.25        661.46         6.34 o                         
  -2   4   7         54.12         70.14         1.04 o                         
  -1   4   7        395.16        414.34         3.77 o                         
   0   4   7         40.84         47.05         0.88 o                         
   1   4   7        341.30        369.60         4.43 o                         
   2   4   7        218.66        198.56         2.70 o                         
   3   4   7         68.97         68.73         1.19 o                         
   4   4   7         14.97         15.36         0.50 o                         
   5   4   7         83.37         82.80         1.30 o                         
   6   4   7        226.83        210.59         2.78 o                         
   7   4   7         21.16         20.03         0.59 o                         
   8   4   7         41.07         48.32         1.01 o                         
   9   4   7          0.90          0.28         0.30 o                         
  10   4   7         13.38         10.09         1.40 o                         
  -9   5   7         13.43         10.16         0.63 o                         
  -8   5   7         37.07         36.60         0.85 o                         
  -7   5   7         21.11         24.84         0.71 o                         
  -6   5   7         36.15         28.81         0.80 o                         
  -5   5   7        264.45        264.23         4.22 o                         
  -4   5   7        176.69        189.13         2.25 o                         
  -3   5   7         30.58         24.07         0.63 o                         
  -2   5   7       2602.98       2577.43        27.56 o                         
  -1   5   7        273.71        282.27         3.17 o                         
   0   5   7        489.01        509.60         5.20 o                         
   1   5   7        394.74        362.65         5.34 o                         
   2   5   7        760.69        775.78        10.47 o                         
   3   5   7         48.36         50.00         1.25 o                         
   4   5   7        674.73        673.80        12.36 o                         
   5   5   7        282.24        304.65         5.51 o                         
   6   5   7        158.87        153.39         3.15 o                         
   7   5   7        201.37        200.21         3.99 o                         
   8   5   7          1.43          1.74         0.35 o                         
   9   5   7          0.64          1.21         0.57 o                         
  -9   6   7         31.83         25.92         1.49 o                         
  -8   6   7         81.47         86.97         2.70 o                         
  -7   6   7         20.82         20.03         0.66 o                         
  -6   6   7         16.57         14.64         0.64 o                         
  -5   6   7        327.38        339.67         4.31 o                         
  -4   6   7         44.08         38.80         0.91 o                         
  -3   6   7        101.19         93.18         1.74 o                         
  -2   6   7         42.08         35.19         1.01 o                         
  -1   6   7         61.89         65.11         1.27 o                         
   0   6   7        441.24        426.69         5.04 o                         
   1   6   7         10.65         12.54         0.72 o                         
   2   6   7        413.26        434.48         9.35 o                         
   3   6   7        150.30        137.03         3.94 o                         
   4   6   7         23.92         22.85         1.05 o                         
   5   6   7        121.14        123.89         3.07 o                         
   6   6   7         27.64         23.60         1.01 o                         
   7   6   7        150.82        148.55         4.11 o                         
   8   6   7         63.41         59.75         2.57 o                         
  -8   7   7          0.68          0.50         0.46 o                         
  -7   7   7          7.37          7.31         0.55 o                         
  -6   7   7         76.11         77.17         2.78 o                         
  -5   7   7          8.62          9.50         0.68 o                         
  -4   7   7         37.19         37.08         1.15 o                         
  -3   7   7          2.72          2.35         0.54 o                         
  -2   7   7        885.44        932.13        13.47 o                         
  -1   7   7        816.92        866.05        10.74 o                         
   0   7   7        186.44        171.02         2.91 o                         
   1   7   7        113.59        108.24         2.25 o                         
   2   7   7        141.55        137.18         3.53 o                         
   3   7   7        784.17        839.10        15.16 o                         
   4   7   7        566.27        570.43        15.25 o                         
   5   7   7          2.56          1.60         0.58 o                         
   6   7   7        220.86        220.32         7.81 o                         
   7   7   7          2.71          1.44         0.50 o                         
   8   7   7         10.92         12.19         1.39 o                         
  -7   8   7         26.42         20.85         1.44 o                         
  -6   8   7         50.56         53.76         1.66 o                         
  -5   8   7          0.13          0.51         0.51 o                         
  -4   8   7        442.26        459.23        12.28 o                         
  -3   8   7         19.88         21.42         0.99 o                         
  -2   8   7          1.59          1.80         0.59 o                         
  -1   8   7        301.54        312.46         7.74 o                         
   0   8   7        285.73        302.51         9.76 o                         
   1   8   7          1.53          1.65         0.89 o                         
   2   8   7        112.55        116.63         3.00 o                         
   3   8   7        190.11        210.08         4.42 o                         
   4   8   7        256.46        273.52         5.22 o                         
   5   8   7         15.10         18.05         0.87 o                         
   6   8   7          7.55          8.88         0.89 o                         
  -5   9   7          9.21          8.12         1.98 o                         
  -4   9   7         14.88         12.72         1.43 o                         
  -3   9   7         29.23         25.74         1.59 o                         
  -2   9   7         11.21         13.29         0.90 o                         
  -1   9   7          0.77          1.99         0.67 o                         
   0   9   7         44.87         43.11         1.97 o                         
   1   9   7         75.46         80.34         3.05 o                         
   2   9   7          0.04          0.49         0.76 o                         
   3   9   7         44.79         44.20         1.81 o                         
   4   9   7          6.88          7.80         0.62 o                         
   5   9   7         16.66         13.91         1.93 o                         
  -2  10   7          0.09         -0.08         0.77 o                         
  -1  10   7          1.47          2.22         1.33 o                         
   0  10   7         36.95         39.53         3.47 o                         
   1  10   7          0.16          0.92         1.06 o                         
   2  10   7         20.13         25.06         2.33 o                         
   3  10   7         44.45         36.94         1.90 o                         
 -10   0   8        146.29        150.84         2.34 o                         
  -9   0   8         30.60         32.68         0.85 o                         
  -8   0   8         91.95         98.02         1.88 o                         
  -7   0   8        749.68        789.68        10.48 o                         
  -6   0   8        537.40        504.24         5.51 o                         
  -5   0   8         55.77         53.55         0.88 o                         
  -4   0   8       5951.80       5688.36        43.11 o                         
  -3   0   8        427.34        407.82         3.94 o                         
  -2   0   8       1169.17       1147.52        12.48 o                         
  -1   0   8       1230.11       1137.74        18.20 o                         
   0   0   8       2682.04       2574.50        36.94 o                         
   1   0   8       2213.37       2490.42        34.36 o                         
   2   0   8          9.52         16.98         0.61 o                         
   3   0   8       2487.67       2264.82        27.66 o                         
   4   0   8       1000.93        909.90        11.15 o                         
   5   0   8        192.58        195.57         2.36 o                         
   6   0   8        952.41        962.69         8.90 o                         
   7   0   8        167.47        171.00         2.56 o                         
   8   0   8        449.58        474.44         7.56 o                         
   9   0   8        329.69        362.39         6.94 o                         
  10   0   8         38.45         41.44         1.31 o                         
 -10   1   8         15.88         18.10         0.53 o                         
  -9   1   8         49.26         50.41         0.79 o                         
  -8   1   8         49.90         55.97         0.87 o                         
  -7   1   8         33.22         34.67         0.64 o                         
  -6   1   8        556.17        572.61         4.58 o                         
  -5   1   8       1121.93       1107.22         6.90 o                         
  -4   1   8        784.21        824.30         5.26 o                         
  -3   1   8        121.21        116.27         1.06 o                         
  -2   1   8        165.25        173.50         1.92 o                         
  -1   1   8       3947.38       4010.03        38.69 o                         
   0   1   8        397.51        362.96         4.08 o                         
   1   1   8        955.95        943.01         7.74 o                         
   2   1   8         90.37         99.72         1.12 o                         
   3   1   8         87.92         72.18         0.93 o                         
   4   1   8        112.24        105.29         1.21 o                         
   5   1   8        334.46        328.50         3.01 o                         
   6   1   8          3.89          5.51         0.35 o                         
   7   1   8         14.73         13.14         0.46 o                         
   8   1   8          8.06          9.59         0.43 o                         
   9   1   8         14.26         15.33         0.47 o                         
  10   1   8          0.04          0.10         0.26 o                         
 -10   2   8          1.74          1.74         0.36 o                         
  -9   2   8         35.28         38.49         0.70 o                         
  -8   2   8          0.34          0.81         0.32 o                         
  -7   2   8          0.37          3.07         0.34 o                         
  -6   2   8         69.09         79.54         1.03 o                         
  -5   2   8         14.12         20.05         0.45 o                         
  -4   2   8        139.68        150.15         1.43 o                         
  -3   2   8        845.61        815.50         6.33 o                         
  -2   2   8        896.33        843.55         6.45 o                         
  -1   2   8        124.70        118.37         1.33 o                         
   0   2   8          0.21          2.21         0.22 o                         
   1   2   8        655.65        700.35         5.42 o                         
   2   2   8        289.76        315.01         2.46 o                         
   3   2   8         47.56         44.56         0.73 o                         
   4   2   8        273.84        272.02         2.69 o                         
   5   2   8        123.73        126.95         1.46 o                         
   6   2   8          0.13          0.50         0.30 o                         
   7   2   8          5.10          4.67         0.38 o                         
   8   2   8         11.12         13.61         0.49 o                         
   9   2   8        152.91        152.63         2.06 o                         
  10   2   8          3.25          1.93         0.67 o                         
 -10   3   8        181.18        180.71         6.93 o                         
  -9   3   8        115.99        103.60         1.78 o                         
  -8   3   8         25.23         23.94         0.62 o                         
  -7   3   8         90.11        102.37         1.55 o                         
  -6   3   8        445.41        446.28         5.22 o                         
  -5   3   8         38.20         34.65         0.68 o                         
  -4   3   8         14.18         14.52         0.43 o                         
  -3   3   8        124.85        122.55         1.39 o                         
  -2   3   8        353.49        359.87         3.12 o                         
  -1   3   8       2178.94       2150.23        15.35 o                         
   0   3   8          6.34         10.67         0.37 o                         
   1   3   8        201.56        182.59         1.92 o                         
   2   3   8       1515.71       1497.40        13.18 o                         
   3   3   8        332.86        325.25         4.32 o                         
   4   3   8        179.95        201.10         2.47 o                         
   5   3   8       1264.98       1297.49        15.30 o                         
   6   3   8          8.17          8.01         0.45 o                         
   7   3   8          0.92          1.15         0.34 o                         
   8   3   8        122.41        137.20         1.79 o                         
   9   3   8         15.98         17.18         0.50 o                         
  10   3   8         38.28         32.48         3.14 o                         
 -10   4   8         51.40         41.71         1.83 o                         
  -9   4   8          9.23          9.97         0.43 o                         
  -8   4   8        318.27        336.12         5.63 o                         
  -7   4   8          1.65          1.16         0.37 o                         
  -6   4   8         93.45         74.82         1.34 o                         
  -5   4   8        221.47        226.39         3.00 o                         
  -4   4   8       2471.12       2472.03        25.30 o                         
  -3   4   8         15.75         13.23         0.45 o                         
  -2   4   8        130.50        128.79         1.54 o                         
  -1   4   8        204.93        181.74         2.12 o                         
   0   4   8        346.63        327.28         3.34 o                         
   1   4   8         40.71         55.53         1.10 o                         
   2   4   8        124.18        123.85         2.30 o                         
   3   4   8        317.68        300.64         4.00 o                         
   4   4   8       1126.15       1132.04        16.03 o                         
   5   4   8        281.37        287.51         4.65 o                         
   6   4   8          6.25          6.33         0.42 o                         
   7   4   8          0.08          0.19         0.35 o                         
   8   4   8        209.22        220.63         5.56 o                         
   9   4   8         56.53         59.73         1.46 o                         
  -9   5   8          3.60          4.39         0.96 o                         
  -8   5   8         25.17         21.84         0.60 o                         
  -7   5   8        141.44        143.40         2.28 o                         
  -6   5   8         25.25         21.32         0.75 o                         
  -5   5   8        532.10        518.46         7.18 o                         
  -4   5   8         64.82         58.35         1.12 o                         
  -3   5   8          0.28          0.96         0.32 o                         
  -2   5   8        122.78        126.65         1.86 o                         
  -1   5   8        595.12        589.48         7.36 o                         
   0   5   8       1882.26       1953.13        17.14 o                         
   1   5   8        568.60        550.08         6.31 o                         
   2   5   8         23.65         26.50         0.83 o                         
   3   5   8        114.79        110.40         2.20 o                         
   4   5   8        854.90        840.58        15.58 o                         
   5   5   8        411.12        418.78         8.44 o                         
   6   5   8        311.41        320.65         7.84 o                         
   7   5   8         62.67         59.80         1.36 o                         
   8   5   8        143.80        147.39         4.72 o                         
   9   5   8          4.99          5.52         1.08 o                         
  -8   6   8         36.21         39.31         1.16 o                         
  -7   6   8        146.59        139.86         2.84 o                         
  -6   6   8          4.63          5.86         0.48 o                         
  -5   6   8         63.40         63.29         1.29 o                         
  -4   6   8         33.17         33.52         0.87 o                         
  -3   6   8        268.85        275.58         3.72 o                         
  -2   6   8        404.33        438.52         5.53 o                         
  -1   6   8         35.38         37.06         0.98 o                         
   0   6   8         97.89        108.90         2.02 o                         
   1   6   8          9.01          6.31         0.57 o                         
   2   6   8        160.32        164.44         3.01 o                         
   3   6   8         21.39         20.83         0.90 o                         
   4   6   8         88.29         88.40         2.65 o                         
   5   6   8          0.41          0.15         0.53 o                         
   6   6   8          0.39          0.04         0.53 o                         
   7   6   8         47.91         45.99         1.55 o                         
   8   6   8          1.01          0.10         0.56 o                         
  -8   7   8          0.01          0.34         0.84 o                         
  -7   7   8          9.73         11.14         0.69 o                         
  -6   7   8        119.67        122.46         3.90 o                         
  -5   7   8        134.30        131.95         3.49 o                         
  -4   7   8         24.07         23.17         0.94 o                         
  -3   7   8         46.14         44.65         1.42 o                         
  -2   7   8         53.12         47.00         1.39 o                         
  -1   7   8        213.13        206.61         3.39 o                         
   0   7   8          0.55          1.02         0.52 o                         
   1   7   8         68.69         72.69         1.67 o                         
   2   7   8        588.66        589.46         8.22 o                         
   3   7   8        168.67        167.68         4.40 o                         
   4   7   8        116.60        117.49         3.99 o                         
   5   7   8        149.50        141.11         6.09 o                         
   6   7   8         24.98         24.10         1.16 o                         
   7   7   8          1.17          0.34         0.66 o                         
  -6   8   8         23.75         26.17         1.33 o                         
  -5   8   8         51.21         56.22         2.58 o                         
  -4   8   8        105.66         98.78         2.90 o                         
  -3   8   8         45.91         43.22         1.32 o                         
  -2   8   8         20.72         19.55         1.01 o                         
  -1   8   8         45.72         50.60         1.60 o                         
   0   8   8         34.09         37.46         1.45 o                         
   1   8   8        137.85        143.24         3.40 o                         
   2   8   8         12.92         12.84         1.02 o                         
   3   8   8         50.50         53.75         2.16 o                         
   4   8   8         50.25         46.04         1.79 o                         
   5   8   8         13.84         11.89         0.79 o                         
   6   8   8         25.29         25.46         1.64 o                         
  -4   9   8          7.28          4.46         0.71 o                         
  -3   9   8         37.87         39.35         3.01 o                         
  -2   9   8         22.49         25.94         1.42 o                         
  -1   9   8        301.08        343.86        13.17 o                         
   0   9   8        314.06        373.08        11.74 o                         
   1   9   8         26.66         27.18         2.55 o                         
   2   9   8          1.77          2.92         0.79 o                         
   3   9   8         25.76         26.87         1.69 o                         
   4   9   8         97.15         90.83         4.18 o                         
   5   9   8          5.60          2.28         1.03 o                         
  -1  10   8          0.26         -0.10         0.93 o                         
   0  10   8         11.21         10.86         1.70 o                         
   2  10   8          7.76         10.50         1.35 o                         
 -10   1   9         11.97          9.50         0.66 o                         
  -9   1   9        305.35        331.09         3.59 o                         
  -8   1   9        120.82        122.90         1.49 o                         
  -7   1   9         12.66         14.03         0.46 o                         
  -6   1   9        650.21        688.01         5.66 o                         
  -5   1   9        221.85        224.22         1.74 o                         
  -4   1   9        295.58        261.48         2.07 o                         
  -3   1   9        119.86        131.88         1.20 o                         
  -2   1   9        145.91        173.54         1.68 o                         
  -1   1   9        279.78        278.39         2.40 o                         
   0   1   9       2667.70       2646.01        17.07 o                         
   1   1   9       1563.91       1597.36         9.92 o                         
   2   1   9       2705.17       2546.80        15.65 o                         
   3   1   9        166.71        180.18         1.82 o                         
   4   1   9        319.99        326.18         3.39 o                         
   5   1   9          2.79          3.71         0.32 o                         
   6   1   9        786.54        807.10         7.89 o                         
   7   1   9         16.89         17.32         0.51 o                         
   8   1   9        109.63        104.66         1.26 o                         
   9   1   9        188.76        192.96         2.76 o                         
  10   1   9          3.61          3.58         0.47 o                         
 -10   2   9          2.36          1.61         0.53 o                         
  -9   2   9         31.99         35.74         0.72 o                         
  -8   2   9        241.31        265.94         2.78 o                         
  -7   2   9        838.49        834.21         9.25 o                         
  -6   2   9        102.54         97.93         1.13 o                         
  -5   2   9        648.95        637.04         5.71 o                         
  -4   2   9          0.05          1.19         0.24 o                         
  -3   2   9       6054.56       5829.16        40.99 o                         
  -2   2   9         16.59         16.70         0.42 o                         
  -1   2   9        419.97        417.81         3.38 o                         
   0   2   9       1947.20       1828.37        12.66 o                         
   1   2   9          8.71          9.58         0.33 o                         
   2   2   9        218.96        212.57         1.92 o                         
   3   2   9         31.89         31.91         0.62 o                         
   4   2   9        536.11        505.58         4.94 o                         
   5   2   9       1631.25       1632.27        14.92 o                         
   6   2   9        170.60        177.46         2.13 o                         
   7   2   9          6.01          4.38         0.40 o                         
   8   2   9          8.69          8.67         0.42 o                         
   9   2   9        115.07        117.66         1.45 o                         
  10   2   9         75.51         72.00         6.10 o                         
 -10   3   9         23.72         18.26         1.26 o                         
  -9   3   9         35.23         38.10         0.76 o                         
  -8   3   9         12.46         11.33         0.46 o                         
  -7   3   9         95.08         87.48         1.25 o                         
  -6   3   9        188.69        198.01         2.20 o                         
  -5   3   9        413.73        387.29         4.00 o                         
  -4   3   9         87.99         74.09         1.02 o                         
  -3   3   9         16.15         27.63         0.59 o                         
  -2   3   9        106.67        116.06         1.35 o                         
  -1   3   9        459.57        466.22         3.78 o                         
   0   3   9       2831.66       2913.57        19.84 o                         
   1   3   9       1040.99        974.69         7.36 o                         
   2   3   9       1550.26       1503.92        13.02 o                         
   3   3   9        131.48        119.75         1.55 o                         
   4   3   9        171.74        172.68         2.26 o                         
   5   3   9        159.09        167.79         1.96 o                         
   6   3   9        210.37        219.06         2.96 o                         
   7   3   9         17.07         18.86         0.58 o                         
   8   3   9        159.55        157.96         2.69 o                         
   9   3   9         17.98         15.52         0.49 o                         
  -9   4   9          1.29          1.75         0.32 o                         
  -8   4   9         17.61         23.14         0.69 o                         
  -7   4   9          3.12          2.36         0.37 o                         
  -6   4   9         90.70         88.72         1.34 o                         
  -5   4   9        139.45        135.55         1.85 o                         
  -4   4   9        513.67        504.70         6.14 o                         
  -3   4   9        362.18        362.71         3.62 o                         
  -2   4   9        387.28        393.89         3.61 o                         
  -1   4   9         10.29         11.32         0.45 o                         
   0   4   9        411.28        439.07         4.04 o                         
   1   4   9        218.80        204.61         2.24 o                         
   2   4   9        157.04        159.60         1.90 o                         
   3   4   9         24.42         27.19         0.72 o                         
   4   4   9        118.12        112.06         2.11 o                         
   5   4   9        305.45        311.56         4.38 o                         
   6   4   9        161.62        148.33         2.92 o                         
   7   4   9         39.66         39.69         0.90 o                         
   8   4   9          4.92          4.90         0.41 o                         
   9   4   9          2.37          2.59         0.45 o                         
  -9   5   9        183.07        177.39         5.90 o                         
  -8   5   9         73.20         80.16         1.48 o                         
  -7   5   9         28.62         28.43         0.77 o                         
  -6   5   9        194.61        215.84         3.23 o                         
  -5   5   9        306.71        314.62         3.48 o                         
  -4   5   9        188.82        193.69         3.08 o                         
  -3   5   9        117.58        113.41         1.72 o                         
  -2   5   9        490.30        533.83         6.42 o                         
  -1   5   9        120.66        121.01         1.63 o                         
   0   5   9         57.47         51.08         1.03 o                         
   1   5   9         10.37          9.96         0.54 o                         
   2   5   9        346.22        343.70         5.70 o                         
   3   5   9        602.19        587.03        10.43 o                         
   4   5   9         78.11         67.90         1.56 o                         
   5   5   9         83.61         82.17         2.16 o                         
   6   5   9        474.48        520.31        12.58 o                         
   7   5   9          0.59          0.95         0.42 o                         
   8   5   9          2.97          2.99         0.38 o                         
   9   5   9         20.33         14.87         1.65 o                         
  -8   6   9         84.84         65.61         4.78 o                         
  -7   6   9        133.46        131.21         2.55 o                         
  -6   6   9         20.31         24.48         0.77 o                         
  -5   6   9        132.62        136.25         2.26 o                         
  -4   6   9          4.03          2.95         0.46 o                         
  -3   6   9        168.85        187.43         2.90 o                         
  -2   6   9        131.48        129.73         2.74 o                         
  -1   6   9         17.92         14.82         0.71 o                         
   0   6   9        100.39        100.27         1.83 o                         
   1   6   9         62.26         68.00         1.74 o                         
   2   6   9          3.83          5.01         0.59 o                         
   3   6   9         52.45         55.54         1.97 o                         
   4   6   9         11.64         13.13         0.88 o                         
   5   6   9         25.61         26.57         1.27 o                         
   6   6   9          0.54         -0.13         0.57 o                         
   7   6   9          0.45          0.63         0.52 o                         
   8   6   9         10.98         10.05         1.28 o                         
  -7   7   9         67.13         65.74         2.39 o                         
  -6   7   9         45.65         44.05         1.35 o                         
  -5   7   9         19.28         17.80         0.80 o                         
  -4   7   9        456.86        478.17         8.50 o                         
  -3   7   9        162.84        163.63         3.21 o                         
  -2   7   9         52.83         50.90         1.48 o                         
  -1   7   9         54.89         51.82         1.35 o                         
   0   7   9        284.31        292.07         6.76 o                         
   1   7   9        362.70        390.59        10.65 o                         
   2   7   9        214.53        212.79         5.90 o                         
   3   7   9         29.74         28.77         1.38 o                         
   4   7   9         31.86         34.16         1.82 o                         
   5   7   9        123.10        116.72         6.27 o                         
   6   7   9        201.44        186.49        11.77 o                         
   7   7   9        111.46        105.70        13.16 o                         
  -6   8   9         19.16         15.49         2.28 o                         
  -5   8   9         67.59         62.19         3.76 o                         
  -4   8   9         54.66         53.83         1.87 o                         
  -3   8   9          1.42          1.59         0.63 o                         
  -2   8   9        245.20        258.78         5.92 o                         
  -1   8   9          4.84          4.55         0.76 o                         
   0   8   9         69.78         81.66         3.37 o                         
   1   8   9         33.14         35.37         1.58 o                         
   2   8   9         77.59         66.75         2.87 o                         
   3   8   9         17.62         18.88         0.95 o                         
   4   8   9          1.81          1.65         0.49 o                         
   5   8   9        103.25        115.34         5.42 o                         
   6   8   9         54.21         46.43         2.45 o                         
  -4   9   9          8.63          8.33         2.57 o                         
  -3   9   9          7.15          4.93         0.95 o                         
  -2   9   9         32.27         30.77         1.32 o                         
  -1   9   9         56.64         61.70         2.24 o                         
   0   9   9         59.35         59.66         5.95 o                         
   1   9   9          5.90          6.69         0.92 o                         
   2   9   9         15.11         19.28         1.36 o                         
   3   9   9         98.54         97.60         3.46 o                         
  -1  10   9         54.22         40.88         2.82 o                         
   1  10   9         10.34         11.40         1.37 o                         
 -10   0  10         33.18         23.17         2.32 o                         
  -9   0  10          1.71          1.95         0.39 o                         
  -8   0  10         60.97         58.71         1.20 o                         
  -7   0  10        159.69        167.20         2.31 o                         
  -6   0  10       1385.98       1412.15        14.20 o                         
  -5   0  10          0.47          1.16         0.34 o                         
  -4   0  10        481.14        445.45         4.27 o                         
  -3   0  10         23.69         21.17         0.60 o                         
  -2   0  10       3278.10       3067.32        26.86 o                         
  -1   0  10        967.43       1019.75         8.79 o                         
   0   0  10       3406.85       3569.40        30.46 o                         
   1   0  10       1301.30       1310.85        11.77 o                         
   2   0  10         34.54         47.80         0.93 o                         
   3   0  10          0.01          2.34         0.36 o                         
   4   0  10         74.24         77.93         1.40 o                         
   5   0  10        633.73        587.67         6.83 o                         
   6   0  10        387.86        376.79         4.66 o                         
   7   0  10        100.52        108.43         2.31 o                         
   8   0  10         96.94         91.82         1.54 o                         
   9   0  10          5.27          5.57         0.45 o                         
  10   0  10         38.06         30.04         1.43 o                         
 -10   1  10         26.63         22.88         1.38 o                         
  -9   1  10         70.47         74.74         1.23 o                         
  -8   1  10         28.43         29.32         0.62 o                         
  -7   1  10        880.28        929.52         9.83 o                         
  -6   1  10        136.96        140.03         1.34 o                         
  -5   1  10        231.41        221.26         1.76 o                         
  -4   1  10        207.36        186.76         1.61 o                         
  -3   1  10         31.82         29.44         0.52 o                         
  -2   1  10       1422.01       1404.97         9.33 o                         
  -1   1  10        471.54        457.31         3.21 o                         
   0   1  10       1552.72       1563.10         9.88 o                         
   1   1  10       7886.09       8012.95        46.07 o                         
   2   1  10       1472.23       1366.81         8.69 o                         
   3   1  10        679.04        663.80         4.85 o                         
   4   1  10         98.96         96.82         1.18 o                         
   5   1  10          1.04          1.98         0.32 o                         
   6   1  10          3.26          3.97         0.38 o                         
   7   1  10        276.30        298.27         3.64 o                         
   8   1  10        117.81        114.67         1.66 o                         
   9   1  10        146.28        135.69         1.82 o                         
  10   1  10         13.71         12.70         0.71 o                         
 -10   2  10          0.35          0.16         0.73 o                         
  -9   2  10         26.93         23.48         0.60 o                         
  -8   2  10         75.26         74.72         1.14 o                         
  -7   2  10        168.77        173.34         1.92 o                         
  -6   2  10        290.19        281.74         3.16 o                         
  -5   2  10         74.45         66.98         0.85 o                         
  -4   2  10          0.30          0.54         0.24 o                         
  -3   2  10        104.43        105.26         1.21 o                         
  -2   2  10         66.89         70.57         0.95 o                         
  -1   2  10        575.89        559.92         4.28 o                         
   0   2  10         43.99         43.55         0.72 o                         
   1   2  10        733.12        719.13         5.21 o                         
   2   2  10        872.09        884.75         6.20 o                         
   3   2  10        317.37        298.31         2.59 o                         
   4   2  10         19.47         12.42         0.42 o                         
   5   2  10        105.10        101.47         1.47 o                         
   6   2  10         37.51         32.26         0.67 o                         
   7   2  10         12.10         12.34         0.50 o                         
   8   2  10          0.02          0.13         0.30 o                         
   9   2  10         67.32         67.10         0.99 o                         
  10   2  10         11.57          8.52         0.88 o                         
 -10   3  10         30.64         25.02         2.30 o                         
  -9   3  10         49.56         40.41         0.80 o                         
  -8   3  10        284.42        315.07         4.27 o                         
  -7   3  10         62.65         66.95         1.09 o                         
  -6   3  10          1.29          2.05         0.34 o                         
  -5   3  10        266.38        289.20         3.01 o                         
  -4   3  10       1478.57       1525.40        12.03 o                         
  -3   3  10        104.24         96.61         1.35 o                         
  -2   3  10        199.69        183.04         1.91 o                         
  -1   3  10          2.50          2.64         0.27 o                         
   0   3  10        370.84        377.63         3.16 o                         
   1   3  10         63.48         57.47         0.87 o                         
   2   3  10         92.23         83.20         1.16 o                         
   3   3  10        457.59        453.41         5.18 o                         
   4   3  10        507.74        504.61         6.49 o                         
   5   3  10         74.11         70.23         1.16 o                         
   6   3  10          0.42          1.21         0.33 o                         
   7   3  10        129.75        129.74         1.99 o                         
   8   3  10          0.40          0.86         0.32 o                         
   9   3  10         11.24         12.47         0.64 o                         
  -9   4  10         12.83         13.57         0.75 o                         
  -8   4  10         93.94         99.83         1.60 o                         
  -7   4  10        228.88        243.68         3.33 o                         
  -6   4  10         73.77         74.23         1.24 o                         
  -5   4  10         64.36         62.31         1.05 o                         
  -4   4  10        234.88        225.56         3.05 o                         
  -3   4  10         95.33         92.13         1.46 o                         
  -2   4  10       2259.02       2282.05        15.87 o                         
  -1   4  10        197.76        200.27         2.20 o                         
   0   4  10        454.86        461.31         3.97 o                         
   1   4  10        794.14        751.07         7.67 o                         
   2   4  10        140.81        139.68         2.04 o                         
   3   4  10         30.88         28.18         0.76 o                         
   4   4  10         40.70         40.73         0.94 o                         
   5   4  10        190.35        202.41         3.26 o                         
   6   4  10        524.60        542.00        10.00 o                         
   7   4  10         84.24         84.15         1.70 o                         
   8   4  10         28.93         29.47         0.79 o                         
   9   4  10         23.09         24.25         1.33 o                         
  -9   5  10          0.47          1.89         0.54 o                         
  -8   5  10         34.42         36.01         0.86 o                         
  -7   5  10          0.50          0.73         0.36 o                         
  -6   5  10         76.97         78.21         1.41 o                         
  -5   5  10        120.55        118.78         1.96 o                         
  -4   5  10        298.36        301.05         3.44 o                         
  -3   5  10        717.94        739.97         9.95 o                         
  -2   5  10        313.93        320.54         3.57 o                         
  -1   5  10         73.82         64.45         1.15 o                         
   0   5  10         38.98         42.21         0.98 o                         
   1   5  10        105.74        104.23         1.68 o                         
   2   5  10       1024.65       1057.34        14.68 o                         
   3   5  10        799.72        788.25        14.48 o                         
   4   5  10         81.98         82.75         2.02 o                         
   5   5  10          5.59          5.11         0.55 o                         
   6   5  10        108.78        108.50         2.81 o                         
   7   5  10         67.67         59.84         1.46 o                         
   8   5  10         25.80         23.32         0.83 o                         
  -8   6  10          0.01          0.91         0.66 o                         
  -7   6  10         67.90         69.55         1.15 o                         
  -6   6  10          5.87          6.57         0.48 o                         
  -5   6  10        278.00        295.92         3.66 o                         
  -4   6  10         34.56         40.06         1.06 o                         
  -3   6  10        490.31        509.28         6.73 o                         
  -2   6  10        171.57        171.53         2.79 o                         
  -1   6  10        747.78        800.21         8.07 o                         
   0   6  10         51.28         48.83         1.31 o                         
   1   6  10         28.16         29.04         1.07 o                         
   2   6  10        234.65        237.08         5.33 o                         
   3   6  10         70.83         73.99         2.68 o                         
   4   6  10        160.98        167.30         6.02 o                         
   5   6  10         23.80         20.36         1.06 o                         
   6   6  10        250.06        238.78         8.11 o                         
   7   6  10         14.48         16.50         0.81 o                         
   8   6  10          1.09          2.03         0.76 o                         
  -7   7  10         40.66         36.49         2.28 o                         
  -6   7  10          0.16         -0.17         0.42 o                         
  -5   7  10        113.90        119.03         2.64 o                         
  -4   7  10         49.23         49.51         1.39 o                         
  -3   7  10         35.43         39.27         1.33 o                         
  -2   7  10          0.10          0.41         0.51 o                         
  -1   7  10        161.78        175.89         3.66 o                         
   0   7  10         39.12         33.14         1.16 o                         
   1   7  10        179.52        178.28         3.86 o                         
   2   7  10         11.12         12.17         0.84 o                         
   3   7  10         15.88         15.29         0.92 o                         
   4   7  10        143.63        153.02         6.23 o                         
   5   7  10          0.92          0.73         0.49 o                         
   6   7  10          1.42          1.48         0.60 o                         
   7   7  10        104.29         96.51         5.21 o                         
  -6   8  10          8.84          4.74         1.78 o                         
  -5   8  10         71.78         76.41         2.77 o                         
  -4   8  10         18.19         19.16         1.03 o                         
  -3   8  10         28.30         25.76         1.23 o                         
  -2   8  10          1.99          2.64         0.54 o                         
  -1   8  10         20.18         18.11         1.12 o                         
   0   8  10          3.80          6.08         0.79 o                         
   1   8  10          3.21          3.50         0.59 o                         
   2   8  10         75.93         69.71         3.84 o                         
   3   8  10         86.89         75.29         3.76 o                         
   4   8  10         54.67         45.18         2.15 o                         
   5   8  10          0.24          0.12         0.67 o                         
  -4   9  10          0.73          0.96         1.04 o                         
  -3   9  10         59.65         51.03         3.77 o                         
  -2   9  10          0.71          0.48         0.68 o                         
  -1   9  10          1.31          1.53         0.59 o                         
   0   9  10          0.46          0.20         0.65 o                         
   1   9  10         16.91         22.72         1.64 o                         
   2   9  10        141.65        153.71         5.06 o                         
   3   9  10         67.36         56.90         1.96 o                         
   4   9  10          5.05          2.97         1.01 o                         
 -10   1  11        150.45         99.25         5.48 o                         
  -9   1  11         10.81         11.44         0.42 o                         
  -8   1  11         54.93         52.87         0.84 o                         
  -7   1  11        387.66        420.42         3.53 o                         
  -6   1  11        147.59        142.28         1.53 o                         
  -5   1  11         51.56         44.58         0.68 o                         
  -4   1  11        591.98        565.46         4.06 o                         
  -3   1  11       1170.91       1185.66         7.34 o                         
  -2   1  11        495.58        483.05         3.74 o                         
  -1   1  11        377.30        360.48         2.76 o                         
   0   1  11        239.51        207.28         1.79 o                         
   1   1  11         41.82         45.89         0.69 o                         
   2   1  11        340.63        320.07         2.60 o                         
   3   1  11        541.18        582.07         5.11 o                         
   4   1  11        606.36        602.65         4.73 o                         
   5   1  11        466.35        460.26         5.09 o                         
   6   1  11         37.74         35.54         0.72 o                         
   7   1  11         55.99         57.62         1.03 o                         
   8   1  11        248.67        257.79         3.01 o                         
   9   1  11          1.91          2.58         0.28 o                         
 -10   2  11         25.56         13.49         1.59 o                         
  -9   2  11         31.61         29.17         0.68 o                         
  -8   2  11          0.02          0.36         0.31 o                         
  -7   2  11          1.94          2.50         0.36 o                         
  -6   2  11        453.38        466.50         4.72 o                         
  -5   2  11       1331.01       1318.74         9.81 o                         
  -4   2  11        118.06        123.82         1.25 o                         
  -3   2  11        678.23        650.72         4.72 o                         
  -2   2  11         79.43         85.95         1.01 o                         
  -1   2  11       2953.92       2867.54        20.33 o                         
   0   2  11        201.79        238.39         2.16 o                         
   1   2  11        460.66        473.70         3.73 o                         
   2   2  11       2212.95       2148.71        13.84 o                         
   3   2  11         74.07         62.80         0.89 o                         
   4   2  11        138.04        133.68         1.62 o                         
   5   2  11          1.26          1.59         0.31 o                         
   6   2  11        184.51        182.79         2.53 o                         
   7   2  11        348.49        356.56         5.16 o                         
   8   2  11        136.69        153.00         2.02 o                         
   9   2  11         17.88         16.01         0.77 o                         
  -9   3  11         30.04         30.17         0.74 o                         
  -8   3  11          0.93          1.70         0.35 o                         
  -7   3  11          0.38          1.05         0.36 o                         
  -6   3  11        143.81        133.13         2.12 o                         
  -5   3  11          8.93         12.87         0.52 o                         
  -4   3  11         27.40         29.03         0.63 o                         
  -3   3  11        313.24        310.06         2.76 o                         
  -2   3  11        539.00        554.29         4.32 o                         
  -1   3  11        627.81        608.39         4.49 o                         
   0   3  11         41.62         42.54         0.72 o                         
   1   3  11        169.70        169.05         1.71 o                         
   2   3  11       1488.63       1525.30        12.94 o                         
   3   3  11        327.41        316.28         3.64 o                         
   4   3  11        189.51        192.32         2.66 o                         
   5   3  11         10.98          9.85         0.46 o                         
   6   3  11         68.71         67.28         1.34 o                         
   7   3  11         56.89         52.30         1.14 o                         
   8   3  11        103.21        101.57         2.01 o                         
   9   3  11          4.04          5.45         0.73 o                         
  -9   4  11         11.53          9.72         1.31 o                         
  -8   4  11          3.51          2.70         0.36 o                         
  -7   4  11          5.27          5.80         0.43 o                         
  -6   4  11         68.51         65.84         1.11 o                         
  -5   4  11        118.60        124.43         1.72 o                         
  -4   4  11        647.59        661.89         7.58 o                         
  -3   4  11          4.15          4.16         0.38 o                         
  -2   4  11         51.68         43.93         0.82 o                         
  -1   4  11        102.23        104.79         1.62 o                         
   0   4  11        142.47        137.85         1.71 o                         
   1   4  11         17.08         10.94         0.49 o                         
   2   4  11          8.65          7.07         0.45 o                         
   3   4  11        115.76        115.24         1.75 o                         
   4   4  11          2.18          2.23         0.40 o                         
   5   4  11        100.01        105.32         1.98 o                         
   6   4  11         13.79         17.50         0.70 o                         
   7   4  11          1.59          2.62         0.39 o                         
   8   4  11         18.85         20.56         0.68 o                         
  -8   5  11          1.11          2.19         0.44 o                         
  -7   5  11        234.88        258.23         2.79 o                         
  -6   5  11         91.48         96.06         1.55 o                         
  -5   5  11        175.92        179.28         2.26 o                         
  -4   5  11         64.57         65.76         1.44 o                         
  -3   5  11        203.81        213.25         2.82 o                         
  -2   5  11          0.18          1.57         0.38 o                         
  -1   5  11          5.95          5.47         0.47 o                         
   0   5  11        206.30        215.68         2.69 o                         
   1   5  11        156.25        152.48         2.41 o                         
   2   5  11         28.98         33.13         0.98 o                         
   3   5  11          1.98          1.72         0.41 o                         
   4   5  11          9.53          7.18         0.56 o                         
   5   5  11         17.34         17.61         0.76 o                         
   6   5  11         93.47         98.21         2.65 o                         
   7   5  11         15.66         16.30         0.63 o                         
   8   5  11         64.56         64.63         6.81 o                         
  -8   6  11          0.43          1.26         0.73 o                         
  -7   6  11         42.14         43.70         1.07 o                         
  -6   6  11         37.83         41.78         0.89 o                         
  -5   6  11         26.15         28.93         0.87 o                         
  -4   6  11          2.93          3.12         0.43 o                         
  -3   6  11         14.87         15.60         0.63 o                         
  -2   6  11         30.49         36.09         1.00 o                         
  -1   6  11        918.30        973.18        10.54 o                         
   0   6  11          1.09          1.09         0.42 o                         
   1   6  11         28.39         26.45         0.99 o                         
   2   6  11        110.64        114.21         2.39 o                         
   3   6  11          7.10          6.82         0.66 o                         
   4   6  11          2.48          1.80         0.54 o                         
   5   6  11          8.60          5.67         0.58 o                         
   6   6  11         98.07         99.13         3.02 o                         
   7   6  11         83.98         94.35         4.74 o                         
  -6   7  11         76.42         75.91         3.48 o                         
  -5   7  11         67.86         68.34         1.54 o                         
  -4   7  11         15.78         15.69         0.79 o                         
  -3   7  11         26.78         29.61         1.14 o                         
  -2   7  11        162.58        172.23         5.01 o                         
  -1   7  11        274.16        278.57         4.19 o                         
   0   7  11         12.59         13.21         0.80 o                         
   1   7  11         62.28         56.03         1.68 o                         
   2   7  11        116.21        125.54         3.21 o                         
   3   7  11        373.71        382.81        14.31 o                         
   4   7  11        117.95        118.53         5.07 o                         
   5   7  11         10.88         10.86         0.62 o                         
   6   7  11          2.93          3.33         1.00 o                         
  -5   8  11         11.19          7.06         1.05 o                         
  -4   8  11         67.16         68.29         3.64 o                         
  -3   8  11         96.15         96.32         2.61 o                         
  -2   8  11         56.05         51.81         1.85 o                         
  -1   8  11         40.27         39.93         1.66 o                         
   0   8  11        125.31        128.89         4.39 o                         
   1   8  11         71.96         70.96         2.95 o                         
   2   8  11          2.45          1.70         0.45 o                         
   3   8  11         18.77         19.95         1.00 o                         
   4   8  11         90.14         79.30         4.53 o                         
   5   8  11          1.41          1.71         0.67 o                         
  -3   9  11         65.13         50.09         2.78 o                         
  -2   9  11          3.17          3.84         1.01 o                         
  -1   9  11         75.25         68.77         3.30 o                         
   0   9  11         51.30         53.93         2.90 o                         
   1   9  11          7.07          5.12         0.87 o                         
   2   9  11          5.10          7.10         0.75 o                         
   3   9  11          0.35          0.50         0.61 o                         
  -9   0  12        121.32        123.38         2.98 o                         
  -8   0  12         33.63         36.51         0.93 o                         
  -7   0  12         95.29        102.51         1.84 o                         
  -6   0  12         85.77         80.91         1.69 o                         
  -5   0  12        630.62        629.45         7.86 o                         
  -4   0  12       1189.64       1196.31        10.64 o                         
  -3   0  12        113.84        123.58         1.79 o                         
  -2   0  12        160.99        167.52         2.14 o                         
  -1   0  12        111.17        124.61         1.66 o                         
   0   0  12        765.68        758.04         7.05 o                         
   1   0  12         22.05         26.98         0.76 o                         
   2   0  12       1149.04       1212.58        10.14 o                         
   3   0  12        496.55        495.64         7.02 o                         
   4   0  12         18.25         14.66         0.66 o                         
   5   0  12        328.98        313.85         3.89 o                         
   6   0  12          3.21          3.52         0.55 o                         
   7   0  12         58.53         59.55         1.41 o                         
   8   0  12         63.51         65.28         1.47 o                         
   9   0  12         86.38         91.58         3.82 o                         
  -9   1  12         92.65         89.93         1.26 o                         
  -8   1  12          0.38          1.85         0.31 o                         
  -7   1  12         16.79         16.41         0.49 o                         
  -6   1  12        437.18        456.69         4.49 o                         
  -5   1  12        167.34        161.97         1.73 o                         
  -4   1  12        104.25        111.18         1.17 o                         
  -3   1  12        952.01        959.69         6.23 o                         
  -2   1  12        176.66        170.24         1.57 o                         
  -1   1  12        171.70        159.73         1.48 o                         
   0   1  12        220.88        204.26         1.81 o                         
   1   1  12        428.07        458.90         3.28 o                         
   2   1  12         25.65         21.01         0.49 o                         
   3   1  12        700.70        720.14         6.26 o                         
   4   1  12        591.14        574.77         5.41 o                         
   5   1  12        771.13        777.72         7.89 o                         
   6   1  12         41.87         42.74         0.90 o                         
   7   1  12        121.46        121.92         2.27 o                         
   8   1  12         31.08         32.09         0.58 o                         
   9   1  12        176.59        177.65         5.25 o                         
  -9   2  12         18.75         17.10         0.53 o                         
  -8   2  12         49.96         50.34         0.85 o                         
  -7   2  12         10.85         11.66         0.46 o                         
  -6   2  12         77.60         71.58         1.00 o                         
  -5   2  12        122.33        121.52         1.35 o                         
  -4   2  12        289.82        297.80         3.46 o                         
  -3   2  12          3.70          3.74         0.31 o                         
  -2   2  12         75.10         80.20         0.99 o                         
  -1   2  12        206.38        202.80         1.89 o                         
   0   2  12          4.76          5.22         0.31 o                         
   1   2  12        133.67        140.64         1.43 o                         
   2   2  12         85.38         76.75         1.05 o                         
   3   2  12         24.68         24.66         0.58 o                         
   4   2  12        121.44        113.65         1.34 o                         
   5   2  12         15.22         18.33         0.53 o                         
   6   2  12         21.97         25.32         0.62 o                         
   7   2  12         16.18         15.57         0.45 o                         
   8   2  12         41.56         40.61         0.80 o                         
   9   2  12          0.03          0.38         0.42 o                         
  -9   3  12        102.53         91.69         3.89 o                         
  -8   3  12         61.52         56.90         0.99 o                         
  -7   3  12        316.60        328.94         3.76 o                         
  -6   3  12         78.23         93.51         1.40 o                         
  -5   3  12        114.76        108.13         1.39 o                         
  -4   3  12         20.59         22.62         0.57 o                         
  -3   3  12        175.02        180.33         1.81 o                         
  -2   3  12        960.27        963.58         8.51 o                         
  -1   3  12         28.14         21.69         0.53 o                         
   0   3  12        138.96        123.61         1.42 o                         
   1   3  12         25.03         32.48         0.69 o                         
   2   3  12        196.29        193.62         2.05 o                         
   3   3  12        414.52        423.69         4.45 o                         
   4   3  12        111.76        108.28         1.83 o                         
   5   3  12         81.93         82.27         1.54 o                         
   6   3  12         49.96         49.95         1.06 o                         
   7   3  12          3.50          3.51         0.32 o                         
   8   3  12         15.30         14.86         0.52 o                         
   9   3  12         12.00         11.05         1.14 o                         
  -8   4  12          0.18         -0.01         0.33 o                         
  -7   4  12          3.63          2.93         0.38 o                         
  -6   4  12         15.31         17.66         0.59 o                         
  -5   4  12        350.06        366.51         3.62 o                         
  -4   4  12        571.22        577.91         8.64 o                         
  -3   4  12          0.78          1.49         0.37 o                         
  -2   4  12         60.42         61.79         1.00 o                         
  -1   4  12         18.66         20.76         0.60 o                         
   0   4  12       1477.38       1556.02        12.53 o                         
   1   4  12          2.02          1.99         0.34 o                         
   2   4  12         17.51         15.27         0.61 o                         
   3   4  12        448.25        441.31         6.69 o                         
   4   4  12         36.70         37.75         1.10 o                         
   5   4  12         21.54         23.33         0.75 o                         
   6   4  12        299.07        334.27         6.43 o                         
   7   4  12         18.81         19.37         0.59 o                         
   8   4  12        189.63        191.27        10.45 o                         
  -8   5  12        163.86        151.04         4.92 o                         
  -7   5  12         33.65         31.61         0.75 o                         
  -6   5  12          0.31          0.84         0.39 o                         
  -5   5  12         61.47         66.41         1.18 o                         
  -4   5  12         37.98         37.58         0.93 o                         
  -3   5  12         67.79         63.81         1.17 o                         
  -2   5  12        277.53        289.07         4.17 o                         
  -1   5  12        547.07        592.38         6.65 o                         
   0   5  12        144.63        150.46         2.10 o                         
   1   5  12         13.31         14.17         0.68 o                         
   2   5  12        103.64        111.35         2.19 o                         
   3   5  12        245.36        248.30         4.25 o                         
   4   5  12        433.95        445.13         9.52 o                         
   5   5  12        271.98        277.79         5.95 o                         
   6   5  12          5.59          4.50         0.44 o                         
   7   5  12          0.87          0.98         0.33 o                         
   8   5  12          3.61          3.49         1.03 o                         
  -7   6  12          9.41          6.05         0.84 o                         
  -6   6  12          6.13          4.89         0.40 o                         
  -5   6  12         26.46         26.55         0.83 o                         
  -4   6  12         14.92         15.84         0.63 o                         
  -3   6  12         87.23         89.59         1.55 o                         
  -2   6  12          0.51          0.97         0.44 o                         
  -1   6  12         89.91         99.75         1.76 o                         
   0   6  12          0.22          0.81         0.43 o                         
   1   6  12        378.30        409.57         7.17 o                         
   2   6  12         14.84         14.20         0.78 o                         
   3   6  12         83.99         80.55         2.04 o                         
   4   6  12         21.62         18.42         1.03 o                         
   5   6  12          7.74          7.83         0.62 o                         
   6   6  12         10.99         11.08         0.63 o                         
   7   6  12          2.60          2.36         0.58 o                         
  -6   7  12        143.11        121.42         7.73 o                         
  -5   7  12        134.51        143.75         2.61 o                         
  -4   7  12         23.58         23.93         0.95 o                         
  -3   7  12        153.42        157.73         2.78 o                         
  -2   7  12         21.04         20.39         0.89 o                         
  -1   7  12          0.11          1.25         0.48 o                         
   0   7  12         20.88         22.13         0.94 o                         
   1   7  12        105.08        105.43         3.11 o                         
   2   7  12         34.59         38.24         1.52 o                         
   3   7  12         80.50         81.27         3.10 o                         
   4   7  12         13.66         14.10         0.92 o                         
   5   7  12          0.63          0.65         0.42 o                         
   6   7  12         22.57         19.91         1.46 o                         
  -4   8  12        130.90        100.05         7.63 o                         
  -3   8  12          0.15          0.53         0.57 o                         
  -2   8  12          1.24          0.50         0.50 o                         
  -1   8  12          3.11          4.96         0.64 o                         
   0   8  12         71.31         69.75         2.44 o                         
   1   8  12          8.79          8.69         0.62 o                         
   2   8  12          3.77          3.13         0.49 o                         
   3   8  12        155.54        155.29         5.71 o                         
   4   8  12         27.37         21.88         1.60 o                         
  -2   9  12          0.02          0.56         0.78 o                         
  -1   9  12         91.28         90.44         3.89 o                         
   0   9  12         52.41         45.63         1.99 o                         
   1   9  12          4.18          4.36         1.24 o                         
   2   9  12          4.86          4.69         1.18 o                         
  -9   1  13         10.81          6.72         0.91 o                         
  -8   1  13        320.53        337.43         5.02 o                         
  -7   1  13         16.98         17.00         0.48 o                         
  -6   1  13         24.60         25.27         0.57 o                         
  -5   1  13        314.23        317.92         2.93 o                         
  -4   1  13        207.69        206.81         1.97 o                         
  -3   1  13         15.78         13.14         0.42 o                         
  -2   1  13        744.33        730.49         5.14 o                         
  -1   1  13        593.07        602.17         4.20 o                         
   0   1  13        506.44        525.71         3.63 o                         
   1   1  13        414.22        358.78         2.80 o                         
   2   1  13         91.47         77.85         0.98 o                         
   3   1  13         55.58         51.39         0.87 o                         
   4   1  13        163.75        157.59         1.67 o                         
   5   1  13        303.14        302.38         3.30 o                         
   6   1  13        204.82        213.74         3.52 o                         
   7   1  13         31.34         26.96         0.61 o                         
   8   1  13          0.61          0.91         0.26 o                         
   9   1  13          2.26          1.99         0.39 o                         
  -9   2  13         13.20         11.03         0.83 o                         
  -8   2  13        187.92        201.65         3.24 o                         
  -7   2  13          8.53          8.48         0.42 o                         
  -6   2  13         25.87         26.32         0.62 o                         
  -5   2  13          5.83          5.40         0.36 o                         
  -4   2  13        398.66        384.08         4.38 o                         
  -3   2  13        266.88        257.21         2.38 o                         
  -2   2  13          0.11          1.77         0.28 o                         
  -1   2  13        221.29        217.33         2.03 o                         
   0   2  13          5.08          5.07         0.32 o                         
   1   2  13       1503.15       1516.14         9.77 o                         
   2   2  13        551.96        561.04         4.34 o                         
   3   2  13        657.67        647.33         5.26 o                         
   4   2  13        285.73        281.98         3.16 o                         
   5   2  13         39.68         39.63         0.81 o                         
   6   2  13         27.91         26.29         0.65 o                         
   7   2  13         34.96         35.56         0.71 o                         
   8   2  13        171.13        175.83         3.63 o                         
   9   2  13        191.31        154.53         7.92 o                         
  -9   3  13          0.67          0.78         0.50 o                         
  -8   3  13         61.86         61.33         1.09 o                         
  -7   3  13         40.75         43.80         0.88 o                         
  -6   3  13          1.21          2.27         0.37 o                         
  -5   3  13         77.61         78.57         1.18 o                         
  -4   3  13          6.57          6.78         0.39 o                         
  -3   3  13        194.13        198.05         2.06 o                         
  -2   3  13        122.32        115.34         1.44 o                         
  -1   3  13        164.63        164.89         1.69 o                         
   0   3  13          9.09          8.66         0.40 o                         
   1   3  13        269.63        253.99         2.56 o                         
   2   3  13        211.17        193.72         2.02 o                         
   3   3  13         39.74         42.56         0.86 o                         
   4   3  13         73.52         73.34         1.19 o                         
   5   3  13        629.17        646.33        10.52 o                         
   6   3  13        384.88        404.06         8.42 o                         
   7   3  13          5.55          5.74         0.35 o                         
   8   3  13         35.00         37.19         2.63 o                         
  -8   4  13          1.25          1.00         0.48 o                         
  -7   4  13         34.80         36.76         0.81 o                         
  -6   4  13         19.57         18.30         0.58 o                         
  -5   4  13         26.95         31.23         0.79 o                         
  -4   4  13          0.62          1.28         0.41 o                         
  -3   4  13         54.96         63.58         1.04 o                         
  -2   4  13        282.07        300.51         3.23 o                         
  -1   4  13         43.71         37.87         0.79 o                         
   0   4  13        120.27        127.87         1.75 o                         
   1   4  13          0.32          0.50         0.35 o                         
   2   4  13        217.21        215.60         3.61 o                         
   3   4  13          5.41          5.83         0.44 o                         
   4   4  13        120.96        124.98         2.40 o                         
   5   4  13         13.10         13.79         0.55 o                         
   6   4  13         15.44         16.82         0.60 o                         
   7   4  13         34.65         34.11         0.82 o                         
   8   4  13         10.89          8.33         0.92 o                         
  -8   5  13         76.87         56.66         5.21 o                         
  -7   5  13          2.34          2.01         0.34 o                         
  -6   5  13        123.02        119.63         1.86 o                         
  -5   5  13        153.42        158.38         1.96 o                         
  -4   5  13        315.65        327.54         4.08 o                         
  -3   5  13        156.66        168.81         2.31 o                         
  -2   5  13         74.31         78.45         1.37 o                         
  -1   5  13        594.65        635.78         7.55 o                         
   0   5  13          0.19          0.69         0.42 o                         
   1   5  13         98.18        102.73         1.64 o                         
   2   5  13          8.66          8.28         0.56 o                         
   3   5  13         15.02         12.78         0.71 o                         
   4   5  13         20.12         22.36         0.76 o                         
   5   5  13         20.70         20.63         0.78 o                         
   6   5  13         41.77         37.87         1.36 o                         
   7   5  13         79.41         82.85         5.13 o                         
  -7   6  13          0.70          0.28         0.60 o                         
  -6   6  13          2.83          2.26         0.45 o                         
  -5   6  13         12.67         11.04         0.57 o                         
  -4   6  13        143.71        145.97         2.02 o                         
  -3   6  13        327.27        354.79         4.88 o                         
  -2   6  13          8.22          9.55         0.67 o                         
  -1   6  13         12.47         11.97         0.64 o                         
   0   6  13          0.03         -0.16         0.40 o                         
   1   6  13        127.15        135.62         2.93 o                         
   2   6  13          7.10          6.26         0.56 o                         
   3   6  13         56.07         54.79         2.14 o                         
   4   6  13        176.90        172.42         7.27 o                         
   5   6  13         23.39         22.12         1.19 o                         
   6   6  13          8.00          7.47         0.79 o                         
  -6   7  13          0.19          0.31         0.70 o                         
  -5   7  13          0.88          1.22         0.51 o                         
  -4   7  13         28.23         28.78         1.03 o                         
  -3   7  13         22.94         22.52         0.90 o                         
  -2   7  13         59.79         61.96         1.39 o                         
  -1   7  13         12.66         13.03         0.72 o                         
   0   7  13        118.35        121.89         2.74 o                         
   1   7  13        148.31        147.61         3.66 o                         
   2   7  13          3.75          3.73         0.54 o                         
   3   7  13         13.28         12.98         0.80 o                         
   4   7  13        102.15        105.26         5.97 o                         
   5   7  13         61.65         68.40         2.91 o                         
  -4   8  13         96.94         79.61         4.88 o                         
  -3   8  13        104.46        114.68         7.49 o                         
  -2   8  13         77.37         71.98         2.15 o                         
  -1   8  13         35.97         29.65         1.16 o                         
   0   8  13         62.18         62.22         2.42 o                         
   1   8  13          2.59          3.07         0.63 o                         
   2   8  13         37.32         39.08         1.52 o                         
   3   8  13          4.37          5.01         1.27 o                         
  -8   0  14         64.17         59.13         1.12 o                         
  -7   0  14         19.26         22.03         0.79 o                         
  -6   0  14         56.92         63.93         1.38 o                         
  -5   0  14         31.41         33.04         0.86 o                         
  -4   0  14         21.51         21.68         0.78 o                         
  -3   0  14        144.79        133.01         2.25 o                         
  -2   0  14        791.36        807.33         7.57 o                         
  -1   0  14        557.58        537.38         5.51 o                         
   0   0  14        401.70        404.47         4.32 o                         
   1   0  14        473.60        480.77         4.82 o                         
   2   0  14       1931.52       1995.38        15.48 o                         
   3   0  14         39.74         44.03         1.07 o                         
   4   0  14        200.97        196.55         3.25 o                         
   5   0  14        246.82        243.10         4.77 o                         
   6   0  14         50.46         48.81         1.18 o                         
   7   0  14         50.05         52.46         1.72 o                         
   8   0  14         15.55         18.45         0.71 o                         
  -9   1  14          0.17          0.05         0.64 o                         
  -8   1  14         19.68         19.55         0.53 o                         
  -7   1  14         83.37         84.20         1.09 o                         
  -6   1  14          3.77          3.94         0.34 o                         
  -5   1  14         97.35         98.92         1.45 o                         
  -4   1  14        123.47        132.77         1.64 o                         
  -3   1  14         16.93         14.53         0.46 o                         
  -2   1  14          2.52          1.70         0.29 o                         
  -1   1  14         76.14         58.03         0.85 o                         
   0   1  14         72.70         75.40         1.31 o                         
   1   1  14         20.96         18.95         0.50 o                         
   2   1  14        720.63        726.46         5.25 o                         
   3   1  14          0.21          1.85         0.33 o                         
   4   1  14          6.73          7.53         0.41 o                         
   5   1  14        134.10        127.40         1.78 o                         
   6   1  14        306.08        317.55         4.92 o                         
   7   1  14         69.13         72.62         1.37 o                         
   8   1  14         27.09         29.09         1.27 o                         
  -9   2  14         21.42         11.04         1.42 o                         
  -8   2  14         24.65         23.54         0.62 o                         
  -7   2  14         46.44         48.72         0.83 o                         
  -6   2  14         13.62         15.69         0.52 o                         
  -5   2  14          3.42          2.35         0.33 o                         
  -4   2  14          6.88          9.03         0.43 o                         
  -3   2  14         22.78         28.74         0.62 o                         
  -2   2  14          5.01          6.21         0.37 o                         
  -1   2  14         46.13         50.87         0.83 o                         
   0   2  14          0.69          0.64         0.27 o                         
   1   2  14        369.44        372.49         3.00 o                         
   2   2  14        435.65        415.36         3.49 o                         
   3   2  14        122.76        129.14         1.51 o                         
   4   2  14         23.85         25.11         0.63 o                         
   5   2  14          5.84          5.46         0.39 o                         
   6   2  14          0.26          0.64         0.30 o                         
   7   2  14          2.82          2.20         0.29 o                         
   8   2  14          4.53          5.12         0.59 o                         
  -8   3  14          1.09          0.42         0.34 o                         
  -7   3  14        233.12        245.45         3.50 o                         
  -6   3  14        131.61        130.58         1.66 o                         
  -5   3  14         34.85         38.25         0.79 o                         
  -4   3  14        161.38        164.59         2.00 o                         
  -3   3  14        151.45        163.28         1.95 o                         
  -2   3  14         39.75         40.71         0.84 o                         
  -1   3  14        303.25        303.35         2.84 o                         
   0   3  14        197.90        197.50         2.02 o                         
   1   3  14         16.89         15.92         0.53 o                         
   2   3  14         22.92         21.20         0.58 o                         
   3   3  14         21.82         22.47         0.66 o                         
   4   3  14         99.90         97.19         1.70 o                         
   5   3  14         61.10         66.90         1.46 o                         
   6   3  14         46.02         45.83         0.85 o                         
   7   3  14         38.85         37.32         0.98 o                         
   8   3  14          0.58          0.70         0.34 o                         
  -8   4  14         22.27         20.69         1.35 o                         
  -7   4  14        238.02        237.33         3.90 o                         
  -6   4  14          8.69          8.10         0.42 o                         
  -5   4  14         20.36         22.04         0.62 o                         
  -4   4  14        110.57        121.48         1.73 o                         
  -3   4  14        637.09        688.66         7.24 o                         
  -2   4  14        769.98        808.19        10.14 o                         
  -1   4  14        258.52        257.05         3.10 o                         
   0   4  14          1.42          1.77         0.40 o                         
   1   4  14        209.29        218.71         4.13 o                         
   2   4  14        308.96        318.30         5.06 o                         
   3   4  14        176.88        183.82         3.29 o                         
   4   4  14          2.11          3.13         0.44 o                         
   5   4  14        444.73        458.78         8.94 o                         
   6   4  14          2.99          2.97         0.34 o                         
   7   4  14          2.77          3.59         0.39 o                         
  -7   5  14         90.37         86.47         2.85 o                         
  -6   5  14         77.12         80.92         1.57 o                         
  -5   5  14          0.50          0.56         0.35 o                         
  -4   5  14         10.57         13.62         0.62 o                         
  -3   5  14          3.65          2.71         0.43 o                         
  -2   5  14         95.22        106.83         1.72 o                         
  -1   5  14        150.51        149.96         2.32 o                         
   0   5  14          0.41          0.69         0.42 o                         
   1   5  14        332.45        364.57         6.05 o                         
   2   5  14        187.98        187.41         4.66 o                         
   3   5  14         29.31         27.92         0.91 o                         
   4   5  14        118.87        121.56         3.80 o                         
   5   5  14        158.85        161.28         4.98 o                         
   6   5  14        258.03        244.42         7.80 o                         
   7   5  14         89.96         76.42         4.53 o                         
  -6   6  14         96.17         81.03         4.15 o                         
  -5   6  14          0.70         -0.27         0.35 o                         
  -4   6  14          1.30          1.94         0.37 o                         
  -3   6  14         28.32         29.42         0.79 o                         
  -2   6  14         41.35         42.32         1.13 o                         
  -1   6  14        118.71        129.49         2.45 o                         
   0   6  14          0.77          0.30         0.41 o                         
   1   6  14         13.98         16.41         0.73 o                         
   2   6  14         35.26         39.58         1.09 o                         
   3   6  14        117.05        120.30         2.87 o                         
   4   6  14          0.02          0.33         0.40 o                         
   5   6  14          8.14         10.07         0.74 o                         
   6   6  14          2.54          3.03         0.70 o                         
  -5   7  14          6.11          2.68         1.09 o                         
  -4   7  14        252.96        271.94         6.07 o                         
  -3   7  14         30.31         27.31         1.13 o                         
  -2   7  14         31.49         25.68         0.88 o                         
  -1   7  14          0.49          0.22         0.45 o                         
   0   7  14        145.37        147.23         4.17 o                         
   1   7  14          0.08          0.25         0.42 o                         
   2   7  14         10.89          8.95         0.54 o                         
   3   7  14        185.09        171.67         6.62 o                         
   4   7  14         46.96         46.23         6.47 o                         
   5   7  14          0.45          0.49         0.58 o                         
  -2   8  14        148.28        133.56         5.44 o                         
  -1   8  14          1.39          1.73         0.72 o                         
   0   8  14          5.10          5.03         0.81 o                         
   1   8  14          6.96          7.81         1.04 o                         
   2   8  14         27.67         28.23         1.53 o                         
   3   8  14         27.39         22.51         1.94 o                         
  -8   1  15         11.85         11.16         0.52 o                         
  -7   1  15         17.76         15.77         0.48 o                         
  -6   1  15        178.18        190.67         2.64 o                         
  -5   1  15         61.75         59.57         0.93 o                         
  -4   1  15        159.56        163.23         1.97 o                         
  -3   1  15        257.27        262.29         2.47 o                         
  -2   1  15        220.75        227.00         2.13 o                         
  -1   1  15          2.26          2.97         0.29 o                         
   0   1  15         99.34         96.27         1.14 o                         
   1   1  15        268.46        255.56         2.21 o                         
   2   1  15        105.32        112.75         1.28 o                         
   3   1  15        335.37        319.92         3.31 o                         
   4   1  15          0.67          0.22         0.33 o                         
   5   1  15         43.20         41.27         0.83 o                         
   6   1  15         73.29         71.63         1.38 o                         
   7   1  15        104.87        104.01         2.23 o                         
   8   1  15         13.65         14.60         1.41 o                         
  -8   2  15         46.64         44.68         1.97 o                         
  -7   2  15          9.09          7.38         0.39 o                         
  -6   2  15        325.97        360.23         3.39 o                         
  -5   2  15          4.20          4.69         0.36 o                         
  -4   2  15         25.73         27.21         0.69 o                         
  -3   2  15         17.87         20.20         0.55 o                         
  -2   2  15        660.36        646.54         5.57 o                         
  -1   2  15        841.38        892.47         6.25 o                         
   0   2  15          0.41          0.31         0.30 o                         
   1   2  15         29.79         26.77         0.60 o                         
   2   2  15          7.87          7.09         0.41 o                         
   3   2  15        508.16        523.55         6.23 o                         
   4   2  15         70.91         70.64         1.24 o                         
   5   2  15         20.70         24.10         0.65 o                         
   6   2  15        121.91        123.25         2.92 o                         
   7   2  15          2.37          1.75         0.29 o                         
   8   2  15          0.96          0.24         0.38 o                         
  -8   3  15         13.85         13.03         1.32 o                         
  -7   3  15          4.02          3.60         0.36 o                         
  -6   3  15         58.41         61.00         0.95 o                         
  -5   3  15         27.75         26.90         0.62 o                         
  -4   3  15        323.83        343.49         3.02 o                         
  -3   3  15         20.43         21.54         0.60 o                         
  -2   3  15         74.33         79.15         1.34 o                         
  -1   3  15         10.50         11.06         0.45 o                         
   0   3  15         15.69         10.99         0.48 o                         
   1   3  15         81.14         76.34         1.11 o                         
   2   3  15        170.13        165.67         1.87 o                         
   3   3  15        185.13        182.04         2.85 o                         
   4   3  15         59.74         60.11         1.16 o                         
   5   3  15        130.32        129.01         2.48 o                         
   6   3  15         18.16         17.55         0.49 o                         
   7   3  15         19.52         21.23         1.31 o                         
  -7   4  15          0.88          1.76         0.42 o                         
  -6   4  15         11.40         10.70         0.43 o                         
  -5   4  15         75.66         80.19         1.14 o                         
  -4   4  15          4.78          4.68         0.42 o                         
  -3   4  15         96.29        103.00         1.48 o                         
  -2   4  15          7.38          8.99         0.52 o                         
  -1   4  15         42.68         41.29         0.88 o                         
   0   4  15        107.89        123.39         2.03 o                         
   1   4  15          0.70          0.69         0.44 o                         
   2   4  15        129.23        130.35         2.74 o                         
   3   4  15          2.96          2.37         0.40 o                         
   4   4  15         12.66         13.74         0.53 o                         
   5   4  15          2.99          3.25         0.37 o                         
   6   4  15          3.32          3.58         0.32 o                         
   7   4  15         11.24         12.12         0.96 o                         
  -7   5  15          0.16         -0.21         0.52 o                         
  -6   5  15         90.60         96.57         1.74 o                         
  -5   5  15         47.87         44.71         0.89 o                         
  -4   5  15         15.14         16.12         0.58 o                         
  -3   5  15         46.17         50.03         1.02 o                         
  -2   5  15        243.08        271.54         3.83 o                         
  -1   5  15          6.18          6.17         0.54 o                         
   0   5  15        203.05        226.56         3.09 o                         
   1   5  15        121.84        129.08         3.02 o                         
   2   5  15         12.84         15.96         0.79 o                         
   3   5  15         10.52         11.60         0.66 o                         
   4   5  15          0.92          1.01         0.34 o                         
   5   5  15         56.98         56.64         2.08 o                         
   6   5  15         12.87         13.22         0.88 o                         
  -6   6  15         73.09         46.68         7.58 o                         
  -5   6  15         29.29         23.23         0.86 o                         
  -4   6  15          3.44          4.11         0.40 o                         
  -3   6  15          2.04          0.92         0.35 o                         
  -2   6  15         90.42         97.19         2.10 o                         
  -1   6  15        288.40        304.66         6.12 o                         
   0   6  15         49.60         52.60         1.43 o                         
   1   6  15          1.61          1.00         0.42 o                         
   2   6  15         17.82         16.65         0.81 o                         
   3   6  15         44.62         42.96         1.96 o                         
   4   6  15         52.32         42.27         1.44 o                         
   5   6  15         19.70         16.86         1.13 o                         
  -4   7  15          0.06          0.20         0.70 o                         
  -3   7  15          1.95          1.77         0.50 o                         
  -2   7  15         24.63         25.73         0.87 o                         
  -1   7  15        124.24        124.03         2.43 o                         
   0   7  15          0.34          0.71         0.41 o                         
   1   7  15          7.68          8.78         0.55 o                         
   2   7  15        159.43        160.46         5.03 o                         
   3   7  15         67.47         64.38         3.17 o                         
   4   7  15         15.03         17.38         1.67 o                         
  -2   8  15         42.86         33.31         1.83 o                         
  -1   8  15        148.56        131.09         5.02 o                         
   0   8  15        117.29        105.23         9.29 o                         
   1   8  15          0.20         -0.75         0.91 o                         
  -8   0  16        185.65        122.40         7.28 o                         
  -7   0  16         99.21         96.65         3.33 o                         
  -6   0  16         96.31         94.26         2.92 o                         
  -5   0  16        733.64        776.25        11.63 o                         
  -4   0  16         45.64         48.33         1.23 o                         
  -3   0  16          2.88          2.95         0.47 o                         
  -2   0  16          0.11          0.53         0.41 o                         
  -1   0  16         95.05         83.53         1.62 o                         
   0   0  16        604.04        651.31         6.77 o                         
   1   0  16         87.14         76.12         1.36 o                         
   2   0  16         32.34         27.39         0.84 o                         
   3   0  16          0.68          1.36         0.52 o                         
   4   0  16        311.79        313.52         4.54 o                         
   5   0  16        125.09        126.10         2.54 o                         
   6   0  16        126.66        133.01         4.11 o                         
   7   0  16         14.44         16.50         0.91 o                         
  -8   1  16         40.70         29.14         1.44 o                         
  -7   1  16        136.54        137.80         2.26 o                         
  -6   1  16          0.72          0.89         0.29 o                         
  -5   1  16        117.92        118.81         1.65 o                         
  -4   1  16         79.03         78.90         1.12 o                         
  -3   1  16        187.88        196.67         2.10 o                         
  -2   1  16        245.22        250.35         2.37 o                         
  -1   1  16          0.16          0.57         0.29 o                         
   0   1  16        133.56        131.65         1.48 o                         
   1   1  16        107.67        111.96         1.29 o                         
   2   1  16         29.26         28.53         0.62 o                         
   3   1  16          9.28          9.54         0.45 o                         
   4   1  16        146.28        141.17         2.23 o                         
   5   1  16         24.20         24.25         0.62 o                         
   6   1  16         30.26         29.69         0.68 o                         
   7   1  16         16.70         18.82         0.96 o                         
  -8   2  16          0.32          0.22         0.39 o                         
  -7   2  16          0.78          1.80         0.33 o                         
  -6   2  16        266.68        286.79         3.02 o                         
  -5   2  16          8.70          7.96         0.42 o                         
  -4   2  16         17.64         17.43         0.55 o                         
  -3   2  16         22.01         21.15         0.57 o                         
  -2   2  16          3.55          3.04         0.35 o                         
  -1   2  16          3.70          4.14         0.36 o                         
   0   2  16         21.19         20.07         0.54 o                         
   1   2  16        119.89        118.31         1.37 o                         
   2   2  16         90.40         91.20         1.23 o                         
   3   2  16         21.97         21.77         0.61 o                         
   4   2  16          3.51          3.15         0.34 o                         
   5   2  16          7.80          7.91         0.40 o                         
   6   2  16          8.39          9.16         0.41 o                         
   7   2  16          3.78          2.88         0.42 o                         
  -7   3  16          1.10          2.03         0.45 o                         
  -6   3  16          1.73          1.97         0.31 o                         
  -5   3  16        206.57        220.77         2.31 o                         
  -4   3  16         93.62         96.82         1.25 o                         
  -3   3  16         37.25         43.73         0.83 o                         
  -2   3  16         99.72        109.45         1.66 o                         
  -1   3  16         30.29         33.18         0.80 o                         
   0   3  16         16.20         18.09         0.60 o                         
   1   3  16        170.27        178.38         2.15 o                         
   2   3  16        211.74        219.24         3.14 o                         
   3   3  16         11.06         13.03         0.51 o                         
   4   3  16         29.02         32.59         0.81 o                         
   5   3  16          2.45          2.16         0.32 o                         
   6   3  16          0.02          0.37         0.26 o                         
   7   3  16          5.55          6.72         1.15 o                         
  -7   4  16          4.20          4.25         0.78 o                         
  -6   4  16         43.14         39.39         0.87 o                         
  -5   4  16        201.35        212.09         2.57 o                         
  -4   4  16          1.79          1.96         0.34 o                         
  -3   4  16         41.53         40.81         0.87 o                         
  -2   4  16         85.35         89.50         1.37 o                         
  -1   4  16        801.06        878.47        12.59 o                         
   0   4  16        355.68        393.38         6.63 o                         
   1   4  16         31.10         29.62         0.87 o                         
   2   4  16         87.14         94.54         2.26 o                         
   3   4  16         26.89         24.39         0.71 o                         
   4   4  16        143.69        146.28         3.36 o                         
   5   4  16        115.47        108.26         3.24 o                         
   6   4  16          1.41          1.73         0.57 o                         
  -6   5  16          4.81          2.24         0.58 o                         
  -5   5  16         77.71         77.96         1.38 o                         
  -4   5  16         40.40         40.23         0.85 o                         
  -3   5  16          4.72          4.96         0.38 o                         
  -2   5  16         19.10         17.95         0.69 o                         
  -1   5  16         16.85         16.06         0.67 o                         
   0   5  16         27.34         29.51         0.89 o                         
   1   5  16          4.01          3.02         0.44 o                         
   2   5  16          8.84          9.03         0.61 o                         
   3   5  16        142.12        154.77         4.86 o                         
   4   5  16         19.12         19.58         0.73 o                         
   5   5  16          3.98          5.46         0.78 o                         
  -5   6  16          0.27         -0.06         0.56 o                         
  -4   6  16        167.61        163.19         9.29 o                         
  -3   6  16         18.70         19.01         0.58 o                         
  -2   6  16        148.02        156.57         2.30 o                         
  -1   6  16         26.33         26.24         0.85 o                         
   0   6  16         31.71         31.08         0.95 o                         
   1   6  16         48.93         52.59         1.45 o                         
   2   6  16         10.08          9.69         0.57 o                         
   3   6  16          1.39          0.94         0.37 o                         
   4   6  16         16.36         15.87         1.39 o                         
  -3   7  16         16.00         11.35         1.23 o                         
  -2   7  16         67.03         56.89         2.41 o                         
  -1   7  16         46.37         41.45         1.31 o                         
   0   7  16          0.15          0.18         0.39 o                         
   1   7  16          7.22          9.94         0.85 o                         
   2   7  16         63.74         59.93         2.44 o                         
   3   7  16          2.18          1.99         0.56 o                         
  -7   1  17          0.96          1.09         0.42 o                         
  -6   1  17          0.28          0.18         0.28 o                         
  -5   1  17          0.06          0.05         0.31 o                         
  -4   1  17         94.61         99.77         1.25 o                         
  -3   1  17          8.84         10.87         0.46 o                         
  -2   1  17         62.37         66.63         1.06 o                         
  -1   1  17         89.10         93.86         1.22 o                         
   0   1  17         63.72         65.18         1.03 o                         
   1   1  17          4.78          5.35         0.39 o                         
   2   1  17        118.01        113.37         1.41 o                         
   3   1  17         41.65         37.17         0.78 o                         
   4   1  17         18.76         18.55         0.56 o                         
   5   1  17         21.72         25.38         0.57 o                         
   6   1  17          0.34          0.12         0.24 o                         
   7   1  17         32.21         27.74         1.05 o                         
  -7   2  17        288.50        247.63        23.27 o                         
  -6   2  17        110.86        118.03         1.91 o                         
  -5   2  17         42.62         42.63         0.75 o                         
  -4   2  17        469.95        506.32         5.68 o                         
  -3   2  17          0.53          0.80         0.30 o                         
  -2   2  17         28.66         29.21         0.69 o                         
  -1   2  17          8.95         13.50         0.52 o                         
   0   2  17        393.42        401.02         3.95 o                         
   1   2  17        494.56        527.56         4.68 o                         
   2   2  17         30.82         28.77         0.65 o                         
   3   2  17          0.27          0.18         0.28 o                         
   4   2  17          6.87          5.81         0.34 o                         
   5   2  17         98.31        104.22         2.80 o                         
   6   2  17        106.97        106.31         3.70 o                         
   7   2  17          1.08          1.39         0.72 o                         
  -7   3  17         46.34         36.90         2.06 o                         
  -6   3  17         27.89         25.22         0.72 o                         
  -5   3  17         14.91         14.22         0.48 o                         
  -4   3  17         65.95         70.41         1.06 o                         
  -3   3  17          0.63          0.46         0.33 o                         
  -2   3  17         12.60         14.58         0.54 o                         
  -1   3  17          4.72          4.61         0.43 o                         
   0   3  17          9.84          9.00         0.47 o                         
   1   3  17         77.08         79.28         1.31 o                         
   2   3  17          0.22          0.46         0.33 o                         
   3   3  17         46.67         43.75         0.82 o                         
   4   3  17         19.44         19.55         0.53 o                         
   5   3  17         70.68         73.32         2.05 o                         
   6   3  17         24.40         28.24         1.88 o                         
  -6   4  17          0.31          1.28         0.64 o                         
  -5   4  17         76.53         76.70         1.15 o                         
  -4   4  17          1.11          0.95         0.31 o                         
  -3   4  17        130.15        138.30         2.23 o                         
  -2   4  17         38.17         40.10         0.77 o                         
  -1   4  17          1.27          2.18         0.37 o                         
   0   4  17         11.68         13.43         0.59 o                         
   1   4  17         28.64         27.63         0.76 o                         
   2   4  17         25.29         26.94         0.96 o                         
   3   4  17          2.21          2.58         0.32 o                         
   4   4  17          0.09          0.09         0.27 o                         
   5   4  17          0.60          1.20         0.54 o                         
   6   4  17         70.34         53.93         3.52 o                         
  -5   5  17         14.56         11.48         1.60 o                         
  -4   5  17         30.78         26.80         0.70 o                         
  -3   5  17          0.17         -0.06         0.29 o                         
  -2   5  17         62.32         66.48         1.33 o                         
  -1   5  17         54.59         62.22         1.46 o                         
   0   5  17         83.08         87.42         2.44 o                         
   1   5  17          5.04          3.52         0.40 o                         
   2   5  17         26.18         29.88         0.89 o                         
   3   5  17         11.03         11.29         0.53 o                         
   4   5  17          0.87         -0.01         0.51 o                         
   5   5  17         71.61         72.20         3.07 o                         
  -4   6  17         53.12         48.29         3.51 o                         
  -3   6  17          0.39          0.03         0.60 o                         
  -2   6  17         22.81         20.91         0.84 o                         
  -1   6  17         85.19         84.55         2.31 o                         
   0   6  17         59.12         63.23         1.42 o                         
   1   6  17        163.65        168.40         3.35 o                         
   2   6  17         62.45         60.04         2.17 o                         
   3   6  17          0.11         -0.55         0.55 o                         
  -2   7  17         52.89         37.33         2.81 o                         
  -1   7  17          0.11         -0.71         0.73 o                         
   0   7  17         46.04         36.25         1.58 o                         
  -7   0  18         90.15         54.73         3.85 o                         
  -6   0  18        106.50        109.08         2.08 o                         
  -5   0  18        118.11        126.77         3.04 o                         
  -4   0  18         18.73         17.71         0.79 o                         
  -3   0  18        792.15        840.69        12.88 o                         
  -2   0  18         27.42         28.44         0.98 o                         
  -1   0  18         12.16         10.33         0.65 o                         
   0   0  18          0.10          0.08         0.43 o                         
   1   0  18        315.20        325.01         4.66 o                         
   2   0  18        427.91        437.29         6.85 o                         
   3   0  18         96.15         95.45         1.95 o                         
   4   0  18          0.78          0.11         0.36 o                         
   5   0  18         29.50         26.67         0.84 o                         
   6   0  18         46.04         43.90         1.90 o                         
  -7   1  18          6.70          3.55         0.52 o                         
  -6   1  18          2.39          2.17         0.33 o                         
  -5   1  18         46.10         46.44         0.78 o                         
  -4   1  18         19.96         20.69         0.55 o                         
  -3   1  18         89.82         96.68         1.55 o                         
  -2   1  18          4.69          3.99         0.37 o                         
  -1   1  18        168.74        180.25         1.94 o                         
   0   1  18         10.57         10.44         0.46 o                         
   1   1  18         21.69         22.62         0.62 o                         
   2   1  18          6.13          4.29         0.34 o                         
   3   1  18         25.09         26.94         0.61 o                         
   4   1  18         46.77         44.45         0.92 o                         
   5   1  18         39.82         41.29         0.76 o                         
   6   1  18         51.89         58.39         1.84 o                         
  -7   2  18          0.46          0.79         0.47 o                         
  -6   2  18          2.03          1.04         0.42 o                         
  -5   2  18          5.97          6.04         0.34 o                         
  -4   2  18         91.86         95.70         1.54 o                         
  -3   2  18          2.13          2.12         0.35 o                         
  -2   2  18         23.00         25.13         0.66 o                         
  -1   2  18         19.63         18.71         0.59 o                         
   0   2  18         26.34         26.63         0.65 o                         
   1   2  18          4.92          5.95         0.38 o                         
   2   2  18         99.37         97.54         1.39 o                         
   3   2  18          5.04          5.50         0.36 o                         
   4   2  18         26.86         22.19         0.56 o                         
   5   2  18          5.85          5.45         0.35 o                         
   6   2  18          0.00          0.12         0.33 o                         
  -6   3  18         74.99         60.41         2.47 o                         
  -5   3  18          0.00          0.24         0.30 o                         
  -4   3  18          1.25          1.37         0.34 o                         
  -3   3  18         84.57         93.39         1.64 o                         
  -2   3  18          0.53          0.62         0.32 o                         
  -1   3  18        191.02        209.88         2.98 o                         
   0   3  18         15.73         18.94         0.58 o                         
   1   3  18          2.95          2.44         0.35 o                         
   2   3  18        179.02        173.57         3.39 o                         
   3   3  18          3.41          4.25         0.33 o                         
   4   3  18         28.55         29.36         0.84 o                         
   5   3  18          7.15          7.15         0.55 o                         
  -5   4  18         86.23         75.01         3.53 o                         
  -4   4  18          0.00         -0.29         0.29 o                         
  -3   4  18        122.86        122.53         2.25 o                         
  -2   4  18         14.06         15.08         0.50 o                         
  -1   4  18          2.63          2.25         0.34 o                         
   0   4  18          2.26          1.04         0.34 o                         
   1   4  18        115.41        123.30         2.80 o                         
   2   4  18        202.74        219.09         4.39 o                         
   3   4  18          4.74          4.09         0.34 o                         
   4   4  18          5.32          3.39         0.62 o                         
   5   4  18         61.69         61.03         3.88 o                         
  -4   5  18          0.03         -0.85         0.85 o                         
  -3   5  18         50.19         46.10         1.55 o                         
  -2   5  18         47.52         50.69         1.26 o                         
  -1   5  18         71.84         69.31         1.45 o                         
   0   5  18          0.15          0.28         0.34 o                         
   1   5  18         29.41         25.50         0.85 o                         
   2   5  18         14.53         13.41         0.57 o                         
   3   5  18          1.99          2.03         0.89 o                         
  -3   6  18          4.21          2.26         1.06 o                         
  -2   6  18        111.87        101.68         8.75 o                         
  -1   6  18         15.86         10.62         1.47 o                         
   0   6  18          2.81          3.39         0.74 o                         
   1   6  18          5.98          5.91         0.77 o                         
   2   6  18         54.94         45.63         2.36 o                         
  -6   1  19          4.97          3.17         0.62 o                         
  -5   1  19         65.33         63.72         1.08 o                         
  -4   1  19          1.16          1.14         0.29 o                         
  -3   1  19          1.49          1.05         0.34 o                         
  -2   1  19        127.80        138.66         1.82 o                         
  -1   1  19          7.37          7.65         0.42 o                         
   0   1  19          4.30          7.20         0.42 o                         
   1   1  19         55.36         59.68         0.95 o                         
   2   1  19         23.07         22.56         0.57 o                         
   3   1  19         27.11         24.60         0.62 o                         
   4   1  19          4.72          4.45         0.30 o                         
   5   1  19         14.38         17.13         0.86 o                         
  -6   2  19         17.61         16.25         2.02 o                         
  -5   2  19        228.78        225.71         3.90 o                         
  -4   2  19         13.90         15.84         0.52 o                         
  -3   2  19         11.71         13.35         0.45 o                         
  -2   2  19        385.66        414.68         5.64 o                         
  -1   2  19          0.03         -0.21         0.32 o                         
   0   2  19         50.23         53.14         1.04 o                         
   1   2  19         60.18         65.55         1.17 o                         
   2   2  19        405.79        413.68         7.23 o                         
   3   2  19        245.49        262.89         5.68 o                         
   4   2  19         38.54         39.89         1.12 o                         
   5   2  19         18.67         20.43         0.84 o                         
  -5   3  19         84.99         77.91         2.97 o                         
  -4   3  19         52.80         52.87         1.12 o                         
  -3   3  19          8.64          9.81         0.41 o                         
  -2   3  19         66.08         74.81         1.46 o                         
  -1   3  19         42.61         46.09         0.85 o                         
   0   3  19        104.41        113.03         2.20 o                         
   1   3  19         22.78         21.77         0.61 o                         
   2   3  19         12.73         12.62         0.47 o                         
   3   3  19          5.68          6.26         0.37 o                         
   4   3  19          1.22          1.13         0.49 o                         
   5   3  19         17.00         15.23         1.65 o                         
  -4   4  19         36.20         30.54         1.34 o                         
  -3   4  19          0.13          0.18         0.35 o                         
  -2   4  19         14.20         13.91         0.64 o                         
  -1   4  19        195.40        197.87         4.74 o                         
   0   4  19          2.85          3.03         0.35 o                         
   1   4  19         54.42         53.36         1.24 o                         
   2   4  19          2.16          2.58         0.36 o                         
   3   4  19         24.92         23.38         1.60 o                         
   4   4  19         24.50         19.39         1.39 o                         
  -3   5  19         19.60         15.18         1.08 o                         
  -2   5  19         41.18         33.24         2.12 o                         
  -1   5  19          2.56          1.43         0.68 o                         
   0   5  19         55.60         56.30         2.37 o                         
   1   5  19         25.70         26.35         1.26 o                         
   2   5  19          3.80          2.78         0.66 o                         
  -5   0  20         13.95         11.76         2.06 o                         
  -4   0  20        188.87        200.85         3.36 o                         
  -3   0  20         30.56         33.67         0.91 o                         
  -2   0  20          1.09          2.21         0.49 o                         
  -1   0  20        461.49        492.18         8.39 o                         
   0   0  20         35.02         34.43         1.10 o                         
   1   0  20        389.62        394.00         6.90 o                         
   2   0  20         69.26         72.35         1.45 o                         
   3   0  20         63.42         64.86         1.72 o                         
   4   0  20        124.96        120.85         6.46 o                         
   5   0  20         61.59         50.75         3.41 o                         
  -5   1  20         81.44         75.63         4.46 o                         
  -4   1  20         83.18         85.31         1.42 o                         
  -3   1  20          1.67          1.46         0.29 o                         
  -2   1  20         16.66         18.09         0.52 o                         
  -1   1  20         14.30         18.74         0.52 o                         
   0   1  20          3.23          2.92         0.32 o                         
   1   1  20         73.66         74.71         1.15 o                         
   2   1  20         43.76         40.98         0.77 o                         
   3   1  20         11.19         10.36         0.47 o                         
   4   1  20         12.06         16.57         1.07 o                         
  -5   2  20          0.81          1.37         0.63 o                         
  -4   2  20          2.24          2.62         0.59 o                         
  -3   2  20         67.78         66.18         1.12 o                         
  -2   2  20          4.59          4.40         0.35 o                         
  -1   2  20          5.69          5.62         0.35 o                         
   0   2  20          7.45          7.91         0.39 o                         
   1   2  20         50.54         47.02         1.09 o                         
   2   2  20        143.65        147.19         3.38 o                         
   3   2  20          0.29          0.44         0.33 o                         
   4   2  20          0.38          0.27         0.49 o                         
  -4   3  20         43.56         36.07         1.45 o                         
  -3   3  20          2.13          2.56         0.47 o                         
  -2   3  20          0.31          1.03         0.34 o                         
  -1   3  20         57.49         60.59         1.16 o                         
   0   3  20         17.63         18.93         0.62 o                         
   1   3  20         64.97         63.68         1.17 o                         
   2   3  20         12.41          8.68         0.52 o                         
   3   3  20         20.31         15.67         1.00 o                         
   4   3  20         29.65         22.62         1.96 o                         
  -3   4  20        110.90        103.20         3.41 o                         
  -2   4  20         27.39         25.48         1.55 o                         
  -1   4  20        196.66        207.20         5.50 o                         
   0   4  20          7.27          6.30         0.72 o                         
   1   4  20          0.24         -0.29         0.38 o                         
   2   4  20          3.49          2.42         1.03 o                         
  -1   5  20        109.64         81.88         3.18 o                         
   0   5  20         39.45         27.04         2.25 o                         
   1   5  20         20.39         11.60         1.36 o                         
  -4   1  21          2.14          1.06         0.55 o                         
  -3   1  21         47.79         43.87         2.32 o                         
  -2   1  21         18.45         18.70         0.61 o                         
  -1   1  21         14.60         15.08         0.52 o                         
   0   1  21          2.11          3.52         0.35 o                         
   1   1  21         23.86         21.99         0.65 o                         
   2   1  21         26.78         33.64         2.23 o                         
   3   1  21         27.75         31.47         1.47 o                         
  -4   2  21          8.45          4.56         0.99 o                         
  -3   2  21         36.20         34.64         1.53 o                         
  -2   2  21         57.02         51.92         1.91 o                         
  -1   2  21          0.79          0.90         0.31 o                         
   0   2  21        102.29        102.65         2.33 o                         
   1   2  21          1.02          0.85         0.36 o                         
   2   2  21         57.86         57.76         2.79 o                         
   3   2  21          2.26          2.47         0.61 o                         
  -3   3  21        128.64        107.07         5.51 o                         
  -2   3  21         11.84         10.41         0.82 o                         
  -1   3  21          0.90          1.67         0.60 o                         
   0   3  21          3.98          4.17         0.71 o                         
   1   3  21         19.92         18.21         0.86 o                         
   2   3  21         66.54         42.57         2.83 o                         
  -1   4  21          1.28          1.13         0.58 o                         
   0   4  21          0.27          0.04         0.55 o                         
  -1   0  22          1.10          0.91         0.85 o                         
   0   0  22          0.02         -0.08         0.73 o                         
   1   0  22        151.21        151.75         7.90 o                         
   2   0  22         13.42          8.25         1.58 o                         
  -2   1  22         99.39         74.83         4.31 o                         
  -1   1  22          7.94          8.32         0.96 o                         
   0   1  22          2.81          2.43         0.51 o                         
   1   1  22          2.66          2.18         1.13 o                         
   2   1  22         65.87         56.88         3.40 o                         
  -2   2  22          0.74          1.08         1.00 o                         
  -1   2  22          1.22          1.00         0.44 o                         
   0   2  22          1.07          1.12         0.56 o                         
   1   2  22         11.57          8.18         0.92 o                         
                                                                                
