# Supplementary material for: Some thio­ether-ketones and their related derivatives
Source: Acta Crystallogr E Crystallogr Commun. 2025 May 13;81(Pt 6):520–9. doi: 10.1107/S2056989025004037 (PMC12142416; doi:10.1107/S2056989025004037)
Supplement: Supplementary file 16 [file e-81-00520-Dhpksup17.hkl]

data_Dhpk                                                                       
_shelx_title ' shelxt_a.res in I2/a'                                            
_shelx_refln_list_code          4                                               
_shelx_F_calc_maximum     1513.46                                               
_exptl_crystal_F_000      5312.00                                               
_reflns_d_resolution_high  0.7936                                               
                                                                                
loop_                                                                           
 _space_group_symop_operation_xyz                                               
 'x, y, z'                                                                      
 '-x+1/2, y, -z'                                                                
 'x+1/2, y+1/2, z+1/2'                                                          
 '-x+1, y+1/2, -z+1/2'                                                          
 '-x, -y, -z'                                                                   
 'x-1/2, -y, z'                                                                 
 '-x+1/2, -y+1/2, -z+1/2'                                                       
 'x, -y+1/2, z+1/2'                                                             
                                                                                
_cell_length_a    34.4957                                                       
_cell_length_b    10.4262                                                       
_cell_length_c    37.9992                                                       
_cell_angle_alpha  90.000                                                       
_cell_angle_beta  115.604                                                       
_cell_angle_gamma  90.000                                                       
                                                                                
_shelx_F_squared_multiplier     1.000                                           
                                                                                
loop_                                                                           
 _refln_index_h                                                                 
 _refln_index_k                                                                 
 _refln_index_l                                                                 
 _refln_F_squared_calc                                                          
 _refln_F_squared_meas                                                          
 _refln_F_squared_sigma                                                         
 _refln_observed_status                                                         
   2   0   0         10.72         10.46         2.78 o                         
   4   0   0      21517.25      20023.31       405.19 o                         
   6   0   0          7.73          8.17         6.34 o                         
   8   0   0    1373444.88    1176740.38     21024.22 o                         
  10   0   0         61.66         62.91         9.44 o                         
  12   0   0     157216.45     148928.58      2007.23 o                         
  14   0   0          3.28          1.70        10.74 o                         
  16   0   0      68352.23      63295.80       842.58 o                         
  18   0   0          0.08          3.17        11.08 o                         
  20   0   0       2430.81       2162.85        48.59 o                         
  22   0   0         44.46         37.94        16.95 o                         
  24   0   0      27760.59      31535.87       423.04 o                         
  26   0   0          1.81         -8.79        17.57 o                         
  28   0   0        549.77        444.15        31.10 o                         
  30   0   0          7.45         21.39        22.90 o                         
  32   0   0       5038.67       5376.72       124.20 o                         
  34   0   0         13.84          4.11        26.35 o                         
  36   0   0         15.84         38.02        35.27 o                         
  38   0   0         22.59         17.26        37.76 o                         
   1   1   0         29.91         52.63        10.58 o                         
   3   1   0        236.28        181.39         8.26 o                         
   5   1   0       1141.03        982.53        17.09 o                         
   7   1   0        208.64        136.43         9.36 o                         
   9   1   0      46434.11      41418.43       524.55 o                         
  11   1   0      27508.64      24558.41       337.43 o                         
  13   1   0       3771.25       3391.84        47.03 o                         
  15   1   0       7045.64       6896.98        86.42 o                         
  17   1   0        522.10        562.59        18.25 o                         
  19   1   0       1110.14       1182.84        30.93 o                         
  21   1   0       1474.09       1548.30        25.86 o                         
  23   1   0        115.30        112.57        11.64 o                         
  25   1   0        749.39        662.50        25.55 o                         
  27   1   0       1364.75       1395.21        32.45 o                         
  29   1   0        402.89        350.82        22.59 o                         
  31   1   0       1605.91       1547.72        43.89 o                         
  33   1   0        568.68        505.94        41.42 o                         
  35   1   0          0.00         10.15        18.25 o                         
  37   1   0        243.69        268.58        69.94 o                         
  39   1   0        672.93        733.11        60.09 o                         
   0   2   0          0.02         -4.49        15.62 o                         
   2   2   0     357131.78     348287.19      6559.72 o                         
   4   2   0          3.37          0.73         9.06 o                         
   6   2   0      42363.68      42404.20       352.80 o                         
   8   2   0          3.60          6.44         8.25 o                         
  10   2   0      91519.77      90073.78      1277.57 o                         
  12   2   0         20.08         20.85         7.44 o                         
  14   2   0       1092.74       1266.23        43.09 o                         
  16   2   0         30.64         20.37         8.05 o                         
  18   2   0     106500.35     111258.41       975.30 o                         
  20   2   0          3.87          6.66         8.53 o                         
  22   2   0       1743.95       1525.12        71.04 o                         
  24   2   0         14.41         18.43        12.32 o                         
  26   2   0       1400.53       1425.24        58.31 o                         
  28   2   0         27.31         21.23        15.87 o                         
  30   2   0      35461.06      37896.73       744.68 o                         
  32   2   0         34.39         52.54        19.82 o                         
  34   2   0       1153.53       1012.67       212.73 o                         
  36   2   0         19.22        -25.51        27.24 o                         
  38   2   0          0.95         -3.99        29.71 o                         
   1   3   0      55015.43      53712.23       762.75 o                         
   3   3   0        446.10        377.98        21.18 o                         
   5   3   0      30376.99      28416.78       465.97 o                         
   7   3   0        403.81        411.18        18.89 o                         
   9   3   0       3783.92       3471.83        80.84 o                         
  11   3   0        409.78        382.12        15.59 o                         
  13   3   0        784.57        751.85        23.22 o                         
  15   3   0       4052.71       3983.99        51.88 o                         
  17   3   0        983.07        823.21        21.45 o                         
  19   3   0        463.73        314.41        14.15 o                         
  21   3   0          0.36         -1.38         9.71 o                         
  23   3   0        284.05        298.21        17.28 o                         
  25   3   0       2213.36       2202.52        43.16 o                         
  27   3   0        980.89       1000.93        37.71 o                         
  29   3   0        380.56        388.26        25.50 o                         
  31   3   0         34.60         25.04        19.39 o                         
  33   3   0       1621.81       1643.00        73.27 o                         
  35   3   0       1336.47       1287.71        75.97 o                         
  37   3   0          4.76          3.13        17.80 o                         
   0   4   0      41855.40      50039.98      1363.94 o                         
   2   4   0          6.17        -11.44        11.44 o                         
   4   4   0       9698.28       9911.42       157.18 o                         
   6   4   0         31.22         30.29        10.42 o                         
   8   4   0       4498.80       4462.27        87.24 o                         
  10   4   0          7.58         -1.97         7.24 o                         
  12   4   0       2677.55       5498.13       495.00 o                         
  14   4   0        127.55        155.71        11.22 o                         
  16   4   0      58074.31      61812.11       610.37 o                         
  18   4   0          3.28         13.44         8.97 o                         
  20   4   0      15756.52      16840.84       192.95 o                         
  22   4   0         73.52         75.62        12.97 o                         
  24   4   0        440.43        509.20        24.37 o                         
  26   4   0          7.50          0.68        19.55 o                         
  28   4   0       3750.03       3852.06       146.68 o                         
  30   4   0         10.13          3.08        14.36 o                         
  32   4   0       5990.93       7189.26       225.53 o                         
  34   4   0          0.32         -4.57        16.84 o                         
  36   4   0         62.95        105.72        31.29 o                         
   1   5   0          0.01         17.52         8.55 o                         
   3   5   0      29725.35      30349.69       302.43 o                         
   5   5   0        181.67        221.50        11.46 o                         
   7   5   0       2195.87       2201.76        32.80 o                         
   9   5   0       1031.33       1051.54        26.38 o                         
  11   5   0       4466.82       4499.50        70.50 o                         
  13   5   0        193.74        184.73        11.45 o                         
  15   5   0        237.13        307.43        12.92 o                         
  17   5   0         83.23         62.44        10.11 o                         
  19   5   0        690.17        664.03        25.44 o                         
  21   5   0       2697.52       2689.92        56.49 o                         
  23   5   0        134.80        124.20        15.05 o                         
  25   5   0          5.08        -12.64        12.64 o                         
  27   5   0        194.96        186.46        21.27 o                         
  29   5   0       2394.72       2411.83        84.69 o                         
  31   5   0        275.71        310.04        22.46 o                         
  33   5   0        770.58        714.01        37.19 o                         
  35   5   0       1915.25       1945.97        57.34 o                         
   0   6   0          6.02         16.50        14.39 o                         
   2   6   0      28101.42      29645.67       236.89 o                         
   4   6   0          1.32         -2.45         7.20 o                         
   6   6   0        408.24        528.26        17.91 o                         
   8   6   0          5.13          1.18         8.22 o                         
  10   6   0      17289.46      16754.04       179.42 o                         
  12   6   0          0.16          3.12         7.71 o                         
  14   6   0        195.11        246.49        12.31 o                         
  16   6   0          6.51          9.22         8.67 o                         
  18   6   0      28214.95      30028.57       359.69 o                         
  20   6   0         24.33         37.26        14.38 o                         
  22   6   0       7896.12       8238.07       125.33 o                         
  24   6   0         11.58         -0.45        16.68 o                         
  26   6   0         54.09         15.74        14.85 o                         
  28   6   0        107.28         99.38        24.06 o                         
  30   6   0       7361.65       8016.23       321.55 o                         
  32   6   0          0.73          3.76        18.51 o                         
  34   6   0        604.08        674.51        54.76 o                         
   1   7   0        134.80        179.56        11.50 o                         
   3   7   0        208.24        165.65        10.67 o                         
   5   7   0       1408.11       1599.12        25.74 o                         
   7   7   0       1342.47       1310.99        26.14 o                         
   9   7   0          1.51         -1.72         7.44 o                         
  11   7   0         20.38          8.05         8.57 o                         
  13   7   0          4.77          0.77         9.35 o                         
  15   7   0          8.03          2.70         9.65 o                         
  17   7   0       5740.54       5825.54       109.95 o                         
  19   7   0       1128.59       1190.14        36.72 o                         
  21   7   0         12.76         18.28        14.50 o                         
  23   7   0        328.88        340.53        22.36 o                         
  25   7   0       2968.73       3128.41        77.59 o                         
  27   7   0       1656.41       1818.08        91.67 o                         
  29   7   0        426.31        523.82        28.61 o                         
  31   7   0        108.66         22.28        32.86 o                         
   0   8   0        504.03        512.51        25.09 o                         
   2   8   0         65.36         56.82        10.52 o                         
   4   8   0       8862.00       9483.99        80.77 o                         
   6   8   0         11.90          3.66         9.81 o                         
   8   8   0       8218.34       8277.58       131.90 o                         
  10   8   0         48.09         53.92        11.50 o                         
  12   8   0        844.79        935.94        26.82 o                         
  14   8   0          8.48         -0.18        10.78 o                         
  16   8   0       4456.97       4528.73        77.94 o                         
  18   8   0          8.78         -9.07        10.65 o                         
  20   8   0       1860.73       1863.16        52.47 o                         
  22   8   0          0.12        -13.44        13.44 o                         
  24   8   0       3871.50       4320.75       176.05 o                         
  26   8   0          0.82          6.88         6.11 o                         
  28   8   0       2302.84       2863.43       197.69 o                         
  30   8   0          2.54          7.00        15.91 o                         
   1   9   0       1195.17       1187.18        31.96 o                         
   3   9   0         97.27         61.93        11.00 o                         
   5   9   0       1476.17       1524.70        31.20 o                         
   7   9   0        824.23        756.97        21.49 o                         
   9   9   0         78.17         94.64        11.79 o                         
  11   9   0        442.06        450.59        17.33 o                         
  13   9   0        172.81        166.70        14.62 o                         
  15   9   0         11.82         -6.69        10.40 o                         
  17   9   0        103.09         89.42        12.28 o                         
  19   9   0        280.54        285.97        16.86 o                         
  21   9   0         44.66         44.83        13.91 o                         
  23   9   0        125.50        147.68        14.61 o                         
  25   9   0        472.76        581.20        27.04 o                         
  27   9   0          0.12         16.40        19.08 o                         
   0  10   0         12.85        -16.52        16.52 o                         
   2  10   0      39723.25      39645.79       473.78 o                         
   4  10   0         19.70         30.66        15.70 o                         
   6  10   0       1617.46       1588.15        37.30 o                         
   8  10   0          1.54        -10.54        10.54 o                         
  10  10   0       6705.69       6813.55       139.70 o                         
  12  10   0          7.26         21.01        10.99 o                         
  14  10   0       4887.85       4783.01        80.10 o                         
  16  10   0         11.92          8.39         9.85 o                         
  18  10   0       7795.23       8227.89       231.06 o                         
  20  10   0          0.85          7.77        11.00 o                         
  22  10   0         61.71         52.51        17.56 o                         
  24  10   0          4.79          7.33        21.03 o                         
   1  11   0         19.69         22.19        10.81 o                         
   3  11   0        650.52        651.11        20.16 o                         
   5  11   0        236.09        236.74        15.04 o                         
   7  11   0          0.65         -3.46         9.90 o                         
   9  11   0        858.09        790.28        23.25 o                         
  11  11   0         40.46         37.59         9.98 o                         
  13  11   0         55.01         41.84         9.38 o                         
  15  11   0         29.08         17.95         6.73 o                         
  17  11   0         29.47         36.36        14.72 o                         
  19  11   0        222.03        241.51        17.52 o                         
  21  11   0         42.59         46.18        17.44 o                         
   0  12   0        144.55        137.23        15.02 o                         
   2  12   0         17.00         42.99        10.04 o                         
   4  12   0       2131.16       2277.78        49.72 o                         
   6  12   0         24.75         85.17        11.83 o                         
   8  12   0       4439.80       4616.95        51.16 o                         
  10  12   0          1.94        -13.49        13.49 o                         
  12  12   0      15183.65      14741.37       354.44 o                         
  14  12   0          7.89         -4.05        11.94 o                         
   1  13   0         25.27         28.09        13.74 o                         
   3  13   0        777.28        691.00        35.29 o                         
   5  13   0        999.51        936.17        36.29 o                         
 -38   1   1        328.00        344.85        44.99 o                         
 -36   1   1         49.77         33.67        20.38 o                         
 -34   1   1         30.79         25.58        20.87 o                         
 -32   1   1        300.55        306.54        25.21 o                         
 -30   1   1         56.67         72.14        16.91 o                         
 -28   1   1         43.48         28.52        13.46 o                         
 -26   1   1       2276.77       2247.98        45.68 o                         
 -24   1   1        538.84        495.12        18.85 o                         
 -22   1   1       1633.08       1679.69        27.58 o                         
 -20   1   1       7299.72       7431.40       101.76 o                         
 -18   1   1       2277.48       2133.33        38.52 o                         
 -16   1   1      11222.51      11192.89       174.44 o                         
 -14   1   1         95.52        183.59        11.96 o                         
 -12   1   1       1921.33       1811.83        48.54 o                         
 -10   1   1      14012.08      12196.01       162.21 o                         
  -8   1   1      51726.59      47131.03       368.16 o                         
  -6   1   1        136.73        174.32        10.26 o                         
  -4   1   1        312.70        320.95        12.45 o                         
  -2   1   1          7.39         10.52         5.85 o                         
   0   1   1         91.03         92.97         7.37 o                         
   2   1   1         56.68         54.67         5.41 o                         
   4   1   1         84.98         90.40         6.98 o                         
   6   1   1       6309.98       5409.87        77.66 o                         
   8   1   1        916.70        833.52        17.50 o                         
  10   1   1       1548.04       1294.94        39.60 o                         
  12   1   1      10346.74       9213.91       134.89 o                         
  14   1   1      11586.42      11239.17       148.06 o                         
  16   1   1       2159.49       2010.93        37.99 o                         
  18   1   1       4530.08       4443.14        79.68 o                         
  20   1   1        231.41        241.49        13.34 o                         
  22   1   1          3.32          4.77         8.85 o                         
  24   1   1       3111.10       3125.30        64.03 o                         
  26   1   1        224.39        251.48        19.27 o                         
  28   1   1        475.46        478.31        23.60 o                         
  30   1   1         18.35         -3.75        16.26 o                         
  32   1   1        664.15        658.31        36.26 o                         
  34   1   1        186.76        157.18        26.87 o                         
  36   1   1         44.46         41.93        22.40 o                         
  38   1   1        301.51        332.52        76.56 o                         
 -39   2   1          0.98         38.47        30.25 o                         
 -37   2   1        264.84        188.22        30.40 o                         
 -35   2   1          6.15          0.13        25.95 o                         
 -33   2   1       1381.18       1502.21        45.20 o                         
 -31   2   1          0.04         22.89        19.92 o                         
 -29   2   1       3900.35       4380.11        75.60 o                         
 -27   2   1        145.99        132.51        16.98 o                         
 -25   2   1       4654.86       4630.34        54.80 o                         
 -23   2   1          4.15          0.30         9.67 o                         
 -21   2   1      18747.13      20305.99       178.42 o                         
 -19   2   1         61.69         79.16        11.48 o                         
 -17   2   1        246.41        429.28        39.64 o                         
 -15   2   1         19.68         26.12         8.44 o                         
 -13   2   1      58661.48      56301.33       753.56 o                         
 -11   2   1          1.43          4.18         7.40 o                         
  -9   2   1    1186833.88    1088939.12      9138.19 o                         
  -7   2   1         63.58         72.62        11.90 o                         
  -5   2   1       5162.24       4197.38        59.26 o                         
  -3   2   1          1.70         12.37        10.20 o                         
  -1   2   1      14607.68      14405.18       241.18 o                         
   1   2   1          0.03          1.12        10.41 o                         
   3   2   1      60361.05      58437.77       612.82 o                         
   5   2   1          6.10         -0.89         8.46 o                         
   7   2   1     447925.97     411216.81      2892.38 o                         
   9   2   1          0.93         -4.10         7.75 o                         
  11   2   1        176.23        240.28        18.34 o                         
  13   2   1          9.46          9.18         8.97 o                         
  15   2   1      35534.38      36469.65       360.84 o                         
  17   2   1         28.28         30.57        10.43 o                         
  19   2   1       4333.83       4592.27        93.09 o                         
  21   2   1         14.08         15.04        10.00 o                         
  23   2   1       4472.98       4642.82        71.75 o                         
  25   2   1         55.35         27.57        14.49 o                         
  27   2   1       5675.25       5809.91       126.19 o                         
  29   2   1          6.76          6.61        20.73 o                         
  31   2   1      24646.86      28113.56       441.47 o                         
  33   2   1          2.81         -7.52        25.60 o                         
  35   2   1          3.67          8.43        17.95 o                         
  37   2   1         30.90        -15.40        23.19 o                         
 -38   3   1          0.55        -13.47        30.03 o                         
 -36   3   1        154.52         24.31        59.41 o                         
 -34   3   1          0.59         -0.50        15.95 o                         
 -32   3   1       3440.32       3427.41       107.37 o                         
 -30   3   1        172.97        159.11        22.36 o                         
 -28   3   1       1899.01       1996.37        66.01 o                         
 -26   3   1       5562.13       5697.60       117.11 o                         
 -24   3   1        226.67        215.12        16.81 o                         
 -22   3   1       1867.80       1860.35        36.00 o                         
 -20   3   1         48.51         34.31         8.69 o                         
 -18   3   1       5283.98       4773.91        62.58 o                         
 -16   3   1       3644.76       3561.45        55.82 o                         
 -14   3   1        700.48        751.23        18.45 o                         
 -12   3   1         14.56         29.39         8.53 o                         
 -10   3   1       2461.63       2227.88        44.97 o                         
  -8   3   1      12025.36      11026.31       162.98 o                         
  -6   3   1       1456.18       1478.36        44.01 o                         
  -4   3   1        614.05        581.05        25.51 o                         
  -2   3   1       6848.48       6724.67       159.13 o                         
   0   3   1      44029.88      43641.68       486.24 o                         
   2   3   1      28703.18      26829.42       585.75 o                         
   4   3   1        510.32        433.13        19.97 o                         
   6   3   1      50339.77      47788.46       692.21 o                         
   8   3   1          0.01          4.55         6.81 o                         
  10   3   1       1955.15       1971.62        45.45 o                         
  12   3   1       5943.57       6172.35        69.36 o                         
  14   3   1         22.12         25.48         8.61 o                         
  16   3   1       1196.87       1214.62        29.23 o                         
  18   3   1        397.81        359.18        15.10 o                         
  20   3   1          0.56          4.51        10.41 o                         
  22   3   1         37.66         32.88        11.46 o                         
  24   3   1       1291.77       1332.57        34.37 o                         
  26   3   1       2170.38       2237.69        59.02 o                         
  28   3   1          9.04         -0.68        16.24 o                         
  30   3   1          5.37         -4.25        18.96 o                         
  32   3   1         39.62         30.93        18.01 o                         
  34   3   1         22.49         22.99        18.33 o                         
  36   3   1        516.16        416.62        36.14 o                         
 -37   4   1          1.48         -4.44        33.04 o                         
 -35   4   1       2739.52       2919.80        68.71 o                         
 -33   4   1          8.42         -9.76        18.07 o                         
 -31   4   1       2330.88       2394.59        66.29 o                         
 -29   4   1          0.12         12.59        17.85 o                         
 -27   4   1      26382.49      29447.62       643.88 o                         
 -25   4   1         29.94          8.56        13.57 o                         
 -23   4   1       5488.95       5783.87        93.39 o                         
 -21   4   1          4.62         24.22        10.62 o                         
 -19   4   1       4200.21       3539.55        60.35 o                         
 -17   4   1         18.53         13.95         9.13 o                         
 -15   4   1      73672.04      75970.44       923.49 o                         
 -13   4   1         10.51          3.00         8.64 o                         
 -11   4   1      36433.86      36695.09       322.96 o                         
  -9   4   1         25.25         15.49         8.66 o                         
  -7   4   1      47673.20      50680.78       512.42 o                         
  -5   4   1          2.90         -2.23        11.90 o                         
  -3   4   1      10066.22       8977.49       126.43 o                         
  -1   4   1         29.32         18.81        13.64 o                         
   1   4   1       3566.48       3999.98        68.63 o                         
   3   4   1          9.36          9.01        11.58 o                         
   5   4   1         57.41        100.77        12.75 o                         
   7   4   1          0.14         -4.29         7.88 o                         
   9   4   1     211166.20     223538.33      1785.73 o                         
  11   4   1         11.93          4.89         6.55 o                         
  13   4   1     153568.33     173373.80      1825.82 o                         
  15   4   1         20.86         23.97         9.49 o                         
  17   4   1      35510.49      35688.36       470.06 o                         
  19   4   1          5.79         11.60         9.83 o                         
  21   4   1        747.47       1112.80        94.40 o                         
  23   4   1          0.30         -4.37        12.11 o                         
  25   4   1       7104.61       7754.50       186.75 o                         
  27   4   1          0.94         -9.61        16.60 o                         
  29   4   1       2532.78       2511.11        80.20 o                         
  31   4   1          0.96        -17.21        19.05 o                         
  33   4   1       1622.94       1894.58        72.64 o                         
  35   4   1          0.34         -5.12        17.11 o                         
 -36   5   1         17.33        -11.43        28.18 o                         
 -34   5   1        312.18        353.69        30.55 o                         
 -32   5   1       1483.96       1607.28        69.97 o                         
 -30   5   1        996.43       1098.30        32.19 o                         
 -28   5   1        332.00        360.54        23.35 o                         
 -26   5   1         65.49         51.87        14.37 o                         
 -24   5   1         77.09         47.27        13.11 o                         
 -22   5   1        420.63        434.25        19.47 o                         
 -20   5   1        603.82        626.50        21.65 o                         
 -18   5   1        730.89        706.06        19.24 o                         
 -16   5   1        948.86       1013.59        25.74 o                         
 -14   5   1       4986.17       5458.04        72.67 o                         
 -12   5   1        172.27        141.50        10.21 o                         
 -10   5   1      13517.59      13656.39       152.48 o                         
  -8   5   1        967.47       1024.55        21.68 o                         
  -6   5   1        597.96        490.66        15.53 o                         
  -4   5   1       1514.40       1546.59        24.20 o                         
  -2   5   1      12728.06      13437.22       129.25 o                         
   0   5   1        373.45        368.43        13.99 o                         
   2   5   1       3640.19       3817.18        53.37 o                         
   4   5   1      10837.15      10677.94       151.67 o                         
   6   5   1         90.61         97.07         9.08 o                         
   8   5   1       5858.32       6037.89        71.98 o                         
  10   5   1        161.65        205.79        11.14 o                         
  12   5   1        218.70        203.89        11.87 o                         
  14   5   1       4022.52       4201.33        55.47 o                         
  16   5   1        450.65        400.62        15.37 o                         
  18   5   1        651.02        593.62        20.91 o                         
  20   5   1        279.44        284.00        17.17 o                         
  22   5   1       9456.83       9685.32       170.16 o                         
  24   5   1        355.76        390.92        22.12 o                         
  26   5   1         17.03          7.06        16.19 o                         
  28   5   1        477.69        530.41        27.48 o                         
  30   5   1        213.82        187.08        22.27 o                         
  32   5   1         61.52         62.13        19.72 o                         
  34   5   1          0.33        -20.90        20.90 o                         
 -33   6   1       2371.86        845.27      1080.32 o                         
 -31   6   1          3.60         18.75        17.55 o                         
 -29   6   1        617.55        676.26        34.76 o                         
 -27   6   1         39.13         30.52        16.77 o                         
 -25   6   1       5160.69       5132.98       112.20 o                         
 -23   6   1         28.94         33.69        15.40 o                         
 -21   6   1      46745.93      49140.09       708.22 o                         
 -19   6   1         37.36         33.13        13.56 o                         
 -17   6   1      29864.74      31513.67       368.90 o                         
 -15   6   1          0.42          2.06         7.66 o                         
 -13   6   1        798.48        695.24        17.58 o                         
 -11   6   1          8.26          4.94         7.68 o                         
  -9   6   1      26262.26      27850.45       463.81 o                         
  -7   6   1          8.85          3.58         7.71 o                         
  -5   6   1       6997.65       7642.66        83.75 o                         
  -3   6   1          2.36         -7.46         7.46 o                         
  -1   6   1        896.94        890.93        20.41 o                         
   1   6   1         13.60          8.00         8.87 o                         
   3   6   1        301.94        438.42        14.70 o                         
   5   6   1          0.85         -8.01         8.01 o                         
   7   6   1       5361.25       5065.26        75.39 o                         
   9   6   1          4.25         -7.61         7.61 o                         
  11   6   1       4111.46       4002.76        56.26 o                         
  13   6   1          8.94          8.96         8.43 o                         
  15   6   1       1576.53       1212.83        34.72 o                         
  17   6   1         36.74         41.61        12.02 o                         
  19   6   1       1505.34       1410.50        39.27 o                         
  21   6   1          5.46         12.10        12.80 o                         
  23   6   1       2197.26       2135.76        56.27 o                         
  25   6   1         25.87         20.27        14.46 o                         
  27   6   1        978.47        948.55        36.98 o                         
  29   6   1          0.92        -15.04        17.52 o                         
  31   6   1         18.54         17.65        18.05 o                         
  33   6   1          0.29         -6.19        18.97 o                         
 -32   7   1        986.87        945.94       152.87 o                         
 -30   7   1       1315.32       1357.61        87.87 o                         
 -28   7   1       2359.32       2641.47        96.05 o                         
 -26   7   1        417.80        410.91        24.83 o                         
 -24   7   1       1815.50       1905.43        46.42 o                         
 -22   7   1        403.16        413.39        25.03 o                         
 -20   7   1        453.49        501.76        23.30 o                         
 -18   7   1        320.89        343.16        17.39 o                         
 -16   7   1       1536.66       1640.06        29.95 o                         
 -14   7   1        241.39        248.56        15.04 o                         
 -12   7   1         28.64         56.95        10.08 o                         
 -10   7   1       1721.28       1745.20        27.88 o                         
  -8   7   1        393.94        411.24        14.08 o                         
  -6   7   1       2898.17       2875.49        36.87 o                         
  -4   7   1       1159.32       1230.97        22.22 o                         
  -2   7   1        514.86        421.48        14.65 o                         
   0   7   1        816.74        663.49        19.60 o                         
   2   7   1        170.64        169.30        11.58 o                         
   4   7   1         35.56         35.57         9.07 o                         
   6   7   1       2068.13       2209.41        35.62 o                         
   8   7   1        864.56        837.70        18.87 o                         
  10   7   1        654.64        717.96        19.27 o                         
  12   7   1         41.52         37.96         9.94 o                         
  14   7   1          1.75         -0.75        10.14 o                         
  16   7   1        735.79        788.73        24.30 o                         
  18   7   1       2251.44       2302.52        45.76 o                         
  20   7   1        246.27        209.01        19.61 o                         
  22   7   1        593.39        648.26        27.66 o                         
  24   7   1        196.90        179.66        19.05 o                         
  26   7   1       1546.90       1670.02        55.14 o                         
  28   7   1       1080.86       1185.44        52.47 o                         
  30   7   1         16.54         -8.57         9.27 o                         
  32   7   1        169.80        119.09        25.17 o                         
 -31   8   1        365.19        166.85        21.62 o                         
 -29   8   1          0.78         17.04        17.15 o                         
 -27   8   1       1072.79        746.35       108.99 o                         
 -25   8   1         48.88         69.63        18.32 o                         
 -23   8   1        146.65         79.61        15.61 o                         
 -21   8   1          3.51         -1.62        15.81 o                         
 -19   8   1       7206.74       7467.19       183.15 o                         
 -17   8   1          0.34          1.80        11.53 o                         
 -15   8   1        986.23       1170.59        28.55 o                         
 -13   8   1         29.69         38.51        11.75 o                         
 -11   8   1       2168.47       2180.89        60.27 o                         
  -9   8   1          6.09          4.84        11.41 o                         
  -7   8   1        386.11        540.31        18.54 o                         
  -5   8   1          1.14         -8.70         8.78 o                         
  -3   8   1      44318.79      44560.39       363.47 o                         
  -1   8   1          8.59          0.80         7.96 o                         
   1   8   1        552.92        472.39        18.36 o                         
   3   8   1          0.23         -9.88         9.88 o                         
   5   8   1       8781.05       8553.00        95.17 o                         
   7   8   1          0.93          2.51        10.55 o                         
   9   8   1      35029.27      36974.53       340.50 o                         
  11   8   1         33.81         22.32        12.33 o                         
  13   8   1         37.57         32.51        10.79 o                         
  15   8   1         26.65         16.71        11.34 o                         
  17   8   1        568.58        821.65        27.00 o                         
  19   8   1         25.56         29.80        14.74 o                         
  21   8   1      11371.44      12545.25       388.96 o                         
  23   8   1         50.63         47.05        15.17 o                         
  25   8   1          4.38         23.83        13.46 o                         
  27   8   1          0.10          9.54        14.26 o                         
  29   8   1       1317.17       1253.71        63.15 o                         
 -28   9   1         40.93        102.05        17.30 o                         
 -26   9   1       1779.21       1879.35       117.60 o                         
 -24   9   1          4.35         -0.17        11.55 o                         
 -22   9   1       1180.81       1243.94        32.25 o                         
 -20   9   1        642.29        660.49        31.80 o                         
 -18   9   1        148.54        142.49        14.00 o                         
 -16   9   1         17.21         10.02        10.43 o                         
 -14   9   1        253.67        267.08        16.76 o                         
 -12   9   1        261.89        243.12        14.50 o                         
 -10   9   1         94.38         76.64        11.80 o                         
  -8   9   1        294.15        293.53        14.75 o                         
  -6   9   1          4.28         -7.25         9.32 o                         
  -4   9   1        926.38        953.52        23.42 o                         
  -2   9   1        905.00        830.26        21.10 o                         
   0   9   1       4531.90       4381.13        58.71 o                         
   2   9   1          7.24         -4.36        10.88 o                         
   4   9   1         11.00          5.34        10.28 o                         
   6   9   1       1036.99       1049.89        31.86 o                         
   8   9   1         19.92         22.08        10.58 o                         
  10   9   1        208.78        207.59        13.70 o                         
  12   9   1         86.10         93.49        12.41 o                         
  14   9   1          0.22         -1.72        10.83 o                         
  16   9   1         19.15          4.27        10.38 o                         
  18   9   1        965.63        958.29        29.57 o                         
  20   9   1       1678.03       1669.60        78.04 o                         
  22   9   1         25.28         18.28        12.60 o                         
  24   9   1        939.30        932.12        41.71 o                         
  26   9   1         38.31         41.75        24.56 o                         
  28   9   1         12.10         15.36        25.08 o                         
 -25  10   1       3071.58       3622.86       185.90 o                         
 -23  10   1         43.29         33.54        14.19 o                         
 -21  10   1       1447.59       1644.49        52.76 o                         
 -19  10   1          9.24         12.58        10.99 o                         
 -17  10   1         74.62         98.74        12.26 o                         
 -15  10   1          0.65         -1.29        10.00 o                         
 -13  10   1        723.78        709.84        23.54 o                         
 -11  10   1         18.73         23.87        11.54 o                         
  -9  10   1       1890.22       1941.65        56.44 o                         
  -7  10   1         21.97         16.95        10.36 o                         
  -5  10   1       1374.98       1485.46        31.98 o                         
  -3  10   1         85.83        106.23        16.09 o                         
  -1  10   1      31994.83      33352.76       410.65 o                         
   1  10   1          0.53          3.12        12.91 o                         
   3  10   1      37372.88      37991.41       384.64 o                         
   5  10   1         29.82         29.72        11.90 o                         
   7  10   1         31.92         50.74        12.02 o                         
   9  10   1          0.01          5.78        14.86 o                         
  11  10   1      18713.04      19568.52       344.50 o                         
  13  10   1          2.87         -5.25        10.32 o                         
  15  10   1        784.78        707.16        21.56 o                         
  17  10   1          0.01         -6.80        11.01 o                         
  19  10   1         78.58        147.30        17.15 o                         
  21  10   1         13.07         11.10        11.57 o                         
  23  10   1       5721.57       7138.87       236.29 o                         
 -20  11   1        172.88        194.30        15.41 o                         
 -18  11   1        211.91        166.74        18.14 o                         
 -16  11   1        247.34         87.29        34.06 o                         
 -14  11   1         15.02          7.16         7.94 o                         
 -12  11   1        862.65        816.85        23.30 o                         
 -10  11   1        313.12        311.60        15.02 o                         
  -8  11   1       1313.83       1450.36        30.23 o                         
  -6  11   1        283.81        309.36        16.70 o                         
  -4  11   1          1.69         -9.07         9.07 o                         
  -2  11   1       1829.37       1822.36        31.82 o                         
   0  11   1       1994.04       2033.19        32.65 o                         
   2  11   1        279.37        287.34        15.44 o                         
   4  11   1        830.34        899.43        24.31 o                         
   6  11   1          4.48          7.43         9.21 o                         
   8  11   1       1428.63       1519.71        36.59 o                         
  10  11   1        441.60        375.20        15.25 o                         
  12  11   1         32.60         26.12         8.96 o                         
  14  11   1         45.07         46.27         9.57 o                         
  16  11   1        356.04        341.20        17.92 o                         
  18  11   1         38.96         25.29        12.91 o                         
  20  11   1        123.78        138.03        17.09 o                         
 -15  12   1       4192.15       4991.01       305.63 o                         
 -13  12   1          3.63         -0.51        11.83 o                         
 -11  12   1       3478.58       3518.91        49.61 o                         
  -9  12   1         15.50         21.56        10.18 o                         
  -7  12   1      58065.33      60841.17       806.24 o                         
  -5  12   1         46.68         40.35         9.47 o                         
  -3  12   1      30696.10      31796.09       406.74 o                         
  -1  12   1          8.81         -7.67         7.67 o                         
   1  12   1      18169.55      18121.71       242.14 o                         
   3  12   1          7.58          4.94         9.96 o                         
   5  12   1      48269.75      49216.29       713.62 o                         
   7  12   1         20.75         22.97        10.43 o                         
   9  12   1        571.72        686.15        37.06 o                         
  11  12   1          0.12         10.90        11.74 o                         
  13  12   1       1446.15       1122.26        33.29 o                         
  -4  13   1          8.50         10.31        11.82 o                         
  -2  13   1       1275.92       1240.52       104.80 o                         
   0  13   1       1783.53       1651.29        68.21 o                         
   2  13   1         51.60         41.65        11.18 o                         
 -38   0   2       1019.33        974.57        92.80 o                         
 -36   0   2         34.26         37.19        25.48 o                         
 -34   0   2        578.70        634.99        44.76 o                         
 -32   0   2         45.36         63.80        22.93 o                         
 -30   0   2      12763.61      14563.08       278.46 o                         
 -28   0   2          0.07        -40.76        51.23 o                         
 -26   0   2     137546.84     142121.47      1812.23 o                         
 -24   0   2          0.90          0.92        14.65 o                         
 -22   0   2       2520.10       2663.66        48.46 o                         
 -20   0   2        105.92        109.79        15.85 o                         
 -18   0   2      24251.23      28131.78       352.17 o                         
 -16   0   2          5.30         -2.98         9.10 o                         
 -14   0   2         74.69        101.75        49.35 o                         
 -12   0   2         53.04         41.51        11.41 o                         
 -10   0   2     588577.06     534886.94      8990.50 o                         
  -8   0   2          0.18          2.84         5.83 o                         
  -6   0   2      65306.51      60367.20      1370.83 o                         
  -4   0   2          1.57         -1.66         4.64 o                         
  -2   0   2     215484.61     177099.19      1878.10 o                         
   2   0   2     354935.62     329777.12      5144.18 o                         
   4   0   2          0.72         -1.18         6.92 o                         
   6   0   2     103412.23      97949.16      1924.54 o                         
   8   0   2          0.00          4.25         8.07 o                         
  10   0   2      57148.59      59362.58       792.71 o                         
  12   0   2          8.24         -1.04        10.31 o                         
  14   0   2      86200.28      80624.61      2010.74 o                         
  16   0   2          0.45         -1.46        11.48 o                         
  18   0   2     121969.43     119315.34      1939.35 o                         
  20   0   2         48.92         69.09        15.54 o                         
  22   0   2     155061.31     164533.31      2022.89 o                         
  24   0   2          0.34          4.73        16.43 o                         
  26   0   2       3108.04       3321.27       100.23 o                         
  28   0   2        139.62        123.58        32.78 o                         
  30   0   2        304.72        363.71        47.18 o                         
  32   0   2          8.98         -0.46        28.96 o                         
  34   0   2         59.99         48.57        39.23 o                         
  36   0   2          0.03          4.75        35.59 o                         
  38   0   2         64.91         80.09        36.92 o                         
 -39   1   2         11.79        -22.89        22.89 o                         
 -37   1   2        324.21        329.36        32.27 o                         
 -35   1   2          2.65        -13.74        18.82 o                         
 -33   1   2        152.84        124.71        22.05 o                         
 -31   1   2       1796.06       1815.85        45.93 o                         
 -29   1   2       2067.34       2118.17        50.37 o                         
 -27   1   2       1770.30       1844.83        46.82 o                         
 -25   1   2        571.41        539.08        18.91 o                         
 -23   1   2       2363.98       2104.66        30.56 o                         
 -21   1   2         15.02         10.53         8.69 o                         
 -19   1   2       5922.30       5815.47        70.10 o                         
 -17   1   2       8925.21       8442.11       127.26 o                         
 -15   1   2      21148.48      20188.57       289.50 o                         
 -13   1   2      10694.28       9311.72       193.73 o                         
 -11   1   2       3933.91       3387.54        54.69 o                         
  -9   1   2       4539.41       3993.48        54.56 o                         
  -7   1   2       8160.74       7287.37        76.92 o                         
  -5   1   2        170.07        176.20        11.57 o                         
  -3   1   2          2.17         21.30         8.83 o                         
  -1   1   2        127.77        123.42         8.87 o                         
   1   1   2          6.24          9.87         3.71 o                         
   3   1   2        134.59        130.76         6.92 o                         
   5   1   2        541.99        469.00        13.06 o                         
   7   1   2      41328.05      36910.65       345.04 o                         
   9   1   2       5390.92       4719.25        79.80 o                         
  11   1   2        547.63        468.65        19.43 o                         
  13   1   2        320.46        239.27        19.75 o                         
  15   1   2       5074.15       5118.91       127.70 o                         
  17   1   2       2389.33       2443.57        37.70 o                         
  19   1   2       1746.49       1727.82        27.58 o                         
  21   1   2       1240.20       1291.52        25.86 o                         
  23   1   2         58.14         24.49        12.13 o                         
  25   1   2          2.92          2.96        13.07 o                         
  27   1   2       1072.33       1039.08        32.13 o                         
  29   1   2        273.47        259.76        23.58 o                         
  31   1   2        314.44        342.79        32.36 o                         
  33   1   2         80.34         79.07        23.43 o                         
  35   1   2        179.81        146.27        28.90 o                         
  37   1   2         90.25         90.46        23.47 o                         
 -38   2   2          4.32         10.86        28.60 o                         
 -36   2   2        502.63        551.70        31.52 o                         
 -34   2   2         10.10         33.58        18.96 o                         
 -32   2   2       3729.74       4116.71        97.66 o                         
 -30   2   2         34.58         40.68        17.38 o                         
 -28   2   2       1401.29       1326.49        37.12 o                         
 -26   2   2         63.22         81.50        14.78 o                         
 -24   2   2       2790.98       3310.99        46.39 o                         
 -22   2   2          9.84          9.62        11.67 o                         
 -20   2   2        312.13        398.20        14.45 o                         
 -18   2   2         68.16         84.01         9.74 o                         
 -16   2   2     162216.48     165914.30      1326.02 o                         
 -14   2   2         12.29          8.16         7.33 o                         
 -12   2   2      22901.47      22924.44       221.70 o                         
 -10   2   2         18.48         25.08        10.07 o                         
  -8   2   2    2290574.75    2055448.00     16842.79 o                         
  -6   2   2         21.09         20.13         9.97 o                         
  -4   2   2      50188.18      47256.80       496.99 o                         
  -2   2   2          2.56          3.89        11.91 o                         
   0   2   2       6341.26       6203.35       286.02 o                         
   2   2   2          2.58          4.06         7.80 o                         
   4   2   2     318568.50     292590.88      3634.29 o                         
   6   2   2         64.58         62.82         7.70 o                         
   8   2   2      65988.07      64252.77       721.64 o                         
  10   2   2          2.00          6.49         9.78 o                         
  12   2   2      19136.29      20525.18       184.22 o                         
  14   2   2         98.70         89.84        10.87 o                         
  16   2   2      17150.77      17530.00       224.61 o                         
  18   2   2          2.41         -6.60         8.83 o                         
  20   2   2        321.20        248.19        18.94 o                         
  22   2   2          4.21         -0.05        11.30 o                         
  24   2   2      12636.75      13638.65       189.62 o                         
  26   2   2         18.36         23.13        15.40 o                         
  28   2   2        951.37        828.44        41.11 o                         
  30   2   2          0.01         -4.30        19.99 o                         
  32   2   2       7692.65       8009.83       216.51 o                         
  34   2   2          5.06         45.56        35.77 o                         
  36   2   2       1240.31       1469.76        72.16 o                         
 -37   3   2        818.34        766.72        51.15 o                         
 -35   3   2        548.91        538.66        32.77 o                         
 -33   3   2          0.79         11.99        20.04 o                         
 -31   3   2        178.68        157.75        22.87 o                         
 -29   3   2        573.37        600.41        28.92 o                         
 -27   3   2       1474.70       1482.33        38.79 o                         
 -25   3   2        167.61        137.52        15.95 o                         
 -23   3   2        131.78        107.32        11.55 o                         
 -21   3   2          0.09          0.22         8.31 o                         
 -19   3   2          6.76          5.30         8.08 o                         
 -17   3   2        942.17       1070.76        20.77 o                         
 -15   3   2       2012.66       1930.68        26.79 o                         
 -13   3   2        372.74        400.36        14.03 o                         
 -11   3   2        129.96        169.85        12.57 o                         
  -9   3   2        110.21        165.37        16.97 o                         
  -7   3   2      16294.33      14917.33       260.16 o                         
  -5   3   2       2984.87       3022.46        53.45 o                         
  -3   3   2      14723.41      13393.07       259.44 o                         
  -1   3   2      36594.09      35440.02       605.56 o                         
   1   3   2       4650.78       4416.03        63.48 o                         
   3   3   2         71.13         54.90        10.44 o                         
   5   3   2         11.12          4.14         8.68 o                         
   7   3   2      18499.58      17261.12       261.21 o                         
   9   3   2       1502.28       1364.31        39.54 o                         
  11   3   2         73.65         73.60        10.02 o                         
  13   3   2       4173.37       4672.57        65.93 o                         
  15   3   2          5.90          2.64         8.03 o                         
  17   3   2       4125.45       3860.37        74.25 o                         
  19   3   2         33.47         10.19         9.54 o                         
  21   3   2        128.55        108.09        13.59 o                         
  23   3   2         18.42         -0.89        12.49 o                         
  25   3   2       2408.73       2417.00        55.78 o                         
  27   3   2       1339.51       1421.04        57.18 o                         
  29   3   2          0.93          1.58        19.35 o                         
  31   3   2        767.26        726.03        33.57 o                         
  33   3   2        142.19        194.20        23.65 o                         
  35   3   2        590.14        537.82        52.66 o                         
  37   3   2         22.75         39.89        31.34 o                         
 -36   4   2         40.21         22.88        33.49 o                         
 -34   4   2       1196.34       1136.48        45.52 o                         
 -32   4   2         32.38         23.45        14.83 o                         
 -30   4   2        148.07        181.43        19.91 o                         
 -28   4   2          0.05         -5.67        19.03 o                         
 -26   4   2      10686.34      10718.24       179.80 o                         
 -24   4   2          1.46         28.53        15.46 o                         
 -22   4   2      12481.39      13311.66       222.16 o                         
 -20   4   2         25.92         28.35        10.16 o                         
 -18   4   2       5823.51       6852.47       123.69 o                         
 -16   4   2         15.16         28.01         9.71 o                         
 -14   4   2      18551.49      21082.60       192.36 o                         
 -12   4   2         50.54         47.39         8.11 o                         
 -10   4   2       6133.51       6113.05        60.97 o                         
  -8   4   2         65.14         76.34         9.61 o                         
  -6   4   2      72132.42      76509.58       790.25 o                         
  -4   4   2          4.95         11.51        13.13 o                         
  -2   4   2        459.90        699.77        37.52 o                         
   0   4   2         16.56          4.76        13.09 o                         
   2   4   2      54469.80      52048.71       542.37 o                         
   4   4   2          0.04         -3.20         9.30 o                         
   6   4   2       1857.62       2105.44        50.61 o                         
   8   4   2         12.99          8.83         8.09 o                         
  10   4   2       7687.99       7541.03       120.81 o                         
  12   4   2         39.04         53.03         8.57 o                         
  14   4   2       5568.76       5139.37       112.14 o                         
  16   4   2         11.22          5.28         8.69 o                         
  18   4   2      11155.53      11485.70       136.91 o                         
  20   4   2         34.42         45.13        12.98 o                         
  22   4   2      21258.92      21924.60       310.60 o                         
  24   4   2          0.05         -6.60        14.99 o                         
  26   4   2        232.96        226.47        21.81 o                         
  28   4   2          0.19        -11.14        15.54 o                         
  30   4   2       4983.48       5131.07       175.36 o                         
  32   4   2         45.23         33.05        17.43 o                         
  34   4   2        489.13        466.27        41.93 o                         
  36   4   2          0.01          7.33        26.12 o                         
 -35   5   2         38.48         39.55        20.63 o                         
 -33   5   2          8.74         -0.91        12.54 o                         
 -31   5   2         79.06         66.63        15.60 o                         
 -29   5   2       1092.96       1185.87        37.71 o                         
 -27   5   2       1345.82       1344.68        37.00 o                         
 -25   5   2         47.04          6.32        13.31 o                         
 -23   5   2      11354.90      11740.29       191.81 o                         
 -21   5   2        176.85        189.65        15.04 o                         
 -19   5   2        526.92        484.96        17.32 o                         
 -17   5   2          3.29         -2.00         7.83 o                         
 -15   5   2       2427.83       2698.16        43.62 o                         
 -13   5   2       1410.47       1494.06        28.04 o                         
 -11   5   2        308.03        307.84        13.07 o                         
  -9   5   2      16247.72      16224.29       176.89 o                         
  -7   5   2        647.61        627.81        19.12 o                         
  -5   5   2       7999.03       7640.54        82.90 o                         
  -3   5   2       1044.90       1129.70        21.04 o                         
  -1   5   2       2318.89       2456.18        39.60 o                         
   1   5   2      10545.83      11059.57       121.54 o                         
   3   5   2        759.43        794.42        18.74 o                         
   5   5   2        850.94        803.33        23.24 o                         
   7   5   2       1708.75       1716.49        30.64 o                         
   9   5   2       1518.04       1529.66        27.18 o                         
  11   5   2         39.43         24.59         8.65 o                         
  13   5   2        237.07        272.34        12.65 o                         
  15   5   2       2331.64       2259.90        39.74 o                         
  17   5   2       2159.49       2337.77        44.05 o                         
  19   5   2       1522.14       1480.76        36.92 o                         
  21   5   2         36.26         28.42        12.34 o                         
  23   5   2        122.87        105.76        16.24 o                         
  25   5   2         98.84        120.99        17.91 o                         
  27   5   2        216.83        209.48        21.62 o                         
  29   5   2        298.36        319.91        24.84 o                         
  31   5   2        516.62        471.84        54.41 o                         
  33   5   2         38.47         13.53        23.47 o                         
  35   5   2         57.38         54.99        28.36 o                         
 -34   6   2          6.27         18.62        19.22 o                         
 -32   6   2       3346.09       3668.03       155.97 o                         
 -30   6   2         55.42         51.69        17.27 o                         
 -28   6   2          0.44         32.26        18.65 o                         
 -26   6   2          7.33          2.44        15.59 o                         
 -24   6   2      17791.30      18130.20       311.06 o                         
 -22   6   2         43.33         32.89        13.88 o                         
 -20   6   2       1887.93       2159.67        47.57 o                         
 -18   6   2         21.38         25.45        10.44 o                         
 -16   6   2       3912.47       3858.03        65.16 o                         
 -14   6   2         32.14         38.61         8.66 o                         
 -12   6   2       6875.66       5559.55        77.23 o                         
 -10   6   2         10.07          8.54         7.53 o                         
  -8   6   2      36443.80      37479.88       354.35 o                         
  -6   6   2          0.03         -8.13         8.13 o                         
  -4   6   2      15019.53      15156.06       125.07 o                         
  -2   6   2          4.69         -7.88         7.88 o                         
   0   6   2      45900.57      48298.26       338.41 o                         
   2   6   2         14.32         -2.95         7.86 o                         
   4   6   2      55932.09      61352.34       559.58 o                         
   6   6   2          7.85         -1.46         8.00 o                         
   8   6   2       1637.54       1578.63        34.51 o                         
  10   6   2         57.88         63.99         8.75 o                         
  12   6   2      27050.02      27638.12       255.63 o                         
  14   6   2          2.17          8.01         8.56 o                         
  16   6   2       9982.54       9625.57       134.09 o                         
  18   6   2         23.12         21.90        12.28 o                         
  20   6   2       7522.02       7946.08       117.25 o                         
  22   6   2          4.71         -6.03        12.15 o                         
  24   6   2        894.44        959.93        30.95 o                         
  26   6   2          1.10         -2.19        18.75 o                         
  28   6   2          1.83         23.82        16.38 o                         
  30   6   2         13.95         10.39        16.16 o                         
  32   6   2          2.08         17.88        18.88 o                         
 -33   7   2         36.12         22.07        32.39 o                         
 -31   7   2         59.10         42.40        20.58 o                         
 -29   7   2        352.57        408.36        26.29 o                         
 -27   7   2        833.37        746.69        33.67 o                         
 -25   7   2        541.74        485.14        25.36 o                         
 -23   7   2         41.58         50.26        17.13 o                         
 -21   7   2       1565.66       1471.56        36.59 o                         
 -19   7   2        322.13        329.20        17.52 o                         
 -17   7   2       2953.77       3085.67        61.96 o                         
 -15   7   2         59.35         35.43        10.56 o                         
 -13   7   2        153.57        137.17        11.83 o                         
 -11   7   2        569.22        595.60        18.88 o                         
  -9   7   2       1192.78       1104.43        21.45 o                         
  -7   7   2        949.44       1036.37        20.78 o                         
  -5   7   2        542.66        582.93        16.00 o                         
  -3   7   2        136.50        151.02        11.33 o                         
  -1   7   2        649.13        495.89        15.99 o                         
   1   7   2       2059.44       1895.65        30.31 o                         
   3   7   2        175.80        211.13        11.89 o                         
   5   7   2        410.16        392.26        14.34 o                         
   7   7   2         21.53         28.33         9.00 o                         
   9   7   2       1821.48       1966.92        28.29 o                         
  11   7   2        773.97        818.21        21.24 o                         
  13   7   2        122.78         91.09        11.72 o                         
  15   7   2         47.93         53.43        10.77 o                         
  17   7   2        222.88        235.58        17.37 o                         
  19   7   2         42.76         40.96        13.98 o                         
  21   7   2        850.40        877.71        30.84 o                         
  23   7   2       1206.52       1368.49        46.34 o                         
  25   7   2        476.69        495.49        23.61 o                         
  27   7   2        143.45        139.84        18.80 o                         
  29   7   2        428.00        277.01       103.78 o                         
  31   7   2        214.73        144.88        55.57 o                         
 -30   8   2      18043.64      20414.87       991.15 o                         
 -28   8   2         76.22         55.86        21.53 o                         
 -26   8   2      12734.01      14370.12      1034.00 o                         
 -24   8   2         10.14         11.42        13.44 o                         
 -22   8   2       1356.09       1369.52        45.93 o                         
 -20   8   2          1.35          3.91        14.76 o                         
 -18   8   2      15577.84      16430.88       264.48 o                         
 -16   8   2          1.23         -9.45         9.61 o                         
 -14   8   2       1210.34       1316.68        30.61 o                         
 -12   8   2         53.59         43.54        11.17 o                         
 -10   8   2     161766.84     165397.25      1642.88 o                         
  -8   8   2          3.75         -9.35         9.35 o                         
  -6   8   2         80.92        128.74        11.23 o                         
  -4   8   2        157.27        151.35        13.00 o                         
  -2   8   2       2433.43       2685.09        35.61 o                         
   0   8   2         22.21         18.90         9.51 o                         
   2   8   2      33081.79      34974.43       434.83 o                         
   4   8   2         32.82         13.16         9.70 o                         
   6   8   2        324.16        312.56        14.48 o                         
   8   8   2         64.84         42.71        10.78 o                         
  10   8   2      41459.90      44303.55       480.55 o                         
  12   8   2          0.16         -1.08        10.58 o                         
  14   8   2       5014.71       5150.29       101.18 o                         
  16   8   2         35.82         40.32        11.80 o                         
  18   8   2       1306.57       1073.11        33.19 o                         
  20   8   2          1.01        -11.17        15.24 o                         
  22   8   2         72.89         52.29        15.31 o                         
  24   8   2         51.04         60.71        18.13 o                         
  26   8   2       2330.34       2127.15       108.87 o                         
  28   8   2          0.58        -10.33        18.55 o                         
  30   8   2       2186.28       1974.85        63.82 o                         
 -29   9   2        103.75        108.03        17.76 o                         
 -27   9   2        696.58        767.02        47.46 o                         
 -25   9   2       2767.27       2906.28       151.69 o                         
 -23   9   2        773.02        824.02        37.03 o                         
 -21   9   2       2986.91       3098.02        86.50 o                         
 -19   9   2          2.40          1.06        11.85 o                         
 -17   9   2        280.60        289.15        16.35 o                         
 -15   9   2         87.49         87.46        15.15 o                         
 -13   9   2          0.49         11.28        10.38 o                         
 -11   9   2       2609.06       2669.81        47.00 o                         
  -9   9   2          0.47         12.23         9.77 o                         
  -7   9   2       7279.18       7671.72        99.07 o                         
  -5   9   2        920.01        891.63        20.70 o                         
  -3   9   2        341.47        315.59        15.56 o                         
  -1   9   2       1879.79       1867.70        33.96 o                         
   1   9   2       4306.31       4257.07        80.26 o                         
   3   9   2        792.14        765.18        20.39 o                         
   5   9   2         61.24         61.24        11.08 o                         
   7   9   2        404.10        429.50        17.45 o                         
   9   9   2        159.75        187.98        12.56 o                         
  11   9   2         55.22         59.10        11.21 o                         
  13   9   2        345.84        403.45        18.58 o                         
  15   9   2        341.99        350.19        17.62 o                         
  17   9   2        562.35        559.65        22.51 o                         
  19   9   2        395.79        413.28        21.57 o                         
  21   9   2       1164.22       1298.04        36.18 o                         
  23   9   2          4.13         17.39        12.53 o                         
  25   9   2       1468.79       1424.97       152.99 o                         
  27   9   2         28.10         16.29        15.75 o                         
 -26  10   2          2.87          6.15        16.98 o                         
 -24  10   2        523.82        853.63        43.01 o                         
 -22  10   2          0.02         -5.22        10.74 o                         
 -20  10   2       2918.42       3419.09       142.89 o                         
 -18  10   2         55.47         67.19        11.72 o                         
 -16  10   2       3263.78       3437.94        78.14 o                         
 -14  10   2         55.74         47.07        11.57 o                         
 -12  10   2      53926.23      54580.66       813.29 o                         
 -10  10   2          1.46         15.42        11.68 o                         
  -8  10   2        880.03        886.76        27.32 o                         
  -6  10   2         35.01         21.06        10.81 o                         
  -4  10   2      21710.92      21948.16       216.02 o                         
  -2  10   2         50.17         78.66        13.65 o                         
   0  10   2      39824.10      39763.49       436.74 o                         
   2  10   2         11.56         24.85        13.22 o                         
   4  10   2      27392.00      28255.69       205.93 o                         
   6  10   2         54.55         41.83        12.24 o                         
   8  10   2       3314.82       3526.88        70.28 o                         
  10  10   2         28.99         13.57        10.60 o                         
  12  10   2        207.38        175.20        14.34 o                         
  14  10   2          0.01         -4.46        10.51 o                         
  16  10   2       1429.77       1331.07        75.41 o                         
  18  10   2          3.21          0.27         6.56 o                         
  20  10   2        199.58        114.69        14.07 o                         
  22  10   2         18.58         34.56        15.74 o                         
  24  10   2       2517.24       3430.45        81.21 o                         
 -21  11   2         22.61         31.49        10.74 o                         
 -19  11   2         64.07         60.92        15.05 o                         
 -17  11   2        831.98        691.32        84.21 o                         
 -15  11   2        215.65        172.11        12.58 o                         
 -13  11   2        601.44        583.57        18.49 o                         
 -11  11   2       1042.38        991.14        24.05 o                         
  -9  11   2         32.31         24.46        10.29 o                         
  -7  11   2        338.75        369.24        16.22 o                         
  -5  11   2       1175.24       1136.60        34.67 o                         
  -3  11   2        242.70        256.04        14.25 o                         
  -1  11   2         80.98         88.70        12.17 o                         
   1  11   2        259.84        236.11        15.59 o                         
   3  11   2       1733.69       1725.92        33.23 o                         
   5  11   2         87.02         70.76        11.10 o                         
   7  11   2        243.67        237.52        13.72 o                         
   9  11   2        385.51        381.86        17.35 o                         
  11  11   2        233.29        182.87        11.54 o                         
  13  11   2         81.05        102.01        11.25 o                         
  15  11   2        516.85        532.49        20.29 o                         
  17  11   2         11.00         -0.80        11.77 o                         
  19  11   2         12.43         13.81        11.53 o                         
 -16  12   2         16.52         15.12        14.92 o                         
 -14  12   2       1068.89       1042.99       104.80 o                         
 -12  12   2          0.75          4.07        11.45 o                         
 -10  12   2          1.49          5.91        10.00 o                         
  -8  12   2         24.71         40.56        10.38 o                         
  -6  12   2      13100.86      13446.77       197.06 o                         
  -4  12   2          3.88          7.94         8.99 o                         
  -2  12   2        131.74         86.89        12.10 o                         
   0  12   2          5.72          0.58         8.44 o                         
   2  12   2       1563.29       1415.71        70.81 o                         
   4  12   2         35.87         16.78        10.40 o                         
   6  12   2      13417.98      13482.35       155.68 o                         
   8  12   2         11.60         35.73        12.02 o                         
  10  12   2      11597.00      12126.91       413.32 o                         
  12  12   2          0.56         -7.06        10.91 o                         
  14  12   2       2737.20       2100.24       153.70 o                         
  -5  13   2          8.02         13.02        11.43 o                         
  -3  13   2        145.48        157.42        13.91 o                         
  -1  13   2        157.84        126.83        12.36 o                         
   1  13   2         10.17         14.73        10.41 o                         
 -40   1   3         45.37         56.28        31.82 o                         
 -38   1   3        114.14        169.27        52.44 o                         
 -36   1   3        430.15        456.44        31.28 o                         
 -34   1   3        852.79        738.59        36.10 o                         
 -32   1   3       1344.15       1381.79        35.14 o                         
 -30   1   3       3260.65       3378.44        55.36 o                         
 -28   1   3       3829.73       3818.80        71.26 o                         
 -26   1   3       4061.57       4242.28        58.35 o                         
 -24   1   3       1390.66       1487.57        29.94 o                         
 -22   1   3         28.60         37.63         9.23 o                         
 -20   1   3       1081.34       1093.48        23.19 o                         
 -18   1   3        476.41        565.67        18.02 o                         
 -16   1   3      11842.99      11141.72       164.02 o                         
 -14   1   3      12275.53      11330.19       138.58 o                         
 -12   1   3      35036.84      31348.76       379.99 o                         
 -10   1   3      71929.53      66847.14       681.11 o                         
  -8   1   3        382.24        346.97        13.21 o                         
  -6   1   3       1799.43       1652.13        32.75 o                         
  -4   1   3        255.21        222.00        11.52 o                         
  -2   1   3        448.81        406.60        13.75 o                         
   0   1   3         52.53         46.91         4.72 o                         
   2   1   3         94.64         45.26         6.34 o                         
   4   1   3         47.10         55.79         7.05 o                         
   6   1   3        968.37        870.33        18.87 o                         
   8   1   3      22265.29      20150.47       233.82 o                         
  10   1   3      15150.63      13611.59       201.35 o                         
  12   1   3       2066.87       1763.68        67.61 o                         
  14   1   3       2546.45       2617.99        52.83 o                         
  16   1   3        591.05        597.45        21.10 o                         
  18   1   3       1731.39       1848.52        42.69 o                         
  20   1   3         10.78         -0.29         9.47 o                         
  22   1   3         12.83          9.13        12.00 o                         
  24   1   3       1249.05       1195.80        31.73 o                         
  26   1   3         63.90         62.08        16.73 o                         
  28   1   3        277.57        285.38        24.38 o                         
  30   1   3        926.28       1025.51        44.07 o                         
  32   1   3        331.23        402.29        44.23 o                         
  34   1   3          4.75        -23.83        27.00 o                         
  36   1   3        585.11        612.99        38.92 o                         
 -39   2   3       4011.74       4154.50       154.17 o                         
 -37   2   3          9.58          0.42        16.07 o                         
 -35   2   3       4086.22       4582.97       224.83 o                         
 -33   2   3          4.50        -12.72        17.06 o                         
 -31   2   3        104.09        103.80        18.02 o                         
 -29   2   3          0.09         -8.86        12.96 o                         
 -27   2   3       8115.19       8598.33       107.82 o                         
 -25   2   3         18.71         12.11        11.41 o                         
 -23   2   3      10185.01      10845.39        93.29 o                         
 -21   2   3         48.23         53.56         9.59 o                         
 -19   2   3      22414.21      23587.69       230.56 o                         
 -17   2   3          4.71         23.71         7.35 o                         
 -15   2   3       1333.87       1257.92        22.30 o                         
 -13   2   3         21.01         18.28         8.22 o                         
 -11   2   3       2637.06       2389.03       110.53 o                         
  -9   2   3        165.24        210.46        15.52 o                         
  -7   2   3     817162.12     762796.31      7440.56 o                         
  -5   2   3          0.16          8.80        11.13 o                         
  -3   2   3      31281.06      26897.33      1073.74 o                         
  -1   2   3          0.01         -7.02         8.94 o                         
   1   2   3    1296402.88    1178834.62      9571.23 o                         
   3   2   3         13.96          9.72         6.98 o                         
   5   2   3      34318.83      35106.98       518.13 o                         
   7   2   3          0.25         -4.53         6.72 o                         
   9   2   3      81590.59      69790.03      1197.21 o                         
  11   2   3          0.09         -0.24         9.65 o                         
  13   2   3       1700.36       1918.10        49.24 o                         
  15   2   3          2.86         -0.25        12.41 o                         
  17   2   3       3087.22       2902.76        65.87 o                         
  19   2   3         11.18          1.38        10.25 o                         
  21   2   3      43784.59      45592.62       577.05 o                         
  23   2   3         15.30          5.49        12.24 o                         
  25   2   3         93.56         68.07        17.71 o                         
  27   2   3          1.42         -8.65        17.82 o                         
  29   2   3       8355.48       8748.25       154.87 o                         
  31   2   3         57.67         59.46        24.64 o                         
  33   2   3         58.16        117.87        26.96 o                         
  35   2   3          0.23         -3.53        19.89 o                         
  37   2   3        815.70        989.56       143.42 o                         
 -36   3   3        459.99        407.77        27.71 o                         
 -34   3   3       1869.74       1876.24        71.97 o                         
 -32   3   3        684.59        698.24        39.59 o                         
 -30   3   3        491.20        535.04        26.93 o                         
 -28   3   3        245.84        161.39        21.81 o                         
 -26   3   3       1279.12       1259.85        36.38 o                         
 -24   3   3       2603.05       2663.84        35.19 o                         
 -22   3   3        193.79        160.56        11.66 o                         
 -20   3   3        563.34        434.09        14.13 o                         
 -18   3   3        211.25        171.20        11.40 o                         
 -16   3   3       3170.39       3370.42        38.51 o                         
 -14   3   3       1062.43       1163.63        24.18 o                         
 -12   3   3       1400.58       1309.15        31.90 o                         
 -10   3   3       1165.48       1126.90        37.81 o                         
  -8   3   3          2.98          4.01        10.45 o                         
  -6   3   3      12040.11      11232.17       171.28 o                         
  -4   3   3        617.18        552.68        23.29 o                         
  -2   3   3      34085.16      32197.02       373.25 o                         
   0   3   3      29344.42      27546.08       262.39 o                         
   2   3   3        212.62        188.73        13.36 o                         
   4   3   3      14093.29      12951.53       293.94 o                         
   6   3   3        106.98         94.26         9.86 o                         
   8   3   3       1065.78        948.20        33.68 o                         
  10   3   3          1.16          8.89         8.12 o                         
  12   3   3        115.60         94.11        11.95 o                         
  14   3   3        119.53         69.84        10.18 o                         
  16   3   3        258.57        288.12        16.44 o                         
  18   3   3        386.05        334.80        15.37 o                         
  20   3   3         82.90        129.10        13.56 o                         
  22   3   3        320.20        334.26        20.65 o                         
  24   3   3       1127.20       1167.50        39.69 o                         
  26   3   3        329.95        364.05        27.11 o                         
  28   3   3        790.98        849.03        51.42 o                         
  30   3   3        122.69        141.11        25.04 o                         
  32   3   3        891.91        928.16        43.46 o                         
  34   3   3        520.62        325.55       112.78 o                         
  36   3   3         18.92         -9.70        18.30 o                         
 -37   4   3         52.71         52.53        26.13 o                         
 -35   4   3          0.93        -17.55        17.55 o                         
 -33   4   3       1560.52       1558.81        69.54 o                         
 -31   4   3         61.48         44.15        17.39 o                         
 -29   4   3       4214.53       4582.94       133.31 o                         
 -27   4   3          1.45         -0.76        13.42 o                         
 -25   4   3      26977.73      28724.17       356.41 o                         
 -23   4   3         43.92         58.73        11.83 o                         
 -21   4   3       6620.36       7529.29       117.33 o                         
 -19   4   3          2.05         -3.72         7.95 o                         
 -17   4   3     367650.34     380759.03      3300.64 o                         
 -15   4   3         22.59         30.13         8.77 o                         
 -13   4   3      14950.17      15773.66       148.84 o                         
 -11   4   3         50.12        792.71       148.44 o                         
  -9   4   3      29689.16      27521.00       299.09 o                         
  -7   4   3         22.58         29.23         9.31 o                         
  -5   4   3      56591.00      55857.91       664.35 o                         
  -3   4   3          0.01         11.89        12.20 o                         
  -1   4   3      91098.35      86961.08       865.38 o                         
   1   4   3         51.08         44.60        12.10 o                         
   3   4   3       4342.90       3859.20        87.97 o                         
   5   4   3          5.96         10.12        10.27 o                         
   7   4   3      19784.02      21060.92       252.45 o                         
   9   4   3          3.26          5.87         6.99 o                         
  11   4   3       4082.98       4208.95       146.16 o                         
  13   4   3         16.70         18.31        11.10 o                         
  15   4   3      16576.19      18202.38       200.35 o                         
  17   4   3          2.33         -5.40         8.83 o                         
  19   4   3        643.61        676.85        23.47 o                         
  21   4   3         22.15         17.55        13.86 o                         
  23   4   3       2732.93       3006.45        61.85 o                         
  25   4   3          6.17         -4.24        15.75 o                         
  27   4   3         46.20         47.17        16.74 o                         
  29   4   3          0.29         -8.21        16.58 o                         
  31   4   3         30.74         31.58        17.97 o                         
  33   4   3          0.99        -19.72        19.72 o                         
  35   4   3          6.29        123.82        63.43 o                         
 -36   5   3       1353.92       1336.57        48.98 o                         
 -34   5   3       1769.30       1851.29        57.24 o                         
 -32   5   3        518.06        622.83        26.42 o                         
 -30   5   3       2393.05       2446.07        87.37 o                         
 -28   5   3        199.38        196.98        19.05 o                         
 -26   5   3        103.05        103.41        15.90 o                         
 -24   5   3       2048.71       2170.43        47.63 o                         
 -22   5   3        601.22        571.44        21.77 o                         
 -20   5   3         47.65         43.89        10.48 o                         
 -18   5   3         26.65         12.93         7.41 o                         
 -16   5   3        606.68        525.26        15.94 o                         
 -14   5   3       2909.24       2958.05        60.56 o                         
 -12   5   3        197.54        225.62        11.30 o                         
 -10   5   3         18.03         20.16         7.44 o                         
  -8   5   3       3654.90       3531.51        49.05 o                         
  -6   5   3          8.70         -1.46         7.26 o                         
  -4   5   3      19112.17      19577.75       212.67 o                         
  -2   5   3         33.55         38.97         9.32 o                         
   0   5   3         73.97         92.83         9.14 o                         
   2   5   3      21033.51      21906.02       228.01 o                         
   4   5   3         65.78         48.75         8.54 o                         
   6   5   3       5043.07       5116.86        65.82 o                         
   8   5   3         47.15         47.98         8.69 o                         
  10   5   3       1805.73       2051.44        32.48 o                         
  12   5   3       1543.01       1610.50        33.80 o                         
  14   5   3        142.37        171.30        11.70 o                         
  16   5   3         13.54         14.84         9.60 o                         
  18   5   3       1859.11       1921.21        35.86 o                         
  20   5   3       2505.33       2654.16        42.79 o                         
  22   5   3          0.32         -3.95        12.40 o                         
  24   5   3         75.39         78.02        14.65 o                         
  26   5   3        400.42        399.77        23.87 o                         
  28   5   3       1287.11       1215.65        48.16 o                         
  30   5   3         53.53         57.94        17.39 o                         
  32   5   3        508.92        492.76        42.11 o                         
  34   5   3        238.15        168.59        57.33 o                         
 -35   6   3      14156.05      13812.84       386.58 o                         
 -33   6   3         18.49          4.18        15.73 o                         
 -31   6   3       8528.14       9497.12       349.60 o                         
 -29   6   3          0.40        -14.93        14.93 o                         
 -27   6   3       1034.49       1109.37        64.21 o                         
 -25   6   3          5.29         40.72        14.74 o                         
 -23   6   3      11461.18      11635.53       223.56 o                         
 -21   6   3         19.00        -11.47        11.47 o                         
 -19   6   3      65192.66      66007.66       837.42 o                         
 -17   6   3         10.05         10.87         9.35 o                         
 -15   6   3      22985.77      24079.15       449.55 o                         
 -13   6   3          2.61         -3.15         7.94 o                         
 -11   6   3        788.11        875.94        23.33 o                         
  -9   6   3         10.22         15.51         8.29 o                         
  -7   6   3       1122.89       1292.09        26.46 o                         
  -5   6   3          0.64          0.88         8.67 o                         
  -3   6   3       7242.68       7236.41        90.82 o                         
  -1   6   3          2.09          8.09         9.26 o                         
   1   6   3      74673.34      84078.47       644.97 o                         
   3   6   3         23.71         15.61         8.58 o                         
   7   6   3          7.77         22.19        10.59 o                         
   9   6   3       1143.56        822.98        24.60 o                         
  11   6   3          6.85         -7.50         7.62 o                         
  13   6   3       9086.65       8528.79       115.32 o                         
  15   6   3         34.08         31.39        10.04 o                         
  17   6   3        241.86        367.28        17.59 o                         
  19   6   3         12.16          9.78        12.64 o                         
  21   6   3       1719.41       1865.57        45.70 o                         
  23   6   3          5.57         11.75        15.26 o                         
  25   6   3        124.08        129.12        19.29 o                         
  27   6   3          0.49         -2.10        16.16 o                         
  29   6   3        464.30        410.41        27.20 o                         
  31   6   3          3.37          6.08        10.25 o                         
  33   6   3         22.20         44.27        23.86 o                         
 -34   7   3        194.90        167.65        34.35 o                         
 -32   7   3       1093.08        997.16        36.50 o                         
 -30   7   3        108.69        160.79        20.53 o                         
 -28   7   3        637.66        571.84        26.56 o                         
 -26   7   3         86.53         41.77        15.70 o                         
 -24   7   3        382.12        449.83        24.23 o                         
 -22   7   3        674.76        614.16        26.42 o                         
 -20   7   3        288.25        252.71        16.52 o                         
 -18   7   3         30.13         40.04        10.52 o                         
 -16   7   3        221.50        231.93        14.99 o                         
 -14   7   3        326.88        344.85        18.73 o                         
 -12   7   3          3.91         -0.19         8.25 o                         
 -10   7   3        532.98        613.76        21.57 o                         
  -8   7   3       6262.11       6266.63        76.59 o                         
  -6   7   3       1411.06       1444.96        28.80 o                         
  -4   7   3        895.06        781.72        20.21 o                         
  -2   7   3          8.67         12.60         8.52 o                         
   0   7   3        205.46        147.12        11.11 o                         
   2   7   3       2598.25       2617.97        39.56 o                         
   4   7   3        569.77        669.34        17.05 o                         
   6   7   3         21.42         15.47         8.10 o                         
   8   7   3          2.51         -8.08         8.08 o                         
  10   7   3         44.81         51.06         9.52 o                         
  12   7   3         20.25         -5.82         9.95 o                         
  14   7   3        337.61        359.05        16.40 o                         
  16   7   3       1179.96       1278.80        31.41 o                         
  18   7   3        192.40        144.80        16.58 o                         
  20   7   3        380.60        374.87        22.36 o                         
  22   7   3         38.57         22.21        15.43 o                         
  24   7   3       1599.87       1667.83        52.40 o                         
  26   7   3         17.58         -0.39        13.66 o                         
  28   7   3        471.60        328.57        66.62 o                         
  30   7   3         82.89        104.36        22.89 o                         
 -31   8   3         25.31         36.51        21.87 o                         
 -29   8   3      15109.73      13491.80      2152.86 o                         
 -27   8   3         53.70         65.43        18.01 o                         
 -25   8   3        247.68        327.89        20.93 o                         
 -23   8   3          0.48          6.13        14.37 o                         
 -21   8   3       9487.93       9210.32       222.11 o                         
 -19   8   3         10.31         -4.22        11.94 o                         
 -17   8   3       6402.80       7263.64       142.87 o                         
 -15   8   3         42.15         52.58        11.57 o                         
 -13   8   3      11461.78      12127.05       213.55 o                         
 -11   8   3         26.70         45.20        11.48 o                         
  -9   8   3      16667.86      16324.88       249.78 o                         
  -7   8   3          0.23         -9.28         9.28 o                         
  -5   8   3      21283.80      20774.94       261.28 o                         
  -3   8   3         12.54          7.91         9.61 o                         
  -1   8   3      10176.91      10224.41       102.83 o                         
   1   8   3         16.33        666.96       128.02 o                         
   3   8   3        196.20        192.02        12.48 o                         
   5   8   3          3.43         -8.74         8.74 o                         
   7   8   3      11851.72      11845.08       112.14 o                         
   9   8   3          2.73          0.37        10.33 o                         
  11   8   3       3021.60       2919.52        53.94 o                         
  13   8   3          8.89          5.55        10.30 o                         
  15   8   3      13263.65      14605.06       209.69 o                         
  17   8   3          9.57          9.13        14.46 o                         
  19   8   3        578.35        378.47        21.50 o                         
  21   8   3         24.29         26.16        14.12 o                         
  23   8   3       6722.98       7064.84       254.83 o                         
  25   8   3          0.01         -9.42        13.10 o                         
  27   8   3         95.53         91.28        26.34 o                         
  29   8   3          2.00        -14.41        15.17 o                         
 -28   9   3         56.67         36.97        18.75 o                         
 -26   9   3        105.79        104.19        19.96 o                         
 -24   9   3         88.31         75.28        13.38 o                         
 -22   9   3       2048.94       2065.03        94.10 o                         
 -20   9   3        704.50        676.94        26.36 o                         
 -18   9   3       1627.43       1727.94        55.27 o                         
 -16   9   3         30.95         16.72        12.19 o                         
 -14   9   3        255.56        282.64        18.62 o                         
 -12   9   3         18.00         -3.40         9.85 o                         
 -10   9   3       1411.90       1380.80        28.61 o                         
  -8   9   3        844.71        841.70        20.76 o                         
  -6   9   3       9179.47       9338.44       135.14 o                         
  -4   9   3        102.61        110.42        13.11 o                         
  -2   9   3        161.66        131.51        13.30 o                         
   0   9   3        577.01        565.02        20.93 o                         
   2   9   3       1699.28       1673.58        32.68 o                         
   4   9   3       4039.97       4095.14        47.53 o                         
   6   9   3         70.10         81.41        11.39 o                         
   8   9   3        324.19        362.26        15.32 o                         
  10   9   3          8.31         12.69         8.99 o                         
  12   9   3         25.83         34.71        11.42 o                         
  14   9   3       1026.77       1007.46        28.10 o                         
  16   9   3         24.39          4.11        12.19 o                         
  18   9   3        855.82        794.03        25.61 o                         
  20   9   3          4.00          5.00        13.08 o                         
  22   9   3        834.20        820.85        32.49 o                         
  24   9   3          0.37          7.42        21.64 o                         
  26   9   3        610.63        498.23        31.01 o                         
 -25  10   3         20.13         22.65        12.53 o                         
 -23  10   3       4889.53       5452.26       225.78 o                         
 -21  10   3          5.42        -10.13        10.13 o                         
 -19  10   3        619.90        558.11        40.60 o                         
 -17  10   3         14.01          9.72        10.15 o                         
 -15  10   3      29617.21      30990.74       710.50 o                         
 -13  10   3          2.81         18.74        11.29 o                         
 -11  10   3       4636.48       4789.08       112.96 o                         
  -9  10   3         21.72         28.82        11.02 o                         
  -7  10   3       9331.93       9229.15       133.48 o                         
  -5  10   3          0.42        -10.86        10.86 o                         
  -3  10   3      42357.58      42447.86       476.64 o                         
  -1  10   3         65.65         98.51        15.26 o                         
   1  10   3       3448.26       3561.93        47.62 o                         
   3  10   3          0.08         10.47        11.67 o                         
   5  10   3       4165.57       4142.10        64.35 o                         
   7  10   3         11.95         12.70        10.98 o                         
   9  10   3       7713.63       7246.19        93.62 o                         
  11  10   3          4.55         -4.64        10.24 o                         
  13  10   3        460.62        481.79        21.16 o                         
  15  10   3         13.30         26.84        11.97 o                         
  17  10   3        805.81        845.40        25.01 o                         
  19  10   3          7.48         -9.83        10.71 o                         
  21  10   3       6773.73       5950.11       277.28 o                         
  23  10   3          0.12         -6.40        21.79 o                         
 -22  11   3          4.46          6.16        15.73 o                         
 -20  11   3        373.11        328.68        22.25 o                         
 -18  11   3        757.49        756.57        35.19 o                         
 -16  11   3        124.32        146.12        11.62 o                         
 -14  11   3        166.60        166.47        12.22 o                         
 -12  11   3        357.38        334.42        15.69 o                         
 -10  11   3       2784.03       2741.74        50.05 o                         
  -8  11   3       1275.01       1234.19        28.47 o                         
  -6  11   3         51.79         62.36        10.52 o                         
  -4  11   3       1267.88       1287.41        28.03 o                         
  -2  11   3          0.00         -7.33        10.36 o                         
   0  11   3        313.93        339.28        17.16 o                         
   2  11   3          5.71         13.55        11.08 o                         
   4  11   3        820.23        850.02        21.67 o                         
   6  11   3        152.40        167.54        12.63 o                         
   8  11   3       1977.82       1975.07        41.97 o                         
  10  11   3        156.17        166.07        11.06 o                         
  12  11   3        302.06        310.65        14.67 o                         
  14  11   3        835.69        716.51        58.01 o                         
  16  11   3        115.61         53.92        19.69 o                         
  18  11   3         97.53        105.50        21.55 o                         
 -15  12   3         81.09        109.37        21.08 o                         
 -13  12   3         84.89        136.59        30.63 o                         
 -11  12   3         13.84          8.61        11.39 o                         
  -9  12   3       6228.65       5619.86        68.97 o                         
  -7  12   3         53.72         60.93        10.07 o                         
  -5  12   3       1901.57       1665.85        33.30 o                         
  -3  12   3         16.94          8.73         8.73 o                         
  -1  12   3       2687.75       2417.58       114.17 o                         
   1  12   3          1.04         -5.48         5.48 o                         
   3  12   3        616.41        582.08        49.15 o                         
   5  12   3          0.60         -8.54         8.54 o                         
   7  12   3      39714.91      40333.55      1882.89 o                         
   9  12   3         18.66         32.28        12.95 o                         
  11  12   3        763.16        817.01        49.89 o                         
  13  12   3         12.74         -0.05        13.68 o                         
  -4  13   3        257.88        246.29        19.04 o                         
  -2  13   3        195.56        195.25        16.44 o                         
   0  13   3          3.31         17.73        12.30 o                         
   2  13   3        177.45        178.84        28.06 o                         
 -40   0   4       7531.88       8026.35       193.42 o                         
 -38   0   4          5.89         14.86        15.13 o                         
 -36   0   4       4766.50       5263.69       187.57 o                         
 -34   0   4        147.34        186.28        26.34 o                         
 -32   0   4      14638.91      15853.70       197.11 o                         
 -30   0   4          7.31         -8.10        20.81 o                         
 -28   0   4      27482.00      27741.49       392.21 o                         
 -26   0   4        196.50        215.85        19.97 o                         
 -24   0   4      36593.04      34186.75       939.37 o                         
 -22   0   4          9.06         13.16        11.91 o                         
 -20   0   4      34817.17      35159.30       494.89 o                         
 -18   0   4          3.94         -0.83         8.38 o                         
 -16   0   4       5520.81       4472.31        85.06 o                         
 -14   0   4         20.69         16.39        11.71 o                         
 -12   0   4       5063.86       5158.22        70.12 o                         
 -10   0   4         30.24         30.86        11.08 o                         
  -8   0   4    1438935.00    1223473.62     18606.27 o                         
  -6   0   4          0.01          0.54         9.84 o                         
  -4   0   4     228084.67     192201.64      2496.29 o                         
  -2   0   4          2.26          0.95         4.25 o                         
   0   0   4     194840.73     171566.94       638.42 o                         
   2   0   4          3.27          8.97        12.83 o                         
   4   0   4     273063.91     263978.50      5973.64 o                         
   6   0   4         19.58         10.45         6.58 o                         
   8   0   4     111527.02     109413.60      2694.66 o                         
  10   0   4         33.88         33.62        13.44 o                         
  12   0   4     167482.38     165988.42      2220.74 o                         
  14   0   4         26.04         18.14        11.30 o                         
  16   0   4      19467.51      20339.94       179.51 o                         
  18   0   4          0.46         12.99        18.33 o                         
  20   0   4      33168.00      34319.63       458.05 o                         
  22   0   4         79.26         78.67        22.15 o                         
  24   0   4      19997.91      21805.69       301.79 o                         
  26   0   4         30.50         21.35        24.42 o                         
  28   0   4       1551.99       1700.75        71.50 o                         
  30   0   4         10.90         41.51        27.91 o                         
  32   0   4      11606.80      13314.13       206.13 o                         
  34   0   4          3.11         -0.11        40.50 o                         
  36   0   4        391.66        350.47        48.81 o                         
 -39   1   4         82.45         60.47        29.91 o                         
 -37   1   4       1076.08       1222.90        55.73 o                         
 -35   1   4       1956.59       2171.43        56.74 o                         
 -33   1   4       2436.05       2360.34        51.40 o                         
 -31   1   4        561.60        605.31        24.53 o                         
 -29   1   4        119.77        105.64        14.84 o                         
 -27   1   4       3484.94       3634.20        56.59 o                         
 -25   1   4       2922.63       2877.92        39.57 o                         
 -23   1   4       5547.87       5767.13        61.45 o                         
 -21   1   4       3337.90       3429.64        56.04 o                         
 -19   1   4       8154.25       8075.74        84.05 o                         
 -17   1   4       9795.98       9664.74       154.15 o                         
 -15   1   4         64.65         95.55         8.07 o                         
 -13   1   4       3719.03       3673.52        41.71 o                         
 -11   1   4      44072.26      37727.38       780.28 o                         
  -9   1   4      33188.29      29399.77       290.18 o                         
  -7   1   4        607.49        473.10        15.43 o                         
  -5   1   4       1106.37       1040.01        22.20 o                         
  -3   1   4          8.64          5.21         5.55 o                         
  -1   1   4        116.22         98.83         6.29 o                         
   1   1   4          0.05          4.20         4.94 o                         
   3   1   4          2.95          0.46         5.31 o                         
   5   1   4       1525.61       1241.48        33.80 o                         
   7   1   4       2961.67       2693.11        72.75 o                         
   9   1   4       2175.52       1961.82        43.02 o                         
  11   1   4       6118.83       5310.88       189.60 o                         
  13   1   4       9765.43      10291.08       124.03 o                         
  15   1   4       1554.80       1554.64        36.69 o                         
  17   1   4        127.99        120.42        13.98 o                         
  19   1   4        512.00        520.22        20.05 o                         
  21   1   4          1.84         -0.88        11.23 o                         
  23   1   4        360.48        339.14        19.86 o                         
  25   1   4        484.95        449.90        25.64 o                         
  27   1   4         68.08         86.87        19.06 o                         
  29   1   4        492.38        474.31        36.12 o                         
  31   1   4          2.47         25.25        24.15 o                         
  33   1   4         35.30         68.04        33.45 o                         
  35   1   4        264.02        273.49        33.92 o                         
  37   1   4        536.14        430.98        53.83 o                         
 -40   2   4         16.58         16.27        28.84 o                         
 -38   2   4       4973.42       4966.36       113.88 o                         
 -36   2   4         31.50         31.15        19.27 o                         
 -34   2   4       3347.63       3181.02        95.51 o                         
 -32   2   4          4.87          6.40        14.77 o                         
 -30   2   4       3437.55       3674.30        75.17 o                         
 -28   2   4        139.21        125.83        15.72 o                         
 -26   2   4      23673.05      22796.71       262.58 o                         
 -24   2   4         14.90         19.80         9.97 o                         
 -22   2   4       4183.80       4974.75        53.67 o                         
 -20   2   4         19.45         22.92         8.08 o                         
 -18   2   4      95892.50      99481.41       852.50 o                         
 -16   2   4         15.95         15.27         6.96 o                         
 -14   2   4       2481.48       2073.46        41.90 o                         
 -12   2   4          2.27          5.71         9.18 o                         
 -10   2   4     499119.03     473264.53      3897.33 o                         
  -8   2   4          4.21         11.19        11.71 o                         
  -6   2   4     114555.29     108845.47      1196.54 o                         
  -4   2   4          5.24         13.47        12.81 o                         
  -2   2   4       1233.24       1335.00        57.29 o                         
   0   2   4         19.53         22.56         8.29 o                         
   2   2   4     173823.45     163063.61      1766.72 o                         
   4   2   4          4.99          5.08         6.49 o                         
   6   2   4     186245.56     172935.39      2391.00 o                         
   8   2   4          4.37          6.06         7.80 o                         
  10   2   4      20964.95      23388.43       249.56 o                         
  12   2   4         13.03          8.95         8.67 o                         
  14   2   4     254330.72     266796.19      2725.73 o                         
  16   2   4          8.64          5.38         9.68 o                         
  18   2   4       4474.69       4549.89        61.51 o                         
  20   2   4         21.24         11.65        12.21 o                         
  22   2   4       6931.14       7579.26       179.75 o                         
  24   2   4          0.02         14.51        16.21 o                         
  26   2   4        196.20        220.46        23.78 o                         
  28   2   4          0.13         -9.33        19.42 o                         
  30   2   4       3621.32       3364.67       107.18 o                         
  32   2   4          1.73        -18.18        18.18 o                         
  34   2   4        213.76        324.32        33.03 o                         
  36   2   4          0.24        -18.59        18.59 o                         
 -37   3   4        370.75        178.32        62.08 o                         
 -35   3   4        348.80        356.25        23.87 o                         
 -33   3   4       1884.14       2080.79        73.59 o                         
 -31   3   4          3.44         14.77        17.21 o                         
 -29   3   4        382.18        389.86        23.83 o                         
 -27   3   4       2747.96       2626.74        53.02 o                         
 -25   3   4        142.59        131.62        12.94 o                         
 -23   3   4       5977.00       5964.08        59.72 o                         
 -21   3   4         12.47          3.46         7.53 o                         
 -19   3   4       4926.40       4648.17        51.89 o                         
 -17   3   4       1287.56       1248.62        24.64 o                         
 -15   3   4       2190.41       2187.16        34.84 o                         
 -13   3   4       2405.23       2431.09        43.41 o                         
 -11   3   4       3107.85       2722.15        43.26 o                         
  -9   3   4       5043.01       4719.85        88.18 o                         
  -7   3   4       3968.13       3971.28        85.01 o                         
  -5   3   4          3.17          5.34        10.29 o                         
  -3   3   4       6448.63       6068.61       104.68 o                         
  -1   3   4      24317.06      23162.71       296.67 o                         
   1   3   4       9238.34       8680.57       155.91 o                         
   3   3   4        119.35         78.27        10.78 o                         
   5   3   4      29970.37      27488.16       449.46 o                         
   7   3   4        136.98        109.69        10.90 o                         
   9   3   4       1112.05       1082.91        25.47 o                         
  11   3   4       5361.50       5913.92        56.97 o                         
  13   3   4        212.83        256.65        13.93 o                         
  15   3   4       1075.49       1166.11        33.36 o                         
  17   3   4        317.95        305.67        14.62 o                         
  19   3   4         19.83         36.05        10.78 o                         
  21   3   4        195.44        200.70        18.17 o                         
  23   3   4       1472.89       1659.76        43.04 o                         
  25   3   4        752.19        802.99        32.96 o                         
  27   3   4         59.86         65.14        22.32 o                         
  29   3   4        106.49         75.81        24.94 o                         
  31   3   4         62.02         21.26        19.44 o                         
  33   3   4        169.77        144.03        24.13 o                         
  35   3   4         33.65         34.13        22.62 o                         
 -38   4   4          0.26          4.70        38.51 o                         
 -36   4   4        353.98        532.12        32.98 o                         
 -34   4   4         73.34         43.69        13.18 o                         
 -32   4   4        163.54        192.20        21.47 o                         
 -30   4   4         16.47         -1.33        19.18 o                         
 -28   4   4       2774.43       2777.95       100.97 o                         
 -26   4   4        108.54         82.12        16.88 o                         
 -24   4   4       3011.23       3011.99        79.64 o                         
 -22   4   4          0.07          1.74         9.67 o                         
 -20   4   4       7324.10       6800.88        76.09 o                         
 -18   4   4         27.44         32.08         9.44 o                         
 -16   4   4     411893.12     418940.00      3801.71 o                         
 -14   4   4         25.69         18.38         7.24 o                         
 -12   4   4         18.56        120.54        20.96 o                         
 -10   4   4          4.29         -2.34         7.27 o                         
  -8   4   4     168154.08     168642.88      1601.35 o                         
  -6   4   4          8.87          4.41         8.36 o                         
  -4   4   4       2257.51       2137.88        65.56 o                         
  -2   4   4          1.47        -11.61        11.61 o                         
   0   4   4       7523.83       9195.39       187.08 o                         
   2   4   4          3.76         21.34        11.52 o                         
   4   4   4      14631.60      13510.01       223.90 o                         
   6   4   4          5.84         10.40         9.93 o                         
   8   4   4       1241.93       1629.25        36.29 o                         
  10   4   4          2.71         -3.34         8.80 o                         
  12   4   4      20727.19      20485.59       212.17 o                         
  14   4   4          0.01          0.33         8.47 o                         
  16   4   4      11479.65      13219.49       132.16 o                         
  18   4   4          0.80         19.03        14.15 o                         
  20   4   4       5887.05       5463.15       100.60 o                         
  22   4   4          0.70          3.72        13.51 o                         
  24   4   4       1015.49       1007.25        51.47 o                         
  26   4   4          3.77         33.57        18.03 o                         
  28   4   4       3624.98       3678.98       138.24 o                         
  30   4   4          8.91          5.54        18.49 o                         
  32   4   4       5728.35       5090.37       201.27 o                         
  34   4   4          5.90          7.26        16.63 o                         
 -37   5   4         66.86         72.23        34.21 o                         
 -35   5   4         18.90         10.08        17.89 o                         
 -33   5   4        964.56       1084.51        31.68 o                         
 -31   5   4        381.92        425.39        25.51 o                         
 -29   5   4          8.47         14.26        17.38 o                         
 -27   5   4        165.18        166.31        18.56 o                         
 -25   5   4       4578.93       4678.91       107.21 o                         
 -23   5   4        922.18        934.17        27.46 o                         
 -21   5   4       1114.28       1069.71        29.73 o                         
 -19   5   4          2.89         13.34         8.54 o                         
 -17   5   4       4043.94       4164.25        59.75 o                         
 -15   5   4         94.52         91.36         9.65 o                         
 -13   5   4          0.50         -7.35         7.35 o                         
 -11   5   4       3868.02       3858.36        38.88 o                         
  -9   5   4       1579.80       1685.84        30.81 o                         
  -7   5   4        531.25        490.44        16.11 o                         
  -5   5   4         30.71         52.74         8.49 o                         
  -3   5   4       6903.87       7177.00        69.19 o                         
  -1   5   4        401.88        368.94        13.34 o                         
   1   5   4       2350.27       2568.50        37.02 o                         
   3   5   4       9272.96       9287.45       110.73 o                         
   5   5   4        913.94        949.76        21.50 o                         
   7   5   4       9236.52       9552.40       106.33 o                         
   9   5   4         97.17         69.85         9.57 o                         
  11   5   4        686.17        737.54        21.10 o                         
  13   5   4       1593.02       1508.17        27.40 o                         
  15   5   4        816.69        710.80        21.66 o                         
  17   5   4        338.14        317.39        17.87 o                         
  19   5   4        154.34        143.53        14.22 o                         
  21   5   4       2084.92       2055.24        58.21 o                         
  23   5   4         72.82         74.48        15.14 o                         
  25   5   4          2.45        -13.80        15.66 o                         
  27   5   4        580.48        568.48        34.79 o                         
  29   5   4          7.15          2.28        15.42 o                         
  31   5   4         11.56         20.39        18.47 o                         
  33   5   4          1.45         17.94        22.84 o                         
 -34   6   4      15277.26      14376.21      2093.33 o                         
 -32   6   4          1.89          8.26        14.19 o                         
 -30   6   4       1392.66       1489.02        40.17 o                         
 -28   6   4          4.40         45.24        16.47 o                         
 -26   6   4      96655.61     103627.76      1999.33 o                         
 -24   6   4          3.26         28.17        15.06 o                         
 -22   6   4        383.06        506.10        23.18 o                         
 -20   6   4         31.33         45.43        11.28 o                         
 -18   6   4      88355.65      88415.84      1095.20 o                         
 -16   6   4         40.48         39.17         9.18 o                         
 -12   6   4          7.28          1.08         7.03 o                         
 -10   6   4       2898.23       2635.98        37.71 o                         
  -8   6   4         17.50          7.83         8.68 o                         
  -6   6   4        498.36        405.67        15.36 o                         
  -4   6   4         11.05          4.70         8.52 o                         
  -2   6   4        497.53        617.97        20.64 o                         
   0   6   4          7.39          1.18         8.73 o                         
   2   6   4        852.83        829.51        19.83 o                         
   4   6   4          1.29         -0.72         8.22 o                         
   6   6   4      57185.96      60571.85       463.27 o                         
   8   6   4         39.17         12.28         8.65 o                         
  10   6   4       4204.46       4619.91        51.55 o                         
  12   6   4          0.24          0.63         8.98 o                         
  14   6   4       1041.97       1270.95        45.21 o                         
  16   6   4         87.17         77.19        12.64 o                         
  18   6   4       8040.24       8262.33       143.99 o                         
  20   6   4          0.25          6.35        15.00 o                         
  22   6   4       4869.62       5529.80       145.20 o                         
  24   6   4         17.05          2.01        15.09 o                         
  26   6   4       1176.15        989.78        47.83 o                         
  28   6   4          0.36         -8.13        15.99 o                         
  30   6   4       1098.43       1107.88        37.25 o                         
  32   6   4          3.69        -15.12        37.66 o                         
 -33   7   4         30.70         -6.25        16.28 o                         
 -31   7   4       1672.64       1724.67        88.55 o                         
 -29   7   4        810.60        903.21        33.19 o                         
 -27   7   4          1.94         -6.47        13.01 o                         
 -25   7   4       1718.35       1922.14        74.29 o                         
 -23   7   4        868.03        857.18        35.65 o                         
 -21   7   4       4200.45       4406.04       109.48 o                         
 -19   7   4       1836.45       1904.97        54.81 o                         
 -17   7   4         17.58         34.65        10.65 o                         
 -15   7   4       4659.26       4610.56        85.03 o                         
 -13   7   4        907.12        912.39        22.01 o                         
 -11   7   4         34.17         18.08         8.11 o                         
  -9   7   4        655.28        612.97        17.03 o                         
  -7   7   4       3398.77       3388.08        47.76 o                         
  -5   7   4       1032.75       1072.99        22.04 o                         
  -3   7   4       2633.69       2381.04        36.51 o                         
  -1   7   4         34.69         32.07         8.39 o                         
   1   7   4        493.02        460.37        16.01 o                         
   3   7   4         12.06         -2.93         7.55 o                         
   5   7   4        290.44        322.48        13.43 o                         
   7   7   4       1544.21       1589.08        25.50 o                         
   9   7   4          0.20         -4.13         8.02 o                         
  11   7   4         20.51         20.90         9.73 o                         
  13   7   4         83.65         65.89        10.89 o                         
  15   7   4          6.16         -7.93        10.51 o                         
  17   7   4       3081.15       3295.78        70.63 o                         
  19   7   4        421.27        474.57        23.94 o                         
  21   7   4        623.20        677.98        29.69 o                         
  23   7   4         63.43         33.34        14.87 o                         
  25   7   4        849.46        900.15        36.50 o                         
  27   7   4        725.53        724.51        30.21 o                         
  29   7   4         53.96         50.41        23.05 o                         
  31   7   4         88.16        117.49        32.83 o                         
 -32   8   4       3104.63       2495.54        55.62 o                         
 -30   8   4         83.86         56.37        34.46 o                         
 -28   8   4        241.65        308.73        21.65 o                         
 -26   8   4          1.39         -1.59        14.08 o                         
 -24   8   4       2510.08       2809.06       113.28 o                         
 -22   8   4        109.17        130.54        17.83 o                         
 -20   8   4      35842.83      36899.16       849.26 o                         
 -18   8   4         71.80         84.65        12.96 o                         
 -16   8   4        246.43        250.77        17.35 o                         
 -14   8   4          4.44          6.34        10.18 o                         
 -12   8   4      16336.15      16384.46       235.31 o                         
 -10   8   4        229.10        251.49        15.67 o                         
  -8   8   4      47013.65      47675.95       695.49 o                         
  -6   8   4          0.01          6.58        10.24 o                         
  -4   8   4      26053.10      26204.55       280.32 o                         
  -2   8   4         18.06         16.15         9.95 o                         
   0   8   4        445.59        442.60        21.58 o                         
   2   8   4         14.80          5.69         9.28 o                         
   4   8   4       1219.33       1242.83        24.14 o                         
   6   8   4         11.36        -10.62        10.62 o                         
   8   8   4          1.25         24.53         9.64 o                         
  10   8   4          6.35         -9.50         9.50 o                         
  12   8   4      10154.33      10567.02       122.58 o                         
  14   8   4         22.69         25.44        12.20 o                         
  16   8   4       1015.90       1095.13        31.60 o                         
  18   8   4         10.54          4.31        12.12 o                         
  20   8   4        396.45        288.29        20.97 o                         
  22   8   4         29.14         41.06        15.03 o                         
  24   8   4        372.13        262.55        23.67 o                         
  26   8   4          1.47        -19.30        19.30 o                         
  28   8   4         60.00        179.58        23.92 o                         
 -29   9   4        311.48        387.17        65.26 o                         
 -27   9   4        251.71        290.54        26.63 o                         
 -25   9   4         60.81         50.30        13.18 o                         
 -23   9   4        677.92        688.83        26.14 o                         
 -21   9   4       1766.05       1739.17        58.31 o                         
 -19   9   4        345.43        359.15        18.01 o                         
 -17   9   4       1812.22       1852.29        64.75 o                         
 -15   9   4        832.94        828.18        25.91 o                         
 -13   9   4       2240.17       2250.42        47.93 o                         
 -11   9   4         20.50         14.73        10.14 o                         
  -9   9   4         87.97         65.35        11.50 o                         
  -7   9   4       2324.49       2407.74        49.65 o                         
  -5   9   4      11286.87      11513.45       202.63 o                         
  -3   9   4       1270.25       1212.57        26.40 o                         
  -1   9   4        527.75        448.37        18.67 o                         
   1   9   4        771.36        776.45        20.94 o                         
   3   9   4        331.24        326.32        15.05 o                         
   5   9   4       2346.68       2462.82        36.51 o                         
   7   9   4         24.05         31.50         9.63 o                         
   9   9   4         57.41         58.16        10.25 o                         
  11   9   4         25.42         13.89         9.79 o                         
  13   9   4        227.79        274.19        15.82 o                         
  15   9   4        140.49        138.60        16.04 o                         
  17   9   4         16.39          7.22        12.02 o                         
  19   9   4       2113.86       2162.85        76.47 o                         
  21   9   4        345.48        395.75        20.54 o                         
  23   9   4          0.01         -0.96        17.08 o                         
  25   9   4        185.11        226.52        33.85 o                         
 -26  10   4       1551.94       1595.21       161.29 o                         
 -24  10   4          1.36          2.36        12.96 o                         
 -22  10   4        667.61        689.34        31.19 o                         
 -20  10   4         12.35         22.59        10.53 o                         
 -18  10   4       1779.47       1858.12        36.10 o                         
 -16  10   4          9.64         24.91        11.17 o                         
 -14  10   4       2323.74       2418.85        54.26 o                         
 -12  10   4         63.38         49.03        11.55 o                         
 -10  10   4       4841.19       5128.50       110.10 o                         
  -8  10   4         73.86        106.30        12.65 o                         
  -6  10   4      10343.08      10651.16       167.82 o                         
  -4  10   4          0.04        -11.27        11.27 o                         
  -2  10   4      72691.53      73458.52       751.85 o                         
   0  10   4         97.88         90.78        13.52 o                         
   2  10   4      21612.23      23051.74       194.63 o                         
   4  10   4          3.52         -6.57        10.30 o                         
   6  10   4      17033.36      17693.22       228.95 o                         
   8  10   4          1.09         -9.86         9.86 o                         
  10  10   4       4330.57       4724.93        81.85 o                         
  12  10   4         31.25         23.26        11.86 o                         
  14  10   4      11893.41      12469.75       238.96 o                         
  16  10   4          1.52        -11.04        11.04 o                         
  18  10   4         35.97         36.18        12.19 o                         
  20  10   4         14.40         28.93        12.88 o                         
  22  10   4      14188.47      14608.44       774.22 o                         
 -21  11   4         43.39         29.45        11.16 o                         
 -19  11   4       2200.46       2146.74        90.65 o                         
 -17  11   4        218.04        114.64        43.63 o                         
 -15  11   4        885.26        860.49        30.40 o                         
 -13  11   4          0.05          3.15         8.71 o                         
 -11  11   4        345.31        353.83        14.78 o                         
  -9  11   4         98.58        108.03        11.20 o                         
  -7  11   4       1415.25       1493.26        33.97 o                         
  -5  11   4        153.28        131.39        13.20 o                         
  -3  11   4        274.51        265.11        14.36 o                         
  -1  11   4        257.93        302.23        16.48 o                         
   1  11   4       1108.55       1164.68        24.97 o                         
   3  11   4        234.46        202.75        15.19 o                         
   5  11   4         41.75         43.52        10.10 o                         
   7  11   4        301.06        320.85        14.36 o                         
   9  11   4       1703.23       1672.37        34.95 o                         
  11  11   4        273.27        268.23        13.77 o                         
  13  11   4        447.93        429.94        17.11 o                         
  15  11   4        253.38        277.49        17.05 o                         
  17  11   4          2.46          5.61        13.74 o                         
 -16  12   4         31.61         16.99        13.47 o                         
 -14  12   4          0.83          1.45        10.72 o                         
 -12  12   4       2388.55       2330.71        72.50 o                         
 -10  12   4          0.08         -8.53         9.55 o                         
  -8  12   4       2196.63       2112.96        35.76 o                         
  -6  12   4          0.31         -9.03         9.03 o                         
  -4  12   4       8938.71       7374.25       628.44 o                         
  -2  12   4          0.50         -7.33         7.33 o                         
   0  12   4      11523.53       8427.18      1150.34 o                         
   2  12   4          6.94         -3.20         6.26 o                         
   4  12   4       1712.42       1666.73        93.18 o                         
   6  12   4          0.17         15.38         9.53 o                         
   8  12   4       2836.23       1437.76       648.65 o                         
  10  12   4          3.59          6.53        11.71 o                         
  12  12   4         59.07        125.67        16.68 o                         
  -5  13   4          2.80         13.09        20.58 o                         
  -3  13   4        298.79        301.23        29.60 o                         
  -1  13   4        388.80        369.37        37.31 o                         
   1  13   4        169.20        185.92        16.81 o                         
 -40   1   5        815.14        648.92        68.23 o                         
 -38   1   5         36.66         53.00        25.36 o                         
 -36   1   5       2932.86       3078.40        88.49 o                         
 -34   1   5       1567.17       1667.62        47.16 o                         
 -32   1   5       7758.61       8163.64       120.35 o                         
 -30   1   5        318.82        304.94        18.42 o                         
 -28   1   5       5709.36       5950.31        88.05 o                         
 -26   1   5        162.41        159.77        13.69 o                         
 -24   1   5       2863.83       2900.14        39.42 o                         
 -22   1   5       1648.00       1579.59        27.37 o                         
 -20   1   5       3392.16       3366.99        63.01 o                         
 -18   1   5      16345.54      15661.61       153.70 o                         
 -16   1   5      15899.13      15095.07       167.36 o                         
 -14   1   5       5094.69       4530.57        88.20 o                         
 -12   1   5       5072.19       4380.65        84.92 o                         
 -10   1   5      16877.83      15605.20       225.59 o                         
  -8   1   5       4762.02       4089.51        52.35 o                         
  -6   1   5        281.70        220.38        12.45 o                         
  -4   1   5         49.59         48.89         8.33 o                         
  -2   1   5       1191.47       1008.11        17.62 o                         
   0   1   5        144.18        137.99         7.51 o                         
   2   1   5          8.11          6.64         5.59 o                         
   4   1   5        358.13        276.41        10.02 o                         
   6   1   5      19224.34      17446.84       317.11 o                         
   8   1   5       3208.32       2558.68        98.47 o                         
  10   1   5         29.12         76.63        18.66 o                         
  12   1   5        256.63        221.15        20.53 o                         
  14   1   5       7829.43       8430.76       125.42 o                         
  16   1   5       1603.00       1614.32        43.68 o                         
  18   1   5        410.07        467.04        19.44 o                         
  20   1   5        709.61        718.49        23.91 o                         
  22   1   5          8.96        -10.61        11.89 o                         
  24   1   5        233.59        230.00        20.14 o                         
  26   1   5        799.00        885.46        35.32 o                         
  28   1   5        432.43        535.02        33.31 o                         
  30   1   5        242.91        250.95        36.86 o                         
  32   1   5        128.09         89.59        36.57 o                         
  34   1   5        156.95        214.71        45.44 o                         
  36   1   5         38.69         22.41        23.86 o                         
 -39   2   5         61.10         65.06        21.28 o                         
 -37   2   5        106.43        107.16        28.45 o                         
 -35   2   5         24.07         34.18        21.21 o                         
 -33   2   5       1624.83       1785.53        57.69 o                         
 -31   2   5         18.37         20.37        15.39 o                         
 -29   2   5        343.64        326.51        18.78 o                         
 -27   2   5         29.41          8.03        11.44 o                         
 -25   2   5       3529.55       3966.88        69.64 o                         
 -23   2   5          0.25         -3.37         8.60 o                         
 -21   2   5       5900.74       6076.21        82.99 o                         
 -19   2   5         15.78         14.55         7.73 o                         
 -17   2   5       6861.66       5873.39       107.33 o                         
 -15   2   5          0.94         -6.08         6.08 o                         
 -13   2   5      16360.75      14862.65       206.16 o                         
 -11   2   5          4.05          0.46        10.44 o                         
  -9   2   5     177933.23     168634.89      1580.73 o                         
  -7   2   5         10.17          6.15        10.16 o                         
  -5   2   5      25695.10      27339.90       278.67 o                         
  -3   2   5          6.16          5.02         9.54 o                         
  -1   2   5      30437.52      29175.26       237.19 o                         
   1   2   5         13.88          3.16         6.49 o                         
   3   2   5        119.84        316.09        80.36 o                         
   5   2   5         16.17         12.03         8.43 o                         
   7   2   5      26585.31      25009.60       322.87 o                         
   9   2   5          0.09          0.96        13.92 o                         
  11   2   5       3572.29       3066.05        65.87 o                         
  13   2   5          1.50         -9.14        10.68 o                         
  15   2   5      31013.71      32497.39       372.70 o                         
  17   2   5         21.82         20.88        11.29 o                         
  19   2   5       7212.57       7140.49       127.46 o                         
  21   2   5          0.66        -12.31        12.31 o                         
  23   2   5       7321.18       8093.47       130.45 o                         
  25   2   5          2.85        -12.31        16.36 o                         
  27   2   5        811.60        864.13        43.37 o                         
  29   2   5          0.02         29.11        28.16 o                         
  31   2   5        716.50        719.80        37.80 o                         
  33   2   5         33.17         23.47        25.62 o                         
  35   2   5         27.24         36.33        18.93 o                         
 -38   3   5        268.89        286.48        46.37 o                         
 -36   3   5        718.92        712.57        30.29 o                         
 -34   3   5        836.92        968.82        38.64 o                         
 -32   3   5        659.37        752.94        42.00 o                         
 -30   3   5        238.78        258.84        22.24 o                         
 -28   3   5        419.52        400.45        20.19 o                         
 -26   3   5        561.49        505.13        19.50 o                         
 -24   3   5       1010.54       1032.01        22.63 o                         
 -22   3   5       1477.06       1340.17        22.38 o                         
 -20   3   5        807.18        822.07        19.65 o                         
 -18   3   5       2416.35       2599.36        54.48 o                         
 -16   3   5        372.97        333.83        10.83 o                         
 -14   3   5       2382.39       2251.07        37.66 o                         
 -12   3   5       1856.96       1782.53        33.56 o                         
 -10   3   5       1436.29       1578.27        47.27 o                         
  -8   3   5       7468.78       7077.97       132.58 o                         
  -6   3   5        577.37        601.79        25.52 o                         
  -4   3   5       8877.87       8284.65       139.58 o                         
  -2   3   5      31414.04      29746.40       327.31 o                         
   0   3   5       1404.97       1300.58        29.98 o                         
   2   3   5        116.91         79.67         9.55 o                         
   4   3   5        395.50        342.26        18.56 o                         
   6   3   5       9443.39       8550.04       192.36 o                         
   8   3   5       2329.62       2125.13        49.98 o                         
  10   3   5       6234.57       6756.11       126.04 o                         
  12   3   5        629.10        744.73        23.11 o                         
  14   3   5        280.57        259.94        17.82 o                         
  16   3   5        295.18        283.80        14.40 o                         
  18   3   5         24.28         25.87         9.96 o                         
  20   3   5          0.15          0.27        12.89 o                         
  22   3   5        174.15        195.85        19.88 o                         
  24   3   5        444.76        504.22        26.61 o                         
  26   3   5        191.57        219.16        25.49 o                         
  28   3   5          0.77        -16.14        20.43 o                         
  30   3   5        818.11        754.37        37.56 o                         
  32   3   5         76.70         89.35        19.85 o                         
  34   3   5        477.30        444.30        32.77 o                         
 -39   4   5         70.52         68.00        32.75 o                         
 -37   4   5         57.65         68.39        34.45 o                         
 -35   4   5      23164.60      25322.33       754.45 o                         
 -33   4   5         26.22          5.76        15.79 o                         
 -31   4   5        143.60        172.51        22.28 o                         
 -29   4   5         27.17         12.07        15.63 o                         
 -27   4   5      16125.82      16322.65       318.40 o                         
 -25   4   5         67.73         83.75        13.85 o                         
 -23   4   5      11159.74      11457.89       184.60 o                         
 -21   4   5         37.10         29.63         9.64 o                         
 -19   4   5      40302.47      41301.06       436.80 o                         
 -17   4   5        106.17        137.96        12.05 o                         
 -15   4   5      61289.71      63585.55       801.27 o                         
 -13   4   5         18.12          9.07         6.51 o                         
 -11   4   5       3679.53       3809.29        52.15 o                         
  -9   4   5         11.67         11.85         7.43 o                         
  -7   4   5      34557.09      39376.59       648.52 o                         
  -5   4   5         11.44          4.88         8.65 o                         
  -3   4   5      79890.75      79158.84       568.93 o                         
  -1   4   5         51.24         32.34        12.51 o                         
   1   4   5      53514.32      53323.46       643.11 o                         
   3   4   5         46.94         43.77         9.72 o                         
   5   4   5     231910.08     224881.67      3783.84 o                         
   7   4   5          6.51          2.91         8.55 o                         
   9   4   5      56318.27      61204.95       428.27 o                         
  11   4   5         23.00         14.45         9.74 o                         
  13   4   5      14017.75      13750.34       101.19 o                         
  15   4   5          9.92         12.68        11.17 o                         
  17   4   5       2856.59       2827.90        65.08 o                         
  19   4   5         26.79         21.33        12.33 o                         
  21   4   5        177.23        211.12        18.66 o                         
  23   4   5          0.69        -14.63        14.63 o                         
  25   4   5        839.97        869.13        32.81 o                         
  27   4   5         12.27         -0.82        18.14 o                         
  29   4   5        444.31        524.18        48.34 o                         
  31   4   5         13.65         27.71        24.30 o                         
  33   4   5        485.41        490.84        39.28 o                         
 -36   5   5          5.74         -0.34        19.25 o                         
 -34   5   5        107.33        106.78        14.78 o                         
 -32   5   5        233.68        269.52        22.51 o                         
 -30   5   5       3253.06       3679.79        91.36 o                         
 -28   5   5        589.96        561.48        27.61 o                         
 -26   5   5         61.41         60.99        14.15 o                         
 -24   5   5       3321.59       3391.01        57.42 o                         
 -22   5   5       4797.01       5301.10        76.84 o                         
 -20   5   5       1115.30        960.51        22.04 o                         
 -18   5   5        775.85        667.72        16.05 o                         
 -16   5   5       2327.46       2291.00        39.09 o                         
 -14   5   5          2.12          4.08         7.63 o                         
 -12   5   5       1108.08       1022.06        26.67 o                         
 -10   5   5       6868.12       6844.04        83.97 o                         
  -8   5   5        479.92        475.00        15.24 o                         
  -6   5   5       8382.86       8480.05        78.79 o                         
  -4   5   5          0.61          3.43         7.52 o                         
  -2   5   5        800.78        845.68        21.24 o                         
   0   5   5       9574.14      10011.90       113.36 o                         
   2   5   5         61.21         87.01         9.22 o                         
   4   5   5        300.91        322.72        14.19 o                         
   6   5   5       1261.85       1236.86        32.23 o                         
   8   5   5       5096.38       5322.33        65.59 o                         
  10   5   5        443.02        454.99        16.63 o                         
  12   5   5         34.92         28.71         8.37 o                         
  14   5   5       2211.02       2147.72        52.34 o                         
  16   5   5        703.71        699.57        25.36 o                         
  18   5   5        225.08        201.76        14.95 o                         
  20   5   5         79.41         73.59        14.76 o                         
  22   5   5          1.72         -9.83        13.95 o                         
  24   5   5        269.49        296.04        23.78 o                         
  26   5   5         21.78         -0.08        14.82 o                         
  28   5   5          3.91         -4.94        16.23 o                         
  30   5   5       1189.49       1255.51        53.50 o                         
  32   5   5        365.45        293.83        26.02 o                         
 -35   6   5         18.51          2.65        25.59 o                         
 -33   6   5      14987.55      15566.36       401.95 o                         
 -31   6   5          8.47         -9.09        15.46 o                         
 -29   6   5      67910.66      72777.33      2312.64 o                         
 -27   6   5          9.83         59.29        16.53 o                         
 -25   6   5      84605.16      87629.20      1456.86 o                         
 -23   6   5          5.39          0.90        14.32 o                         
 -21   6   5      13953.33      14117.70       219.10 o                         
 -19   6   5        173.35        228.06        14.20 o                         
 -17   6   5      47276.22      44673.36       558.18 o                         
 -15   6   5          1.15         -7.80         7.80 o                         
 -13   6   5      26805.09      26613.85       287.64 o                         
 -11   6   5         22.95         22.20         7.45 o                         
  -9   6   5      24215.46      21281.46       180.22 o                         
  -7   6   5         10.65         13.72         8.92 o                         
  -5   6   5       8733.25       9620.38       137.84 o                         
  -3   6   5         13.74          5.77         8.38 o                         
  -1   6   5       1084.28       1364.81        27.37 o                         
   1   6   5         16.96          9.95         7.91 o                         
   3   6   5       6447.24       6381.03        96.41 o                         
   5   6   5         10.61         -5.72         8.44 o                         
   7   6   5      24947.36      26924.58       208.95 o                         
   9   6   5          0.27         -5.66         7.34 o                         
  11   6   5      32395.08      33550.34       440.65 o                         
  13   6   5         16.82         18.28        10.02 o                         
  15   6   5       1477.65       1686.71        41.08 o                         
  17   6   5          5.27         -8.52        11.27 o                         
  19   6   5       8530.36       8403.20       170.55 o                         
  21   6   5          0.54          1.81        13.53 o                         
  23   6   5       2383.54       2011.92        57.48 o                         
  25   6   5          1.33          2.98        17.83 o                         
  27   6   5        925.57        821.68        39.63 o                         
  29   6   5          4.75         -3.07        13.75 o                         
  31   6   5          3.29        -12.66        18.86 o                         
 -34   7   5        804.45        702.12        40.90 o                         
 -32   7   5       1297.10       1344.46        69.84 o                         
 -30   7   5         56.38         49.65        15.98 o                         
 -28   7   5         41.80         31.98        16.18 o                         
 -26   7   5       6235.91       6478.06       196.13 o                         
 -24   7   5        298.65        310.81        20.15 o                         
 -22   7   5       1152.16       1152.78        40.95 o                         
 -20   7   5       4500.90       4550.34        75.77 o                         
 -18   7   5       4774.01       4977.43        93.78 o                         
 -16   7   5       1059.40       1013.34        23.30 o                         
 -14   7   5       6613.05       6604.65       130.69 o                         
 -12   7   5        258.61        250.68        12.75 o                         
 -10   7   5          9.49          8.76         7.83 o                         
  -8   7   5          0.90         -1.60         8.08 o                         
  -6   7   5         56.13         49.24         9.43 o                         
  -4   7   5        135.15        179.57        12.08 o                         
  -2   7   5       2290.18       2114.36        35.11 o                         
   0   7   5        470.86        451.65        15.04 o                         
   2   7   5        258.07        278.94        12.73 o                         
   4   7   5        107.41        113.63        10.11 o                         
   6   7   5         60.51         57.45         9.08 o                         
   8   7   5        864.96        945.28        23.06 o                         
  10   7   5          1.22         -2.01         8.42 o                         
  12   7   5          0.81         -4.68         8.64 o                         
  14   7   5        104.21        103.16        13.11 o                         
  16   7   5        138.09        117.37        16.26 o                         
  18   7   5       1474.00       1560.02        41.18 o                         
  20   7   5         14.46         -8.03        13.31 o                         
  22   7   5         10.20         15.49        14.70 o                         
  24   7   5        106.49         94.85        17.39 o                         
  26   7   5         19.17          0.29        16.25 o                         
  28   7   5        268.66        295.66        25.74 o                         
  30   7   5         26.74         36.67        21.35 o                         
 -31   8   5       9927.10      10517.33       544.46 o                         
 -29   8   5          4.75          4.76        12.84 o                         
 -27   8   5       2726.48       2222.76        89.58 o                         
 -25   8   5         64.75         87.24        14.92 o                         
 -23   8   5      35922.02      38027.14       984.80 o                         
 -21   8   5          5.90         -1.56        11.38 o                         
 -19   8   5      59699.46      62460.71      1274.57 o                         
 -17   8   5          4.48         -6.97        10.37 o                         
 -15   8   5      12122.37      12483.07       239.73 o                         
 -13   8   5          2.96        -12.27        12.27 o                         
 -11   8   5     204694.20     208133.58      2699.63 o                         
  -9   8   5         40.37         65.41        12.50 o                         
  -7   8   5      28547.44      29567.58       298.87 o                         
  -5   8   5          5.62          4.09        10.29 o                         
  -3   8   5       3033.18       2702.28        48.10 o                         
  -1   8   5          1.65         -3.34         8.92 o                         
   1   8   5      15528.44      15802.82       169.49 o                         
   3   8   5         14.10          0.15         9.37 o                         
   5   8   5       7078.51       7659.79       144.44 o                         
   7   8   5          0.81         -8.68         8.68 o                         
   9   8   5       6381.14       6149.91        72.77 o                         
  11   8   5          9.36         -7.55        10.36 o                         
  13   8   5      15416.26      16249.05       176.74 o                         
  15   8   5          5.92         13.36        11.73 o                         
  17   8   5       2505.47       2512.90        68.68 o                         
  19   8   5          0.57          4.10        15.24 o                         
  21   8   5       2876.82       3107.84       111.83 o                         
  23   8   5          1.70        -13.85        13.85 o                         
  25   8   5        229.81        228.78        24.96 o                         
  27   8   5         11.86          3.85        20.08 o                         
 -30   9   5       1317.54        993.29        64.43 o                         
 -28   9   5          2.42          6.43        16.05 o                         
 -26   9   5         27.39         16.50        12.53 o                         
 -24   9   5       1822.19       1880.29        88.14 o                         
 -22   9   5       2657.20       2668.98        95.41 o                         
 -20   9   5        549.93        609.92        33.10 o                         
 -18   9   5        857.34        863.39        25.87 o                         
 -16   9   5       6153.18       6453.85       164.69 o                         
 -14   9   5         11.70         11.50        10.84 o                         
 -12   9   5       1565.59       1525.51        31.99 o                         
 -10   9   5          5.31          2.70        10.25 o                         
  -8   9   5        385.14        376.51        21.05 o                         
  -6   9   5         22.22         21.44        11.73 o                         
  -4   9   5       2897.08       2906.65        53.24 o                         
  -2   9   5        410.09        419.55        17.32 o                         
   0   9   5       1925.74       1809.40        35.85 o                         
   2   9   5         61.49         40.06        10.32 o                         
   4   9   5       1043.76       1056.86        23.58 o                         
   6   9   5          6.68          2.96         9.57 o                         
   8   9   5         82.89         91.59        11.09 o                         
  10   9   5         34.49         27.39        10.98 o                         
  12   9   5        128.28        127.02        13.37 o                         
  14   9   5        676.53        645.60        24.13 o                         
  16   9   5         51.20         35.49        12.61 o                         
  18   9   5         50.80         37.94        12.51 o                         
  20   9   5        457.22        472.92        21.63 o                         
  22   9   5        205.64        164.71        17.81 o                         
  24   9   5        515.14        469.17        42.38 o                         
  26   9   5        857.51        857.02        41.90 o                         
 -25  10   5       2228.54       1901.64       134.31 o                         
 -23  10   5         11.16          1.40        12.06 o                         
 -21  10   5       3961.51       4109.16       192.01 o                         
 -19  10   5         15.78         12.61         9.49 o                         
 -17  10   5       4065.62       3932.33        70.81 o                         
 -15  10   5          0.19          2.37        11.66 o                         
 -13  10   5       3579.17       3510.48        76.88 o                         
 -11  10   5         22.00         30.20        11.34 o                         
  -9  10   5        314.20        399.46        17.04 o                         
  -7  10   5          9.48         19.19        11.53 o                         
  -5  10   5      12371.95      12725.06       192.73 o                         
  -3  10   5         19.27         34.01        12.81 o                         
  -1  10   5      42802.80      44622.70       495.40 o                         
   1  10   5          0.20        -10.02        11.02 o                         
   3  10   5       6975.13       7294.72        66.00 o                         
   5  10   5          1.23         -5.69        10.48 o                         
   7  10   5       6690.98       7436.86       137.93 o                         
   9  10   5          1.53         -7.65        10.19 o                         
  11  10   5      23314.33      23227.97       424.67 o                         
  13  10   5          2.80          4.73        11.58 o                         
  15  10   5        552.91        497.50        21.89 o                         
  17  10   5          1.42         -6.94        10.18 o                         
  19  10   5       4889.80       4469.71       201.60 o                         
  21  10   5          3.83         19.33        17.82 o                         
  23  10   5       1803.64       1985.35        84.12 o                         
 -22  11   5         11.25          3.77        10.77 o                         
 -20  11   5          6.32         -0.97        12.78 o                         
 -18  11   5       1286.78       1283.51        60.01 o                         
 -16  11   5         32.04         19.17         8.27 o                         
 -14  11   5        216.07        200.50        13.61 o                         
 -12  11   5        167.28        142.38        11.29 o                         
 -10  11   5          7.76          7.27         9.45 o                         
  -8  11   5         84.64         70.86        10.42 o                         
  -6  11   5          0.65          4.52         9.28 o                         
  -4  11   5         77.66         67.97        10.40 o                         
  -2  11   5          3.66         -4.22         8.84 o                         
   0  11   5        392.24        338.03        14.99 o                         
   2  11   5        359.01        379.47        15.88 o                         
   4  11   5        491.66        518.44        16.68 o                         
   6  11   5        726.91        699.30        19.58 o                         
   8  11   5        664.73        678.62        19.52 o                         
  10  11   5       1279.47       1270.16        27.88 o                         
  12  11   5         16.83         17.17         9.27 o                         
  14  11   5       1293.37       1278.58        41.47 o                         
  16  11   5        219.09        222.07        21.39 o                         
  18  11   5          3.73         -5.90        24.86 o                         
 -17  12   5          8.61          3.19        14.61 o                         
 -15  12   5       2789.51       2870.10        64.26 o                         
 -13  12   5          8.75          7.36        11.49 o                         
 -11  12   5        115.26        150.49        13.31 o                         
  -9  12   5         18.45         26.01         9.92 o                         
  -7  12   5         37.52         51.21        11.27 o                         
  -5  12   5          0.21         -8.48         8.48 o                         
  -3  12   5       1391.95       1451.20        26.58 o                         
  -1  12   5         18.31         13.55         6.34 o                         
   1  12   5        624.47        728.19        20.65 o                         
   3  12   5          0.92         -5.60         5.60 o                         
   5  12   5        876.83        954.51        45.18 o                         
   7  12   5         36.43         34.35        12.27 o                         
   9  12   5       1146.40       1088.38        29.52 o                         
  11  12   5          8.21         -0.68        12.59 o                         
  13  12   5        124.51        139.45        26.83 o                         
  -4  13   5          0.50          4.41        12.78 o                         
  -2  13   5        247.00        146.04        16.06 o                         
   0  13   5        651.29        555.35        33.92 o                         
 -40   0   6        172.54        219.04        49.81 o                         
 -38   0   6       4971.91       5059.14       307.21 o                         
 -36   0   6         22.16         13.34        21.91 o                         
 -34   0   6      24870.47      25189.27       438.35 o                         
 -32   0   6        162.49        175.79        29.71 o                         
 -30   0   6        549.47        616.94        37.79 o                         
 -28   0   6          7.27        -12.62        14.27 o                         
 -26   0   6       5435.69       6446.34       105.71 o                         
 -24   0   6         23.17         35.91        13.72 o                         
 -22   0   6      41145.39      39969.24       529.93 o                         
 -20   0   6         28.20         25.76        10.25 o                         
 -18   0   6      21708.60      19498.85       219.60 o                         
 -16   0   6          1.85         -7.67         8.28 o                         
 -14   0   6     188342.14     174128.30      2370.21 o                         
 -12   0   6        107.14         91.79        14.03 o                         
 -10   0   6        510.00        531.71        26.84 o                         
  -8   0   6         29.80         29.70        10.95 o                         
  -6   0   6     344740.75     306884.56      5832.03 o                         
  -4   0   6          6.40         10.05         8.75 o                         
  -2   0   6      24208.71      22687.39       360.04 o                         
   0   0   6          1.47         -6.65         6.65 o                         
   4   0   6          7.43         -0.08        12.76 o                         
   6   0   6      73414.99      65461.11      2327.59 o                         
   8   0   6         12.23          1.55        10.05 o                         
  10   0   6      21188.64      20814.95       388.26 o                         
  12   0   6         21.94         25.09        13.27 o                         
  14   0   6      40891.58      41988.39       644.75 o                         
  16   0   6         36.72         52.18        23.80 o                         
  18   0   6      10683.59      11871.63       246.23 o                         
  20   0   6          2.37        -13.41        22.32 o                         
  22   0   6      59624.67      61488.38       426.73 o                         
  24   0   6          1.21         12.08        36.76 o                         
  26   0   6       2086.11       1909.41        93.71 o                         
  28   0   6          4.34         -8.35        27.27 o                         
  30   0   6          9.01         90.30        46.51 o                         
  32   0   6          4.86          1.58        56.94 o                         
  34   0   6       1507.27       1374.85       205.44 o                         
  36   0   6         30.34         57.28        36.48 o                         
 -39   1   6        255.48        207.43        33.45 o                         
 -37   1   6       2198.87       2226.84        67.58 o                         
 -35   1   6       1146.51       1075.54        40.85 o                         
 -33   1   6        704.17        720.95        27.76 o                         
 -31   1   6       5620.18       5939.88        79.36 o                         
 -29   1   6       2212.73       2223.40        42.42 o                         
 -27   1   6       4360.53       4311.92        59.93 o                         
 -25   1   6        851.74        825.22        19.57 o                         
 -23   1   6       2223.50       2290.21        37.76 o                         
 -21   1   6         11.80         15.08         8.16 o                         
 -19   1   6         86.67        123.17        12.84 o                         
 -17   1   6       3613.33       3434.11        41.97 o                         
 -15   1   6      16280.99      15686.08       142.89 o                         
 -13   1   6      10619.97       9124.69       161.99 o                         
 -11   1   6      38520.62      36077.13       637.92 o                         
  -9   1   6         22.59         36.12         7.88 o                         
  -7   1   6        266.27        252.62        13.07 o                         
  -5   1   6          4.87         12.25         8.08 o                         
  -3   1   6         49.27         29.73         7.09 o                         
  -1   1   6        212.09        193.61        10.64 o                         
   1   1   6       1336.05       1223.40        25.69 o                         
   3   1   6        329.80        325.20        12.14 o                         
   5   1   6         14.15          4.74         5.05 o                         
   7   1   6       8603.77       8121.93       160.71 o                         
   9   1   6       8647.31       8329.06       235.57 o                         
  11   1   6        933.56        893.15        27.89 o                         
  13   1   6        248.66        248.74        18.36 o                         
  15   1   6       1823.35       1791.61        46.64 o                         
  17   1   6       4328.17       4668.04        79.36 o                         
  19   1   6        741.16        804.43        23.94 o                         
  21   1   6         14.19         18.50        14.23 o                         
  23   1   6          3.15          4.26        15.00 o                         
  25   1   6        141.66        139.17        20.32 o                         
  27   1   6        238.49        231.71        25.91 o                         
  29   1   6         64.86         55.41        28.12 o                         
  31   1   6         21.67         29.71        30.16 o                         
  33   1   6        136.37        107.22        32.96 o                         
  35   1   6        366.96        390.55        33.42 o                         
 -40   2   6       3514.55       3631.66       141.74 o                         
 -38   2   6         58.12         73.72        22.63 o                         
 -36   2   6       1150.48       1262.73        42.28 o                         
 -34   2   6         26.90         33.59        16.30 o                         
 -32   2   6       4842.77       5066.31       105.97 o                         
 -30   2   6         15.90        -13.01        13.01 o                         
 -28   2   6        178.43        181.04        15.55 o                         
 -26   2   6          5.07         -9.01        11.21 o                         
 -24   2   6       8210.75       8552.69        82.00 o                         
 -22   2   6          3.13         -7.01         7.01 o                         
 -20   2   6       7742.52       7379.67       108.06 o                         
 -18   2   6        142.83        133.87         8.88 o                         
 -16   2   6      39456.12      42585.05       428.01 o                         
 -14   2   6          4.58         -1.95         6.93 o                         
 -12   2   6      15800.61      15484.16       178.74 o                         
 -10   2   6        111.01        103.16        12.18 o                         
  -8   2   6     207875.25     197519.28      2396.45 o                         
  -6   2   6         13.83         12.55         9.76 o                         
  -4   2   6      68868.80      68657.43      1326.39 o                         
  -2   2   6          0.01         -5.28         7.14 o                         
   0   2   6       3123.64       3935.37        55.15 o                         
   2   2   6          1.84          3.21         6.86 o                         
   4   2   6     450492.31     420680.03      4884.84 o                         
   6   2   6          0.13         -1.28         8.67 o                         
   8   2   6      68204.37      71401.10       878.88 o                         
  10   2   6          4.44         -6.90         7.00 o                         
  12   2   6      56916.05      54947.58       624.64 o                         
  14   2   6          0.00         -3.02        12.24 o                         
  16   2   6      14475.32      15403.46       158.96 o                         
  18   2   6          6.30          3.78        11.35 o                         
  20   2   6       1012.55       1042.71        36.27 o                         
  22   2   6          0.05         -5.49        21.55 o                         
  24   2   6         29.86         26.49        17.28 o                         
  26   2   6          2.54         -7.99        21.35 o                         
  28   2   6         26.19          1.48        23.00 o                         
  30   2   6         20.24         20.55        21.98 o                         
  32   2   6        252.73        398.99        35.51 o                         
  34   2   6          0.09         -3.64        20.56 o                         
 -39   3   6         40.34         47.94        30.10 o                         
 -37   3   6        424.44        460.21        24.06 o                         
 -35   3   6       1539.10       1555.81        40.97 o                         
 -33   3   6        196.33        227.04        22.50 o                         
 -31   3   6       4140.76       4562.08       123.17 o                         
 -29   3   6       1633.25       1645.47        34.04 o                         
 -27   3   6        161.82        135.35        13.26 o                         
 -25   3   6        201.15        240.75        15.39 o                         
 -23   3   6        197.45        140.49        10.99 o                         
 -21   3   6       2696.67       2559.43        37.94 o                         
 -19   3   6       1912.88       1980.82        39.55 o                         
 -17   3   6         18.83         26.53         6.34 o                         
 -15   3   6         10.25         11.69         6.05 o                         
 -13   3   6        822.01        840.05        19.09 o                         
 -11   3   6        495.83        476.83        17.51 o                         
  -9   3   6       1158.38       1197.08        37.57 o                         
  -7   3   6       4787.93       4614.59       107.70 o                         
  -5   3   6        406.16        380.90        19.79 o                         
  -3   3   6      14760.27      14030.47       221.22 o                         
  -1   3   6      25199.87      23782.15       383.61 o                         
   1   3   6         24.57         23.31         7.50 o                         
   3   3   6       2941.92       2618.32        72.54 o                         
   5   3   6        744.35        685.78        34.55 o                         
   7   3   6        576.21        627.40        23.57 o                         
   9   3   6        387.05        332.51        17.70 o                         
  11   3   6          6.85          2.78         9.52 o                         
  13   3   6         13.19         44.07        13.28 o                         
  15   3   6        108.16        114.00        12.43 o                         
  17   3   6         22.11         27.27        10.82 o                         
  19   3   6        666.53        758.24        27.58 o                         
  21   3   6         59.16         45.23        15.08 o                         
  23   3   6        940.71        845.59        39.70 o                         
  25   3   6        348.55        323.22        26.70 o                         
  27   3   6        451.25        469.63        32.13 o                         
  29   3   6         68.34         79.47        21.68 o                         
  31   3   6        629.22        541.08        32.49 o                         
  33   3   6        679.75        743.02        62.12 o                         
  35   3   6          6.70         10.07        31.07 o                         
 -38   4   6       2890.41       3136.49       155.34 o                         
 -36   4   6          5.05         20.89        15.99 o                         
 -34   4   6       4095.11       4081.00       264.89 o                         
 -32   4   6         33.55         26.48        19.33 o                         
 -30   4   6       4148.61       4446.86        90.06 o                         
 -28   4   6          0.44         -9.97        13.15 o                         
 -26   4   6     209124.88     214216.00      3088.01 o                         
 -24   4   6         42.87         33.64        12.91 o                         
 -22   4   6       4027.78       3354.69        77.51 o                         
 -20   4   6          0.33          1.07         7.97 o                         
 -18   4   6     244620.94     243730.36      2488.84 o                         
 -16   4   6          5.46         12.81         7.91 o                         
 -14   4   6       3238.54       3109.94        40.22 o                         
 -12   4   6          1.02         -0.99         6.48 o                         
 -10   4   6          4.89        102.65        15.94 o                         
  -8   4   6          5.46         12.07         7.64 o                         
  -6   4   6       1622.22       1640.81        45.42 o                         
  -4   4   6          8.57          4.96        12.18 o                         
  -2   4   6      11784.69      10523.98       109.57 o                         
   0   4   6          6.72          3.32        10.01 o                         
   2   4   6      63831.55      66197.96       718.61 o                         
   4   4   6         10.52          5.60         9.51 o                         
   6   4   6     135349.69     143510.92      1042.69 o                         
   8   4   6         38.01         36.73         9.61 o                         
  10   4   6      28734.37      29784.53       336.12 o                         
  12   4   6          0.76         -5.38         9.91 o                         
  14   4   6       4570.01       5560.45        76.09 o                         
  16   4   6          5.00         -5.59        10.75 o                         
  18   4   6        365.57        537.28        23.17 o                         
  20   4   6          1.01          0.08        13.05 o                         
  22   4   6       7513.28       8173.80       128.76 o                         
  24   4   6          0.11         11.86        15.00 o                         
  26   4   6        536.77        551.90        29.91 o                         
  28   4   6          1.36          7.78        18.59 o                         
  30   4   6       1576.64       1341.80        64.07 o                         
  32   4   6         25.18          2.06        21.47 o                         
  34   4   6       1498.18       1509.14        83.65 o                         
 -37   5   6        506.82        541.76        45.03 o                         
 -35   5   6        711.21        716.09        30.01 o                         
 -33   5   6       1194.28       1372.35        50.48 o                         
 -31   5   6          2.70         -0.97        15.18 o                         
 -29   5   6        334.94        341.16        22.54 o                         
 -27   5   6        140.37        107.42        16.25 o                         
 -25   5   6        116.31         83.79        13.58 o                         
 -23   5   6       5312.67       5335.41        98.79 o                         
 -21   5   6        811.80        887.76        20.70 o                         
 -19   5   6        590.07        588.99        16.18 o                         
 -17   5   6        404.59        370.57        12.52 o                         
 -15   5   6       2720.31       2766.34        46.37 o                         
 -13   5   6        462.70        503.72        15.23 o                         
 -11   5   6         59.41         46.82         8.85 o                         
  -9   5   6       1480.59       1440.85        30.62 o                         
  -7   5   6        151.23        139.37        10.11 o                         
  -5   5   6       8584.11       8752.88        76.77 o                         
  -3   5   6        383.81        434.39        15.29 o                         
  -1   5   6       2056.12       2101.80        28.12 o                         
   1   5   6       6421.30       6536.14        73.95 o                         
   3   5   6         86.64         89.68         9.68 o                         
   5   5   6       3323.36       3297.71        64.86 o                         
   7   5   6        210.14        169.01        11.80 o                         
   9   5   6        562.56        550.79        17.97 o                         
  11   5   6       1205.51       1317.15        23.51 o                         
  13   5   6         28.02         29.64         9.08 o                         
  15   5   6         11.22         30.11        10.48 o                         
  17   5   6        404.89        408.43        18.95 o                         
  19   5   6        649.14        682.48        25.37 o                         
  21   5   6        615.46        593.62        27.76 o                         
  23   5   6         59.27         45.63        17.90 o                         
  25   5   6       1686.85       1736.37        50.61 o                         
  27   5   6         71.72         41.43        17.94 o                         
  29   5   6          4.95         -8.32         8.32 o                         
  31   5   6        470.81        440.20        30.34 o                         
  33   5   6        404.18        416.70        45.51 o                         
 -36   6   6         57.34         11.04        24.37 o                         
 -34   6   6        104.38        111.68        17.50 o                         
 -32   6   6        518.97        484.83        28.55 o                         
 -30   6   6          7.14         17.91        20.05 o                         
 -28   6   6      31953.51      35342.48       801.37 o                         
 -26   6   6        114.18        129.11        17.33 o                         
 -24   6   6      83935.42      88745.75      1397.49 o                         
 -22   6   6         26.51         36.60        11.08 o                         
 -20   6   6      71898.48      73501.30      1239.19 o                         
 -18   6   6         67.62         81.11        11.48 o                         
 -16   6   6      52570.86      55147.02       691.26 o                         
 -14   6   6         24.52         21.53         9.46 o                         
 -12   6   6        119.43        190.06        11.07 o                         
 -10   6   6          0.03         -1.84         7.89 o                         
  -8   6   6       5732.62       6019.42        80.30 o                         
  -6   6   6          0.27         18.18         8.30 o                         
  -4   6   6      35513.08      39436.13       285.05 o                         
  -2   6   6          2.28         -1.49         7.29 o                         
   0   6   6       1253.70       1096.00        20.99 o                         
   2   6   6          0.30          0.19         8.03 o                         
   4   6   6      36138.91      36726.85       343.56 o                         
   6   6   6         23.41          9.38         8.08 o                         
   8   6   6        538.37        319.60        13.53 o                         
  10   6   6          0.45         -8.06         8.06 o                         
  12   6   6        270.74        365.69        16.79 o                         
  14   6   6         13.50          6.48        10.87 o                         
  16   6   6        168.95        112.48        14.65 o                         
  18   6   6          0.02         -9.89        12.07 o                         
  20   6   6        113.56        196.93        19.62 o                         
  22   6   6          0.96        -14.95        14.95 o                         
  24   6   6        866.13        677.70        35.15 o                         
  26   6   6          4.94          7.93        17.20 o                         
  28   6   6       1780.79       1313.39        88.79 o                         
  30   6   6          6.86         10.37        21.24 o                         
  32   6   6        249.54        250.74        37.92 o                         
 -35   7   6        997.10        879.20        56.26 o                         
 -33   7   6         64.63         69.61        17.34 o                         
 -31   7   6        805.99        933.57        46.36 o                         
 -29   7   6       1575.08       1487.55        57.33 o                         
 -27   7   6        131.35        142.47        15.82 o                         
 -25   7   6       3612.25       3869.69       112.31 o                         
 -23   7   6       1716.57       1728.24        58.21 o                         
 -21   7   6         51.45         39.05        11.05 o                         
 -19   7   6        900.92        907.86        22.28 o                         
 -17   7   6        199.94        152.82        12.56 o                         
 -15   7   6        708.05        745.25        20.73 o                         
 -13   7   6       2595.08       2632.21        50.96 o                         
 -11   7   6         46.97         54.34         9.35 o                         
  -9   7   6       4575.93       4541.39        68.48 o                         
  -7   7   6        544.54        589.14        18.12 o                         
  -5   7   6        157.64        111.13        11.32 o                         
  -3   7   6        161.80        119.50        10.81 o                         
  -1   7   6       1562.62       1434.60        22.89 o                         
   1   7   6        602.25        582.60        15.91 o                         
   3   7   6        899.40       1035.04        20.41 o                         
   5   7   6          0.33         -4.30         7.85 o                         
   7   7   6        532.89        518.01        17.62 o                         
   9   7   6         83.18         87.25         9.83 o                         
  11   7   6        106.88         90.50        12.05 o                         
  13   7   6         75.81         84.16        12.45 o                         
  15   7   6        105.03        100.01        15.64 o                         
  17   7   6         40.33         37.59        12.45 o                         
  19   7   6        111.26         99.24        17.15 o                         
  21   7   6        162.90        169.26        19.30 o                         
  23   7   6         36.48         13.28        15.99 o                         
  25   7   6         28.67         25.59        15.32 o                         
  27   7   6        181.93        196.82        37.60 o                         
  29   7   6          0.07        -24.05        24.05 o                         
 -32   8   6          4.61         48.69        15.40 o                         
 -30   8   6        588.30        600.72        38.45 o                         
 -28   8   6         11.46         12.21        19.81 o                         
 -26   8   6        143.32        164.85        16.62 o                         
 -24   8   6         36.27         25.53        14.73 o                         
 -22   8   6        128.27        154.77        15.77 o                         
 -20   8   6          3.87          9.17        13.06 o                         
 -18   8   6       1862.77       2004.74        50.76 o                         
 -16   8   6         46.52         33.87        10.93 o                         
 -14   8   6        138.10        145.78        13.09 o                         
 -12   8   6         53.82         67.13        12.06 o                         
 -10   8   6      90361.36      89340.24      1206.41 o                         
  -8   8   6         52.71         62.56        11.10 o                         
  -6   8   6       4889.70       4787.41        66.91 o                         
  -4   8   6         16.94         17.50         9.81 o                         
  -2   8   6       8273.33       8890.73        69.40 o                         
   0   8   6          0.04        -12.63        12.63 o                         
   2   8   6      50260.46      53422.85       479.00 o                         
   4   8   6          1.58         -8.96         8.96 o                         
   6   8   6      22185.42      22744.49       203.71 o                         
   8   8   6         12.07         -9.43         9.43 o                         
  10   8   6       5021.16       5323.07        76.11 o                         
  12   8   6         13.70         26.02        11.39 o                         
  14   8   6       9909.64      11490.70       170.85 o                         
  16   8   6          3.46         -7.25        12.12 o                         
  18   8   6       1772.90       1382.78        39.23 o                         
  20   8   6          8.35        -10.83        13.42 o                         
  22   8   6        729.59        561.67        26.02 o                         
  24   8   6          2.33         13.38        16.26 o                         
  26   8   6        107.68         79.78        20.57 o                         
  28   8   6          1.53        -31.49        31.49 o                         
 -29   9   6       2109.96       1894.62       156.31 o                         
 -27   9   6         12.46         16.78        13.09 o                         
 -25   9   6        304.23        275.77        17.57 o                         
 -23   9   6       3419.77       3446.60       169.73 o                         
 -21   9   6       1375.81       1454.91        44.40 o                         
 -19   9   6        793.03        828.72        25.08 o                         
 -17   9   6        112.48        120.31        13.36 o                         
 -15   9   6       1951.62       2044.66        57.45 o                         
 -13   9   6         66.01         54.56        10.68 o                         
 -11   9   6       1078.43       1078.26        25.08 o                         
  -9   9   6        198.55        177.46        13.38 o                         
  -7   9   6        812.01        831.41        27.60 o                         
  -5   9   6        303.87        295.01        16.45 o                         
  -3   9   6        134.62        119.48        12.83 o                         
  -1   9   6          3.79          6.08         9.99 o                         
   1   9   6        502.37        484.38        17.78 o                         
   3   9   6        560.24        549.29        18.64 o                         
   5   9   6        322.92        341.30        15.06 o                         
   7   9   6          0.03         -7.83         8.78 o                         
   9   9   6        101.16         92.59        12.25 o                         
  11   9   6        690.94        701.84        20.80 o                         
  13   9   6         34.72         31.59        12.72 o                         
  15   9   6         56.64         49.08        12.13 o                         
  17   9   6        182.94        184.10        16.63 o                         
  19   9   6        923.22        899.65        28.47 o                         
  21   9   6         44.98         31.24        12.60 o                         
  23   9   6         79.10         60.48        22.90 o                         
  25   9   6        358.34        266.18        24.52 o                         
 -26  10   6         47.29         52.88        16.52 o                         
 -24  10   6       1408.76       1155.87        42.48 o                         
 -22  10   6          9.43         -1.19        12.38 o                         
 -20  10   6        205.19        185.92        12.89 o                         
 -18  10   6         30.55         28.29         9.85 o                         
 -16  10   6       9918.33      11030.71       256.44 o                         
 -14  10   6          0.74         -1.84         9.36 o                         
 -12  10   6       8719.60       8838.44       146.98 o                         
 -10  10   6          4.99         -2.09         9.93 o                         
  -8  10   6      21627.15      22853.45       352.26 o                         
  -6  10   6          0.17        -10.93        10.93 o                         
  -4  10   6        645.33        669.48        33.06 o                         
  -2  10   6          7.67         38.86        13.34 o                         
   0  10   6        976.58        939.39        25.90 o                         
   2  10   6          0.00        -10.31        10.31 o                         
   4  10   6       7154.61       7495.01        91.03 o                         
   6  10   6          1.24         -5.79        10.72 o                         
   8  10   6       1661.51       1913.71        36.45 o                         
  10  10   6          1.03         -6.94        10.32 o                         
  12  10   6      11260.21      12021.31       209.02 o                         
  14  10   6          0.14          4.94        10.66 o                         
  16  10   6        940.01        879.25        26.61 o                         
  18  10   6          0.17         -4.23        11.92 o                         
  20  10   6      16308.09      15775.94      1391.26 o                         
  22  10   6         10.53         13.55        25.41 o                         
 -23  11   6        223.07        199.51        21.87 o                         
 -21  11   6       1361.66       1176.64        35.08 o                         
 -19  11   6        109.35         68.16        17.02 o                         
 -17  11   6        369.57        376.87        18.22 o                         
 -15  11   6        393.69        393.90        17.08 o                         
 -13  11   6        690.17        735.92        21.98 o                         
 -11  11   6        403.26        422.63        15.65 o                         
  -9  11   6        189.11        230.60        12.81 o                         
  -7  11   6         18.77         -4.13         8.48 o                         
  -5  11   6       1179.47       1236.87        29.16 o                         
  -3  11   6        569.48        580.24        17.37 o                         
  -1  11   6         32.67         30.71         9.02 o                         
   1  11   6       1338.25       1290.42        23.49 o                         
   3  11   6        338.98        385.26        15.10 o                         
   5  11   6       1550.41       1615.45        30.08 o                         
   7  11   6       1410.89       1384.64        27.07 o                         
   9  11   6        116.73        111.27        11.66 o                         
  11  11   6          0.03         -0.87         9.21 o                         
  13  11   6        459.44        247.25        72.38 o                         
  15  11   6       1120.87       1064.35        39.83 o                         
  17  11   6        211.59        183.29        36.16 o                         
 -16  12   6          0.75          7.14        10.62 o                         
 -14  12   6       3741.40       3764.77        69.37 o                         
 -12  12   6          7.13          1.22        11.67 o                         
 -10  12   6        133.70        147.41        12.21 o                         
  -8  12   6          0.00          1.79        13.27 o                         
  -6  12   6       1823.26       1898.77        31.48 o                         
  -4  12   6          6.37         -7.48         8.68 o                         
  -2  12   6        171.54        154.86        19.37 o                         
   0  12   6          0.11         -3.73         4.62 o                         
   2  12   6       4880.24       5348.37        96.73 o                         
   4  12   6         17.50         -0.50         9.38 o                         
   6  12   6          3.26          8.30        10.45 o                         
   8  12   6         14.03         11.22        11.19 o                         
  10  12   6          4.39         12.77        11.89 o                         
  12  12   6         13.89         15.44        20.53 o                         
  -5  13   6          1.46         -9.84        16.56 o                         
  -3  13   6        417.87        381.51        38.86 o                         
  -1  13   6         21.59         40.84        19.68 o                         
 -40   1   7        937.17        967.46        39.95 o                         
 -38   1   7         17.22          1.80        12.54 o                         
 -36   1   7       4130.21       4086.24        93.00 o                         
 -34   1   7       2183.62       1936.71        62.23 o                         
 -32   1   7        394.33        487.78        23.17 o                         
 -30   1   7          1.19          7.80        12.78 o                         
 -28   1   7       2251.06       2408.59        40.89 o                         
 -26   1   7       4782.90       4707.29        53.16 o                         
 -24   1   7       2432.29       2492.52        38.30 o                         
 -22   1   7       8101.19       8419.16       114.19 o                         
 -20   1   7       3591.86       3570.16        42.55 o                         
 -18   1   7       9010.03       8618.55       104.84 o                         
 -16   1   7       3962.82       3747.27        66.05 o                         
 -14   1   7       5621.82       5343.05        89.75 o                         
 -12   1   7       9035.26       8478.95       107.82 o                         
 -10   1   7      21751.42      19940.92       207.99 o                         
  -8   1   7       6638.46       6417.73       115.04 o                         
  -6   1   7         21.04         21.91         8.62 o                         
  -4   1   7          0.00          2.60         7.23 o                         
  -2   1   7        105.45         80.37         6.49 o                         
   0   1   7         26.98         29.45         7.08 o                         
   2   1   7        921.16        806.45        39.90 o                         
   4   1   7        403.43        327.28        13.50 o                         
   6   1   7         42.09         22.07         7.66 o                         
   8   1   7       1957.46       1937.05        45.25 o                         
  10   1   7       2916.26       2754.19        69.76 o                         
  12   1   7       4068.17       4257.47        69.92 o                         
  14   1   7        145.86        161.73        17.25 o                         
  16   1   7        208.27        201.00        15.15 o                         
  18   1   7        705.20        733.60        22.49 o                         
  20   1   7        246.91        230.51        19.56 o                         
  22   1   7         68.57         41.26        16.38 o                         
  24   1   7        134.50        102.91        19.29 o                         
  26   1   7        140.01        137.90        24.72 o                         
  28   1   7        341.74        316.36        29.82 o                         
  30   1   7       1227.52       1368.21        60.81 o                         
  32   1   7         62.93         81.93        29.86 o                         
  34   1   7        494.44        482.82        42.56 o                         
 -39   2   7         25.31         40.27        20.96 o                         
 -37   2   7          6.44         28.66        24.45 o                         
 -35   2   7      12803.51      12869.09       290.93 o                         
 -33   2   7         47.93         66.94        16.97 o                         
 -31   2   7        772.61        847.25        27.52 o                         
 -29   2   7          9.49         -9.66        11.79 o                         
 -27   2   7         96.93        164.59        14.68 o                         
 -25   2   7         19.82         18.43         9.70 o                         
 -23   2   7       9367.23       8957.23        99.99 o                         
 -21   2   7        115.60        117.19         9.47 o                         
 -19   2   7       8838.90       8851.70       126.24 o                         
 -17   2   7          1.85          2.76         5.88 o                         
 -15   2   7      53329.29      53809.07       527.82 o                         
 -13   2   7         28.52         18.57         6.83 o                         
 -11   2   7      98305.09      96479.52      1137.66 o                         
  -9   2   7         26.69         22.51         9.21 o                         
  -7   2   7        160.45         59.87        13.77 o                         
  -5   2   7          3.48          4.06         8.38 o                         
  -3   2   7      60751.67      56629.75       547.49 o                         
  -1   2   7          8.53          3.76         6.56 o                         
   1   2   7      30169.35      31140.43       275.45 o                         
   3   2   7         21.55         29.24         7.91 o                         
   5   2   7      10394.14      10197.37       170.67 o                         
   7   2   7          1.40         -5.78         7.57 o                         
   9   2   7      18409.33      19293.03       273.51 o                         
  11   2   7          0.72         -1.96        11.19 o                         
  13   2   7      76345.59      79419.47       790.37 o                         
  15   2   7          5.50          9.69        11.52 o                         
  17   2   7          6.16         16.55        11.19 o                         
  19   2   7          0.24         -6.06        11.52 o                         
  21   2   7        109.29        222.10        20.24 o                         
  23   2   7          7.64         13.52        18.49 o                         
  25   2   7        189.82        236.59        27.25 o                         
  27   2   7          3.76        -20.13        22.90 o                         
  29   2   7          1.17         24.26        25.76 o                         
  31   2   7          3.70          7.26        28.70 o                         
  33   2   7       1291.21       1316.74        60.80 o                         
  35   2   7          2.45         -4.61        33.04 o                         
 -40   3   7       1623.45       1582.52        91.54 o                         
 -38   3   7        153.13         73.55        39.40 o                         
 -36   3   7          0.29         -0.05        15.05 o                         
 -34   3   7       2227.02       2465.43        88.03 o                         
 -32   3   7       1152.32       1205.20        47.99 o                         
 -30   3   7        310.78        323.59        18.24 o                         
 -28   3   7       3790.14       4000.41        52.99 o                         
 -26   3   7          0.35         -3.91        10.54 o                         
 -24   3   7        585.77        563.26        18.08 o                         
 -22   3   7        295.18        262.63        11.98 o                         
 -20   3   7       2498.03       2433.60        37.68 o                         
 -18   3   7        335.49        334.84        12.40 o                         
 -16   3   7       2614.44       2637.27        40.17 o                         
 -14   3   7        796.53        789.85        16.92 o                         
 -12   3   7       1121.39        939.57        17.73 o                         
 -10   3   7       9419.99       9376.72       207.25 o                         
  -8   3   7        606.46        547.51        28.04 o                         
  -6   3   7         28.78         45.54        11.42 o                         
  -4   3   7       4929.68       4750.62       108.49 o                         
  -2   3   7       6709.10       6564.61        66.50 o                         
   0   3   7      10932.46      10446.52       194.75 o                         
   2   3   7        369.84        328.18        16.25 o                         
   4   3   7      10943.70      11050.48       224.36 o                         
   6   3   7        654.64        724.09        26.70 o                         
   8   3   7        141.30        103.81        14.34 o                         
  10   3   7       1441.80       1521.67        33.40 o                         
  12   3   7        327.27        351.96        26.34 o                         
  14   3   7        482.26        467.37        20.95 o                         
  16   3   7       1669.12       1685.12        41.51 o                         
  18   3   7        221.58        167.13        15.39 o                         
  20   3   7        107.28         91.23        18.87 o                         
  22   3   7        387.85        509.16        27.90 o                         
  24   3   7        489.70        487.26        29.52 o                         
  26   3   7        747.76        721.21        35.71 o                         
  28   3   7        334.72        336.37        28.66 o                         
  30   3   7         39.53         37.13        22.90 o                         
  32   3   7          8.59         43.83        24.93 o                         
  34   3   7        339.38        353.37        31.17 o                         
 -37   4   7       7192.51       6780.22       176.15 o                         
 -35   4   7         67.99         80.31        21.05 o                         
 -33   4   7       6439.83       6974.73       147.37 o                         
 -31   4   7          6.22          3.25        14.06 o                         
 -29   4   7       1002.67       1075.92        44.15 o                         
 -27   4   7         55.49        134.26        16.75 o                         
 -25   4   7      66090.84      68485.79       738.69 o                         
 -23   4   7          1.01          3.89         9.88 o                         
 -21   4   7      17508.89      18363.33       255.87 o                         
 -19   4   7         26.94         57.18         8.72 o                         
 -17   4   7      81099.57      84345.36       873.06 o                         
 -15   4   7          3.16         -0.29         6.53 o                         
 -13   4   7       4643.20       5445.88       123.49 o                         
 -11   4   7          8.38         15.47         7.73 o                         
  -9   4   7      44027.11      46177.73       432.24 o                         
  -7   4   7         46.69         62.99         8.36 o                         
  -5   4   7      11122.75      10736.55       157.18 o                         
  -3   4   7          7.03          8.52         8.29 o                         
  -1   4   7     154106.23     158187.33      1390.52 o                         
   1   4   7          3.83         -1.90         7.35 o                         
   3   4   7      16953.47      14495.76       190.66 o                         
   5   4   7          8.64          2.06         9.66 o                         
   7   4   7     112524.80     123926.11       973.32 o                         
   9   4   7          6.03          6.44         8.20 o                         
  11   4   7       4165.74       4744.75       105.42 o                         
  13   4   7          2.41          5.20         9.76 o                         
  15   4   7      21463.37      24600.95       263.90 o                         
  17   4   7         14.46          4.04        10.89 o                         
  19   4   7         41.19         14.71        14.51 o                         
  21   4   7          5.07         -1.24        14.99 o                         
  23   4   7        731.50        734.41        29.95 o                         
  25   4   7          5.52         -1.08        17.90 o                         
  27   4   7       1682.30       1671.37        49.16 o                         
  29   4   7          0.45        -17.91        17.91 o                         
  31   4   7        802.35        751.87        37.34 o                         
  33   4   7          0.21        -14.17        20.10 o                         
 -38   5   7         11.97         21.63        31.31 o                         
 -36   5   7        317.01        233.40        51.64 o                         
 -34   5   7         35.32         37.97        15.96 o                         
 -32   5   7         90.87        100.72        17.10 o                         
 -30   5   7        505.30        493.66        26.41 o                         
 -28   5   7       2155.94       2190.90        42.87 o                         
 -26   5   7       6865.05       6879.64       120.23 o                         
 -24   5   7        245.67        269.54        17.97 o                         
 -22   5   7      14137.91      14189.46       228.56 o                         
 -20   5   7       1555.26       1614.96        31.75 o                         
 -18   5   7       9142.40       9420.68       120.91 o                         
 -16   5   7          5.20          3.21         6.73 o                         
 -14   5   7         77.79         48.42         8.41 o                         
 -12   5   7       1966.75       2113.53        35.32 o                         
 -10   5   7        515.99        492.05        15.55 o                         
  -8   5   7        237.36        238.37        12.34 o                         
  -6   5   7        120.49        124.67         9.16 o                         
  -4   5   7       4792.96       4987.09        67.12 o                         
  -2   5   7        825.64        874.73        25.25 o                         
   0   5   7       3349.74       3616.26        62.98 o                         
   2   5   7       6465.70       6710.94       101.97 o                         
   4   5   7        473.13        543.66        16.15 o                         
   6   5   7       7994.42       8493.75       109.91 o                         
   8   5   7         43.33         42.16         9.86 o                         
  10   5   7         90.27         72.48        10.35 o                         
  12   5   7        911.56        945.56        21.07 o                         
  14   5   7        126.76        163.88        12.83 o                         
  16   5   7         36.35         32.46        10.57 o                         
  18   5   7        337.83        337.61        20.87 o                         
  20   5   7        369.37        404.89        24.58 o                         
  22   5   7         26.48         25.84        17.65 o                         
  24   5   7          0.28        -10.77        16.48 o                         
  26   5   7       1039.75       1024.15        40.91 o                         
  28   5   7        364.92        389.59        23.91 o                         
  30   5   7        223.51        233.07        25.74 o                         
  32   5   7          0.19        -12.10        20.62 o                         
 -35   6   7       3818.89       3692.69        73.25 o                         
 -33   6   7         87.76         76.78        17.19 o                         
 -31   6   7       3438.37       3877.26       138.68 o                         
 -29   6   7         24.75         23.66        16.41 o                         
 -27   6   7        349.41        524.01        30.17 o                         
 -25   6   7        201.48        274.22        21.00 o                         
 -23   6   7      10655.60      10793.82       217.80 o                         
 -21   6   7          0.24          4.38         9.65 o                         
 -19   6   7     143698.86     143061.45      1695.86 o                         
 -17   6   7          1.21         13.73        10.35 o                         
 -15   6   7      42030.94      43373.42       617.06 o                         
 -13   6   7          2.88         -6.86         6.86 o                         
 -11   6   7      35036.46      34651.62       362.43 o                         
  -9   6   7         11.74          6.67         8.40 o                         
  -7   6   7      33561.29      35451.50       325.71 o                         
  -5   6   7         26.05         30.16         9.10 o                         
  -3   6   7      12077.42      14116.11       119.55 o                         
  -1   6   7          0.94         -0.77         7.83 o                         
   1   6   7       2598.86       2865.29        51.81 o                         
   3   6   7          5.62          1.48         7.77 o                         
   5   6   7      41245.84      41278.18       390.36 o                         
   7   6   7          1.34         -2.67         8.19 o                         
   9   6   7       1892.07       2504.77        44.49 o                         
  11   6   7          0.74         -5.58         9.17 o                         
  13   6   7         17.53         44.03        18.41 o                         
  15   6   7          2.05        -11.26        11.26 o                         
  17   6   7       3404.88       3418.83        80.11 o                         
  19   6   7          0.37          3.31        14.28 o                         
  21   6   7        391.06        448.65        24.90 o                         
  23   6   7         25.03         10.41        17.42 o                         
  25   6   7         67.80         36.72        17.58 o                         
  27   6   7         12.40         -9.72        11.81 o                         
  29   6   7        380.72        213.68       116.95 o                         
  31   6   7          1.87        -13.67        20.99 o                         
 -34   7   7        366.15        409.40        24.16 o                         
 -32   7   7        983.62        985.82        63.69 o                         
 -30   7   7         23.11          0.14        12.74 o                         
 -28   7   7          1.23          8.22        13.09 o                         
 -26   7   7       1402.85       1494.64        44.97 o                         
 -24   7   7       1157.82       1228.58        52.60 o                         
 -22   7   7        481.77        482.40        17.95 o                         
 -20   7   7       2509.11       2665.02        55.27 o                         
 -18   7   7         14.72         11.43         9.42 o                         
 -16   7   7        154.82        139.68        12.50 o                         
 -14   7   7        571.88        553.58        17.39 o                         
 -12   7   7        814.86        824.24        19.27 o                         
 -10   7   7        987.05        915.46        20.77 o                         
  -8   7   7        450.17        402.57        16.31 o                         
  -6   7   7          0.06          0.05         8.51 o                         
  -4   7   7        106.06         67.45         9.56 o                         
  -2   7   7         65.90         81.51         9.47 o                         
   0   7   7        335.83        311.27        12.92 o                         
   2   7   7         13.30          4.65         7.67 o                         
   4   7   7        696.74        832.47        18.72 o                         
   6   7   7       2508.27       2627.82        32.36 o                         
   8   7   7        272.51        243.21        12.49 o                         
  10   7   7         20.65         10.42         9.40 o                         
  12   7   7          4.04         10.33        10.72 o                         
  14   7   7        927.77        917.89        33.05 o                         
  16   7   7       1431.57       1425.63        33.55 o                         
  18   7   7          0.06         15.52        13.53 o                         
  20   7   7         24.97          7.40        15.45 o                         
  22   7   7        123.74         84.72        17.77 o                         
  24   7   7          7.88          2.68        13.46 o                         
  26   7   7        540.34        525.82        29.36 o                         
  28   7   7          0.51         -3.96        18.20 o                         
 -33   8   7      41829.09      40316.04       792.26 o                         
 -31   8   7         18.47         54.12        14.53 o                         
 -29   8   7       4952.24       5331.61       251.90 o                         
 -27   8   7         15.70         17.47        12.77 o                         
 -25   8   7       2246.24       2055.74        78.89 o                         
 -23   8   7          3.17         18.08        13.93 o                         
 -21   8   7       9437.10       9910.11       236.69 o                         
 -19   8   7         13.48          2.69        10.47 o                         
 -17   8   7       1203.13       1164.09        32.39 o                         
 -15   8   7          8.91          9.87        10.11 o                         
 -13   8   7      17563.15      17660.73       282.95 o                         
 -11   8   7         12.05         16.69        10.66 o                         
  -9   8   7      28252.57      28450.76       381.55 o                         
  -7   8   7          1.22         -1.66         9.45 o                         
  -5   8   7      10009.60      10639.87       103.10 o                         
  -3   8   7          3.17         -5.85         8.68 o                         
  -1   8   7      18106.56      19234.67       194.81 o                         
   1   8   7          0.29         -6.85         9.32 o                         
   3   8   7       5882.54       7003.86        70.95 o                         
   5   8   7          1.34         -5.94        11.06 o                         
   7   8   7       5079.71       5141.43        57.73 o                         
   9   8   7          3.67        -11.21        11.21 o                         
  11   8   7       7555.68       8364.38       103.64 o                         
  13   8   7          6.66         25.27        15.08 o                         
  15   8   7       3222.24       2716.32        65.76 o                         
  17   8   7          1.06         -0.87        12.81 o                         
  19   8   7       4579.62       4106.13       159.68 o                         
  21   8   7          8.31         -0.81        15.14 o                         
  23   8   7        157.64        178.69        20.83 o                         
  25   8   7          5.70         -8.16        15.47 o                         
  27   8   7        687.55        570.29        32.03 o                         
 -30   9   7        172.72        189.70        27.96 o                         
 -28   9   7       1859.56       1977.64        84.64 o                         
 -26   9   7          6.95         16.80        11.41 o                         
 -24   9   7       1561.53       1567.12        59.82 o                         
 -22   9   7       1423.59       1385.30        44.43 o                         
 -20   9   7        180.03        170.41        13.72 o                         
 -18   9   7        574.84        647.05        33.89 o                         
 -16   9   7        365.63        389.34        18.64 o                         
 -14   9   7       1142.17       1172.60        26.88 o                         
 -12   9   7        370.45        406.20        16.32 o                         
 -10   9   7        299.53        318.67        14.99 o                         
  -8   9   7         38.38         27.81        11.04 o                         
  -6   9   7        827.83        801.09        22.65 o                         
  -4   9   7       3320.63       3566.15        62.91 o                         
  -2   9   7        622.05        577.65        18.10 o                         
   0   9   7        141.02         99.59        11.86 o                         
   2   9   7         45.26         45.45        10.24 o                         
   4   9   7       1541.03       1669.72        33.67 o                         
   6   9   7        152.52        143.64        11.87 o                         
   8   9   7         44.59         23.44        10.07 o                         
  10   9   7        122.98        117.16        12.44 o                         
  12   9   7         95.21         94.41        12.95 o                         
  14   9   7         15.91         15.83        11.68 o                         
  16   9   7         13.29         11.73        11.72 o                         
  18   9   7        339.51        296.35        16.73 o                         
  20   9   7         46.39         46.53        12.51 o                         
  22   9   7         50.94         13.30        19.89 o                         
  24   9   7        238.58        193.57        24.79 o                         
 -27  10   7       7353.14       8289.82       373.06 o                         
 -25  10   7         14.58         24.51        13.28 o                         
 -23  10   7        112.04        193.36        56.01 o                         
 -21  10   7          3.96         17.58        10.92 o                         
 -19  10   7        838.83        801.61        26.85 o                         
 -17  10   7          8.38         -4.18         9.88 o                         
 -15  10   7        541.11        625.19        19.50 o                         
 -13  10   7         37.04         30.15        10.32 o                         
 -11  10   7        676.68        771.49        20.10 o                         
  -9  10   7         13.35         16.63        11.04 o                         
  -7  10   7       2901.65       2994.27        44.85 o                         
  -5  10   7         20.13         23.92        11.40 o                         
  -3  10   7       4713.98       4705.61        70.16 o                         
  -1  10   7         22.20         18.79        11.62 o                         
   1  10   7       1754.35       1766.72        31.52 o                         
   3  10   7          1.34         -4.39        11.18 o                         
   5  10   7        790.19        815.58        21.19 o                         
   7  10   7         19.28          6.14         9.82 o                         
   9  10   7       6481.28       6381.63       128.14 o                         
  11  10   7          0.26         12.84        15.68 o                         
  13  10   7       1958.98       1913.14        45.34 o                         
  15  10   7         11.78          6.50        10.74 o                         
  17  10   7         61.42         16.26         9.96 o                         
  19  10   7          2.39        -11.55        11.55 o                         
  21  10   7       4144.29       3748.99        82.55 o                         
 -22  11   7        212.74        205.01        20.85 o                         
 -20  11   7       1246.64       1059.76        38.49 o                         
 -18  11   7         47.77         25.54         8.09 o                         
 -16  11   7         32.75         35.10         8.78 o                         
 -14  11   7        619.51        618.91        17.38 o                         
 -12  11   7         15.98          6.30         8.73 o                         
 -10  11   7         10.43          0.72         8.80 o                         
  -8  11   7          0.02         -8.13         8.44 o                         
  -6  11   7        667.09        760.17        20.94 o                         
  -4  11   7        254.61        258.71        13.76 o                         
  -2  11   7         18.36          6.49         8.09 o                         
   0  11   7          6.89         -0.98         9.17 o                         
   2  11   7          0.04         -7.73         9.91 o                         
   4  11   7        762.54        765.91        20.90 o                         
   6  11   7        154.49        143.53        12.99 o                         
   8  11   7       1396.47       1421.67        28.04 o                         
  10  11   7         16.55         10.60         8.96 o                         
  12  11   7         32.88          9.53         7.19 o                         
  14  11   7        210.62        205.71        18.31 o                         
  16  11   7        459.22        472.04        67.65 o                         
 -17  12   7        185.90        192.51        19.18 o                         
 -15  12   7          4.36         12.22        10.69 o                         
 -13  12   7        118.83         83.64        14.51 o                         
 -11  12   7          0.03         -9.61         9.61 o                         
  -9  12   7          0.14         -8.18         8.26 o                         
  -7  12   7         21.34         24.78        11.11 o                         
  -5  12   7          7.54         10.88         8.84 o                         
  -3  12   7          4.35         -4.72         5.13 o                         
  -1  12   7       3744.66       3994.69        64.03 o                         
   1  12   7          0.42         -6.63         6.63 o                         
   3  12   7      13531.47      13004.63       563.65 o                         
   5  12   7         30.40         19.90        13.15 o                         
   7  12   7       8039.55       8569.22       260.63 o                         
   9  12   7         17.47          7.37         9.83 o                         
  11  12   7         38.74         16.08        20.59 o                         
 -40   0   8       8463.53       7996.64      1081.12 o                         
 -38   0   8        179.84        195.76        28.37 o                         
 -36   0   8        185.42        219.37        29.19 o                         
 -34   0   8         58.32         27.00        26.68 o                         
 -32   0   8          0.22         10.04        22.32 o                         
 -30   0   8          0.00        -10.82        16.82 o                         
 -28   0   8      48655.75      50863.89       743.00 o                         
 -26   0   8        113.87        135.34        36.92 o                         
 -24   0   8       6203.06       4780.40        76.06 o                         
 -22   0   8          0.00         -1.03         9.51 o                         
 -20   0   8      77237.38      75515.23       740.51 o                         
 -18   0   8          2.31          1.13         8.01 o                         
 -16   0   8      25933.26      23684.89       336.32 o                         
 -14   0   8          8.30          9.93        12.47 o                         
 -12   0   8      54902.32      47650.68      1032.14 o                         
 -10   0   8          0.36          3.39        10.30 o                         
  -8   0   8     109094.03      94173.74      1592.20 o                         
  -6   0   8          0.39         -5.75         9.51 o                         
  -4   0   8    1033534.19     842563.69     11203.38 o                         
  -2   0   8          4.54         11.23         9.27 o                         
   0   0   8       1234.59       1691.15        49.30 o                         
   2   0   8          0.35          6.90         8.54 o                         
   4   0   8      72960.70      72573.98       973.47 o                         
   6   0   8          0.76          5.98        10.68 o                         
   8   0   8       3025.85       3632.65       176.72 o                         
  10   0   8          0.05          0.10        10.59 o                         
  12   0   8        751.66        595.84        33.48 o                         
  14   0   8          0.06        -10.24        12.82 o                         
  16   0   8      26385.10      29393.54       587.21 o                         
  18   0   8          0.05        -15.58        15.58 o                         
  20   0   8       3585.14       3127.78       184.23 o                         
  22   0   8          9.44        -27.46        27.46 o                         
  24   0   8       3299.88       3207.52       111.14 o                         
  26   0   8         23.20         50.48        38.81 o                         
  28   0   8        165.34         82.67        57.81 o                         
  30   0   8         38.71        -18.87        58.06 o                         
  32   0   8        587.52        570.38        84.52 o                         
  34   0   8          8.98         20.04        36.37 o                         
 -41   1   8       1586.48       1200.07        59.71 o                         
 -39   1   8        891.99        667.78       173.40 o                         
 -37   1   8        195.72        187.97        19.43 o                         
 -35   1   8       1759.51       1747.85        46.20 o                         
 -33   1   8       1221.01       1131.19        31.16 o                         
 -31   1   8       1784.22       1725.06        36.79 o                         
 -29   1   8       1100.41       1000.97        32.10 o                         
 -27   1   8          1.98          3.47         9.50 o                         
 -25   1   8        647.42        588.66        20.00 o                         
 -23   1   8       1574.78       1545.48        24.92 o                         
 -21   1   8       1561.38       1475.11        26.71 o                         
 -19   1   8      13104.76      12891.68       108.55 o                         
 -17   1   8       7757.92       7400.14       104.77 o                         
 -15   1   8      12464.56      11760.44       142.76 o                         
 -13   1   8       2748.29       2382.07        53.77 o                         
 -11   1   8        941.09        805.47        30.76 o                         
  -9   1   8        881.04        861.84        23.96 o                         
  -7   1   8       6057.91       5516.28       129.18 o                         
  -5   1   8        408.98        346.53        13.32 o                         
  -3   1   8        171.33        149.76         8.40 o                         
  -1   1   8        670.24        596.74        19.39 o                         
   1   1   8         21.21         18.32         6.13 o                         
   3   1   8         31.06         28.31         7.75 o                         
   5   1   8       2287.93       2025.82        54.53 o                         
   7   1   8         39.63         25.05         7.02 o                         
   9   1   8        630.97        588.92        23.33 o                         
  11   1   8        125.29        108.76        14.39 o                         
  13   1   8       3199.34       3394.62       105.89 o                         
  15   1   8        550.84        629.09        27.72 o                         
  17   1   8        218.32        220.86        15.07 o                         
  19   1   8        458.81        490.69        23.51 o                         
  21   1   8       1142.92       1091.73        35.78 o                         
  23   1   8          0.00        -16.36        16.36 o                         
  25   1   8        466.64        513.54        31.33 o                         
  27   1   8         91.52         67.17        21.93 o                         
  29   1   8        356.16        321.77        38.97 o                         
  31   1   8        115.04        123.91        28.78 o                         
  33   1   8        123.35        112.59        26.82 o                         
  35   1   8          0.07        -14.44        16.74 o                         
 -40   2   8         79.53         81.66        24.32 o                         
 -38   2   8         96.59         85.11        21.72 o                         
 -36   2   8        116.13        116.62        19.56 o                         
 -34   2   8      97651.84     104531.60      1478.93 o                         
 -32   2   8         76.54         73.77        18.34 o                         
 -30   2   8      10563.88      10930.48       113.99 o                         
 -28   2   8          7.01          4.51        13.90 o                         
 -26   2   8      42543.02      43754.91       451.22 o                         
 -24   2   8          1.83          4.42         8.48 o                         
 -22   2   8       1704.38       1867.45        28.10 o                         
 -20   2   8         97.24         83.64         9.14 o                         
 -18   2   8       9447.45      10636.52       223.68 o                         
 -16   2   8         14.37         14.95         6.41 o                         
 -14   2   8      13511.98      14769.45       175.93 o                         
 -12   2   8         42.26         46.54        10.21 o                         
 -10   2   8      16995.77      17776.95       235.46 o                         
  -8   2   8          2.85         -4.71         8.49 o                         
  -6   2   8      35583.00      35308.97       552.79 o                         
  -4   2   8          0.52         -4.10         6.76 o                         
  -2   2   8       6016.37       5391.46        50.90 o                         
   0   2   8          2.71          2.34         4.75 o                         
   2   2   8       2098.90       3058.84        53.00 o                         
   4   2   8          8.14          4.45         6.88 o                         
   6   2   8         79.37        164.25        13.32 o                         
   8   2   8         13.02          4.93         8.87 o                         
  10   2   8        630.17       1011.76        37.76 o                         
  12   2   8          0.57        -12.08        12.08 o                         
  14   2   8         52.02         57.11        29.04 o                         
  16   2   8          7.30          4.51        11.11 o                         
  18   2   8       1211.52       1145.35        31.21 o                         
  20   2   8          0.35         10.74        15.37 o                         
  22   2   8        197.47        183.74        23.06 o                         
  24   2   8          2.45          0.17        18.30 o                         
  26   2   8        941.62        739.25        40.93 o                         
  28   2   8          6.92          0.96        25.10 o                         
  30   2   8       1853.60       1701.31       144.22 o                         
  32   2   8         10.58         32.41        24.82 o                         
  34   2   8       1203.28       1120.19        55.28 o                         
 -39   3   8        230.35        296.17        49.86 o                         
 -37   3   8         33.54         51.66        19.63 o                         
 -35   3   8        532.50        581.18        27.22 o                         
 -33   3   8         63.26         70.50        16.54 o                         
 -31   3   8       9337.34       9959.58       187.33 o                         
 -29   3   8       3532.79       3616.04        60.44 o                         
 -27   3   8       1516.33       1418.26        35.76 o                         
 -25   3   8         93.20         76.20        11.13 o                         
 -23   3   8       1396.87       1280.55        22.51 o                         
 -21   3   8       2752.87       2605.01        39.28 o                         
 -19   3   8        187.87        190.93         9.33 o                         
 -17   3   8        818.64        730.97        16.03 o                         
 -15   3   8       1612.81       1616.84        30.13 o                         
 -13   3   8       1123.12       1042.19        17.26 o                         
 -11   3   8         68.60         42.47         8.47 o                         
  -9   3   8       9473.91       9698.96       176.16 o                         
  -7   3   8       1314.23       1331.16        33.19 o                         
  -5   3   8       1930.53       1827.77        39.78 o                         
  -3   3   8      11711.55      11080.92       195.21 o                         
  -1   3   8        269.69        234.89        11.31 o                         
   1   3   8        108.95         99.48        11.79 o                         
   3   3   8          0.00          0.21         8.22 o                         
   5   3   8       4329.51       4290.42        83.45 o                         
   7   3   8       1695.78       1720.68        44.35 o                         
   9   3   8       2364.69       2365.11        78.07 o                         
  11   3   8        629.55        722.68        34.84 o                         
  13   3   8        539.18        517.55        22.83 o                         
  15   3   8        636.07        712.37        22.69 o                         
  17   3   8        346.92        371.68        20.33 o                         
  19   3   8         35.90         50.24        14.93 o                         
  21   3   8         15.37         27.25        16.78 o                         
  23   3   8          1.75          7.95        17.79 o                         
  25   3   8          0.23         -3.90        18.49 o                         
  27   3   8         19.18         14.04        20.82 o                         
  29   3   8        524.79        592.72        38.51 o                         
  31   3   8        274.50        283.22        26.58 o                         
  33   3   8         59.85         46.19        19.07 o                         
 -38   4   8          0.15         10.45        25.30 o                         
 -36   4   8      32853.77      32473.85      1980.99 o                         
 -34   4   8          3.30         -1.13        16.43 o                         
 -32   4   8        261.06        277.89        20.26 o                         
 -30   4   8          2.12          4.61        16.67 o                         
 -28   4   8      77454.50      81557.37      1138.84 o                         
 -26   4   8        249.64        307.04        18.25 o                         
 -24   4   8       7789.87       9385.83       313.87 o                         
 -22   4   8          1.59         -7.97         7.97 o                         
 -20   4   8      20704.70      21975.77       211.83 o                         
 -18   4   8        162.32        169.36         9.87 o                         
 -16   4   8       4281.23       3647.59        64.15 o                         
 -14   4   8          0.65         -2.11         6.13 o                         
 -12   4   8      28467.21      28573.44       280.20 o                         
 -10   4   8         17.19         11.56         6.70 o                         
  -8   4   8      21350.27      23593.01       301.75 o                         
  -6   4   8         29.37         40.11         8.75 o                         
  -4   4   8     203475.88     202797.34      1797.92 o                         
  -2   4   8          0.45         -7.05         7.05 o                         
   0   4   8      17777.04      19356.99       196.49 o                         
   2   4   8          1.07         -6.29         7.97 o                         
   4   4   8       2903.70       3402.24        52.13 o                         
   6   4   8          4.14          1.86         9.35 o                         
   8   4   8         18.55         35.97         9.48 o                         
  10   4   8          0.15         -8.81        10.61 o                         
  12   4   8      21943.29      23005.57       268.95 o                         
  14   4   8          7.57          8.75         9.96 o                         
  16   4   8        872.48        754.01        34.09 o                         
  18   4   8          5.99        -12.62        12.62 o                         
  20   4   8        982.75        940.29        33.15 o                         
  22   4   8          4.42          4.90        16.25 o                         
  24   4   8       6449.02       6486.43        99.90 o                         
  26   4   8          2.07        -14.18        18.75 o                         
  28   4   8       9233.94       9434.86       253.06 o                         
  30   4   8          0.78        -22.71        22.71 o                         
  32   4   8          6.99         -4.71        16.60 o                         
 -37   5   8        365.78        334.05        29.50 o                         
 -35   5   8        549.54        532.02        21.61 o                         
 -33   5   8       1571.98       1632.51        60.72 o                         
 -31   5   8       3726.43       4264.66       113.89 o                         
 -29   5   8          3.52         -5.60        14.35 o                         
 -27   5   8       1896.64       1818.09        38.90 o                         
 -25   5   8       6227.09       6199.20       116.68 o                         
 -23   5   8       3182.41       3290.62        58.80 o                         
 -21   5   8       2474.97       2303.69        32.27 o                         
 -19   5   8        128.76        101.36         9.04 o                         
 -17   5   8        835.79        743.48        15.46 o                         
 -15   5   8         29.32         31.52         7.13 o                         
 -13   5   8        675.43        704.02        18.13 o                         
 -11   5   8       3467.72       3588.75        49.14 o                         
  -9   5   8         11.99         17.33         8.58 o                         
  -7   5   8       3799.19       3932.79        46.60 o                         
  -5   5   8        132.16        117.01        10.25 o                         
  -3   5   8       1353.95       1397.82        22.02 o                         
  -1   5   8       8502.84       8955.35       118.90 o                         
   1   5   8        811.57        904.36        17.31 o                         
   3   5   8          3.91          3.86         7.47 o                         
   5   5   8         32.24         19.72         8.44 o                         
   7   5   8       2387.02       2509.54        44.37 o                         
   9   5   8        961.96        974.53        23.16 o                         
  11   5   8        859.12        914.43        21.23 o                         
  13   5   8        213.07        238.39        15.83 o                         
  15   5   8         97.43         99.69        13.10 o                         
  17   5   8          6.38        -10.84        10.84 o                         
  19   5   8         53.70         38.15        15.05 o                         
  21   5   8        111.74         87.45        19.00 o                         
  23   5   8         90.36         99.06        19.84 o                         
  25   5   8         84.43         60.42        19.10 o                         
  27   5   8        112.41         94.65        20.75 o                         
  29   5   8        482.58        454.73        31.63 o                         
  31   5   8         48.93          6.40        17.62 o                         
 -36   6   8         18.75         14.76        21.35 o                         
 -34   6   8          8.96          9.61        14.63 o                         
 -32   6   8         28.45         42.31        14.54 o                         
 -30   6   8        853.47        889.38        31.74 o                         
 -28   6   8         29.67         24.24        15.36 o                         
 -26   6   8      38962.92      39494.02       789.81 o                         
 -24   6   8          0.05         10.53        11.83 o                         
 -22   6   8       9960.71       9899.40       184.38 o                         
 -20   6   8          0.81         -3.79         9.78 o                         
 -18   6   8      79262.65      76519.61       938.38 o                         
 -16   6   8         31.34         24.08         8.76 o                         
 -12   6   8          0.71         46.36        11.63 o                         
 -10   6   8        100.73        139.52        15.21 o                         
  -8   6   8         27.28         20.34         8.49 o                         
  -6   6   8         89.02         68.55        17.25 o                         
  -4   6   8         36.32         43.66        10.88 o                         
  -2   6   8     126690.80     139222.56      1521.61 o                         
   0   6   8          8.60          3.37         8.45 o                         
   2   6   8        667.30        728.54        16.91 o                         
   4   6   8         20.97         33.29        10.36 o                         
   6   6   8      22514.18      25898.11       232.89 o                         
   8   6   8          3.85         -8.83         8.83 o                         
  10   6   8         77.73         30.84         9.99 o                         
  12   6   8          0.11         25.31        10.38 o                         
  14   6   8       1106.63       1031.19        33.71 o                         
  16   6   8          1.53         -1.93        11.90 o                         
  18   6   8       3085.42       3285.21        93.58 o                         
  20   6   8          1.18          5.16        18.73 o                         
  22   6   8        297.07        196.32        21.47 o                         
  24   6   8          8.69          2.79        16.81 o                         
  26   6   8        637.96        220.42        88.42 o                         
  28   6   8          9.09         11.43        17.34 o                         
  30   6   8         65.06         62.36        38.74 o                         
 -35   7   8       2522.07       2314.45        91.39 o                         
 -33   7   8         51.15         39.43        17.66 o                         
 -31   7   8          7.21         -5.64        12.52 o                         
 -29   7   8       1972.40       1971.24        71.58 o                         
 -27   7   8       5183.00       5649.62       168.39 o                         
 -25   7   8        833.35        834.37        28.76 o                         
 -23   7   8       2662.48       2761.51        65.02 o                         
 -21   7   8       3269.67       3200.87        62.06 o                         
 -19   7   8       3056.84       3140.65        57.79 o                         
 -17   7   8         46.38         40.05        10.25 o                         
 -15   7   8        545.68        561.40        17.56 o                         
 -13   7   8        538.87        508.90        16.51 o                         
 -11   7   8       1640.65       1578.30        34.16 o                         
  -9   7   8        603.34        621.93        18.31 o                         
  -7   7   8        159.01        177.10        11.84 o                         
  -5   7   8         62.90         65.61        10.32 o                         
  -3   7   8        423.85        371.62        16.66 o                         
  -1   7   8          1.38          5.42         7.73 o                         
   1   7   8        443.77        486.83        15.36 o                         
   3   7   8        946.87        964.21        20.02 o                         
   5   7   8         63.48         53.48         9.59 o                         
   7   7   8        104.43        105.01        10.30 o                         
   9   7   8         79.27         73.27        10.40 o                         
  11   7   8        175.69        170.21        13.74 o                         
  13   7   8         91.05         95.43        13.12 o                         
  15   7   8         60.37         46.54        12.41 o                         
  17   7   8       1053.38       1092.34        30.53 o                         
  19   7   8       1117.25       1018.14        35.12 o                         
  21   7   8        127.42        132.55        17.88 o                         
  23   7   8        147.81        147.16        19.03 o                         
  25   7   8         30.18         23.09        16.57 o                         
  27   7   8        687.08        651.58        33.49 o                         
 -32   8   8      11054.19       9781.40       349.66 o                         
 -30   8   8          3.80         10.53        13.10 o                         
 -28   8   8        144.07        149.46        19.73 o                         
 -26   8   8          0.11        -12.82        12.82 o                         
 -24   8   8       8626.58       8948.28       281.23 o                         
 -22   8   8         14.39          1.45        10.47 o                         
 -20   8   8       4246.68       4487.14       106.16 o                         
 -18   8   8         27.79         23.33        10.94 o                         
 -16   8   8      21677.04      21828.25       334.58 o                         
 -14   8   8          4.04         33.19        11.41 o                         
 -12   8   8       7271.60       7542.85       133.75 o                         
 -10   8   8          2.87         20.53        12.00 o                         
  -8   8   8      10131.45      10448.50       151.81 o                         
  -6   8   8         14.16         13.48        10.13 o                         
  -4   8   8         21.66         56.13        10.42 o                         
  -2   8   8          0.65         -5.75         8.99 o                         
   0   8   8        941.27        896.44        21.43 o                         
   2   8   8          1.07         -8.81         8.81 o                         
   4   8   8       9283.06      10022.68       133.96 o                         
   6   8   8          0.71          9.58        10.20 o                         
   8   8   8       9734.96      10091.82       131.76 o                         
  10   8   8          0.63         -9.94         9.94 o                         
  12   8   8      35665.53      36533.08       391.00 o                         
  14   8   8          2.13        -11.83        11.83 o                         
  16   8   8      10189.04      10144.34       148.17 o                         
  18   8   8          7.11          4.95        13.78 o                         
  20   8   8         78.10         85.98        16.15 o                         
  22   8   8          0.01         -2.39        13.67 o                         
  24   8   8       2227.92       2297.60       160.79 o                         
  26   8   8          0.91         -2.17        23.71 o                         
 -29   9   8         20.89         16.12        15.16 o                         
 -27   9   8        365.13        393.73        34.00 o                         
 -25   9   8       2177.12       2256.46       129.80 o                         
 -23   9   8       1118.29       1060.97        35.05 o                         
 -21   9   8        116.68        112.22        12.77 o                         
 -19   9   8         21.68         19.33        10.31 o                         
 -17   9   8       3256.70       3498.55       103.97 o                         
 -15   9   8        704.19        670.87        21.46 o                         
 -13   9   8       4916.16       4984.33        93.53 o                         
 -11   9   8         20.84         24.67        10.38 o                         
  -9   9   8        312.28        289.52        14.72 o                         
  -7   9   8        544.31        539.52        21.24 o                         
  -5   9   8         23.23         44.27        11.25 o                         
  -3   9   8         66.63         64.23        11.00 o                         
  -1   9   8        900.66        866.65        21.04 o                         
   1   9   8         21.36          1.70         9.36 o                         
   3   9   8         39.08         29.61         9.99 o                         
   5   9   8         48.53         38.96         9.96 o                         
   7   9   8        429.81        402.27        15.65 o                         
   9   9   8         22.32         -2.70        10.39 o                         
  11   9   8          0.39         -9.21        11.68 o                         
  13   9   8          5.57          9.69        11.43 o                         
  15   9   8         21.14         -1.84        11.91 o                         
  17   9   8        163.86        157.44        15.38 o                         
  19   9   8        133.64        148.20        14.76 o                         
  21   9   8         14.36         -1.19        17.26 o                         
  23   9   8         57.34         36.40        20.00 o                         
 -26  10   8        907.48        949.88        40.59 o                         
 -24  10   8         31.66         41.11        14.08 o                         
 -22  10   8         20.67         33.14         9.51 o                         
 -20  10   8         13.05         27.90         9.40 o                         
 -18  10   8       2994.56       3167.08        90.58 o                         
 -16  10   8          0.37         -0.63         9.99 o                         
 -14  10   8        791.30        773.36        25.28 o                         
 -12  10   8          6.61          8.37         9.69 o                         
 -10  10   8      17080.53      18040.11       277.60 o                         
  -8  10   8         13.05        237.54        73.07 o                         
  -6  10   8      44830.29      47160.37       528.86 o                         
  -4  10   8         13.35         -2.01        11.07 o                         
  -2  10   8       1636.21       1857.65        33.11 o                         
   0  10   8         11.08         11.43        10.73 o                         
   2  10   8        176.41        236.78        14.27 o                         
   4  10   8          5.42         -0.93        10.26 o                         
   6  10   8       4215.57       3956.68        57.98 o                         
   8  10   8          0.03         -9.44         9.44 o                         
  10  10   8        615.67        456.26        18.73 o                         
  12  10   8          7.76          8.09        10.55 o                         
  14  10   8        612.91        649.48        30.76 o                         
  16  10   8          0.16         -8.02        12.15 o                         
  18  10   8         49.26         13.66         6.13 o                         
  20  10   8          0.49         -5.25        18.62 o                         
 -23  11   8        131.47        161.74        17.57 o                         
 -21  11   8        255.18        222.42        20.81 o                         
 -19  11   8        236.03        227.39        16.24 o                         
 -17  11   8        355.18        382.17        13.47 o                         
 -15  11   8        446.17        504.62        15.85 o                         
 -13  11   8        141.10        134.33        10.75 o                         
 -11  11   8        378.16        324.04        14.16 o                         
  -9  11   8         59.86         74.69        10.11 o                         
  -7  11   8          1.96         -6.90         8.03 o                         
  -5  11   8         47.47         45.62         9.78 o                         
  -3  11   8         71.58         77.04         9.96 o                         
  -1  11   8          9.39         -0.48         9.21 o                         
   1  11   8         70.13         51.69        10.86 o                         
   3  11   8         20.34         30.34         9.54 o                         
   5  11   8         11.64         10.59         7.37 o                         
   7  11   8        383.78        318.50        24.82 o                         
   9  11   8        552.76        583.82        20.21 o                         
  11  11   8        114.26         90.21        13.08 o                         
  13  11   8         17.54         42.84        12.76 o                         
  15  11   8        641.04        517.84        50.17 o                         
 -16  12   8       9305.71       9073.71       196.03 o                         
 -14  12   8         15.55         16.43        10.10 o                         
 -12  12   8       2210.45       2029.88        36.45 o                         
 -10  12   8          0.51         -3.11         9.79 o                         
  -8  12   8       1020.63       1059.88        26.20 o                         
  -6  12   8          0.19         -4.69         8.14 o                         
  -4  12   8        656.10        460.01        57.09 o                         
  -2  12   8          0.17        -10.25        10.25 o                         
   0  12   8       5890.14       5994.89        87.22 o                         
   2  12   8          1.01         -0.50         5.70 o                         
   4  12   8      11265.80       8720.74      1580.53 o                         
   6  12   8         26.04         23.86        11.86 o                         
   8  12   8          0.04          5.59        10.15 o                         
  10  12   8          0.04        -13.53        13.70 o                         
 -40   1   9       1772.26       1627.67        61.88 o                         
 -38   1   9       1647.70       1508.08        47.70 o                         
 -36   1   9        501.07        435.86        24.18 o                         
 -34   1   9        186.54        170.14        19.98 o                         
 -32   1   9        445.94        424.83        21.14 o                         
 -30   1   9       5811.87       5963.97        65.48 o                         
 -28   1   9       1643.69       1532.57        29.50 o                         
 -26   1   9       1010.79       1040.41        23.08 o                         
 -24   1   9       3514.10       3610.03        45.00 o                         
 -22   1   9        552.11        533.22        15.27 o                         
 -20   1   9        365.73        424.05        17.78 o                         
 -18   1   9       1522.58       1558.71        22.06 o                         
 -16   1   9       5274.74       5041.51        65.21 o                         
 -14   1   9       8582.84       8036.51        93.28 o                         
 -12   1   9      15002.83      13847.22       185.69 o                         
 -10   1   9        296.91        283.20        15.41 o                         
  -8   1   9        170.39        135.77        13.18 o                         
  -6   1   9        824.91        796.97        19.05 o                         
  -4   1   9         16.60         19.22         5.83 o                         
  -2   1   9         81.20         75.65         7.29 o                         
   0   1   9        435.95        314.74        15.71 o                         
   2   1   9        312.61        278.09        12.85 o                         
   4   1   9         94.45         90.80         8.39 o                         
   6   1   9        941.60        860.74        29.36 o                         
   8   1   9        219.64        193.60        14.64 o                         
  10   1   9       1081.45        919.65        29.38 o                         
  12   1   9         51.88         44.94        15.51 o                         
  14   1   9        637.66        698.16        38.11 o                         
  16   1   9        792.50        856.46        25.61 o                         
  18   1   9        750.73        778.13        29.79 o                         
  20   1   9        670.89        668.08        29.14 o                         
  22   1   9        881.98        859.17        36.31 o                         
  24   1   9          0.03         22.09        21.12 o                         
  26   1   9         96.53        157.42        28.10 o                         
  28   1   9         22.35         31.94        29.50 o                         
  30   1   9          3.50         29.55        25.50 o                         
  32   1   9          0.10         -4.30        24.18 o                         
  34   1   9        207.99        191.81        29.32 o                         
 -41   2   9         12.14         12.23        23.72 o                         
 -39   2   9         14.81         10.40        18.80 o                         
 -37   2   9      11894.86      11506.45       814.69 o                         
 -35   2   9         47.51        107.03        18.65 o                         
 -33   2   9       4601.59       4352.66        75.76 o                         
 -31   2   9         11.84         -7.86        12.91 o                         
 -29   2   9       1261.47       1273.66        28.03 o                         
 -27   2   9         33.80         27.69        10.47 o                         
 -25   2   9        891.24        963.87        21.27 o                         
 -23   2   9         17.36         13.39         7.61 o                         
 -21   2   9      27552.30      27403.28       275.32 o                         
 -19   2   9         20.34         24.12         7.71 o                         
 -17   2   9      30869.51      29669.39       247.66 o                         
 -15   2   9          5.98         -2.60         6.60 o                         
 -13   2   9       8034.60       7795.55        89.99 o                         
 -11   2   9          1.04          1.15         9.00 o                         
  -9   2   9      79362.62      79899.35      1100.21 o                         
  -7   2   9          1.78         -6.25         8.15 o                         
  -5   2   9     129780.61     115951.29       963.76 o                         
  -3   2   9          8.34          6.80         6.37 o                         
   1   2   9          3.61          3.28         6.53 o                         
   3   2   9      35171.69      36890.52       691.53 o                         
   5   2   9          0.06         -3.44         8.32 o                         
   7   2   9      15886.00      14204.60       397.47 o                         
   9   2   9          2.03        -11.78        11.78 o                         
  11   2   9        248.43        240.22        30.01 o                         
  13   2   9          1.68          4.34        18.06 o                         
  15   2   9        141.00        162.21        15.15 o                         
  17   2   9         14.79         23.54        12.16 o                         
  19   2   9          4.08         -5.15        13.69 o                         
  21   2   9          3.07        -10.21        17.97 o                         
  23   2   9         31.21        -11.68        17.32 o                         
  25   2   9          0.70        -19.34        19.34 o                         
  27   2   9       4019.87       3925.29       133.94 o                         
  29   2   9          9.17          7.94        22.51 o                         
  31   2   9        856.48        906.44        54.77 o                         
  33   2   9          0.18         15.14        19.91 o                         
 -40   3   9        455.89        461.99        54.96 o                         
 -38   3   9         23.74         15.36        15.69 o                         
 -36   3   9       2665.59       2244.87       213.27 o                         
 -34   3   9         32.70         52.39        15.46 o                         
 -32   3   9       1332.58       1400.75        33.29 o                         
 -30   3   9      10189.86      10872.45       142.84 o                         
 -28   3   9       2183.88       2173.60        39.40 o                         
 -26   3   9        185.51        191.99        13.22 o                         
 -24   3   9       3236.53       3362.18        43.41 o                         
 -22   3   9       3177.83       2952.68        37.08 o                         
 -20   3   9       3109.89       3154.82        43.41 o                         
 -18   3   9         38.07         78.91        10.57 o                         
 -16   3   9       4690.33       4522.29        60.82 o                         
 -14   3   9        621.98        518.98        14.06 o                         
 -12   3   9        216.15        201.78        10.09 o                         
 -10   3   9       1070.60       1095.01        23.51 o                         
  -8   3   9       1706.79       1714.22        42.78 o                         
  -6   3   9       1427.47       1428.30        39.47 o                         
  -4   3   9       4119.01       4098.85        68.79 o                         
  -2   3   9       7873.47       7050.58       227.68 o                         
   0   3   9         52.16         40.71         9.22 o                         
   2   3   9       3151.86       3118.42        67.27 o                         
   4   3   9        143.09        176.92        13.39 o                         
   6   3   9       1578.06       1686.84        55.53 o                         
   8   3   9         19.66         -3.00         9.49 o                         
  10   3   9         15.74         19.49        11.96 o                         
  12   3   9        215.62        199.94        18.99 o                         
  14   3   9         67.53         74.85        11.84 o                         
  16   3   9          4.56        -10.86        11.39 o                         
  18   3   9        122.82        132.76        16.43 o                         
  20   3   9        167.26        127.02        19.26 o                         
  22   3   9         97.23         57.07        23.52 o                         
  24   3   9        922.38        917.15        38.52 o                         
  26   3   9         44.46         49.85        22.72 o                         
  28   3   9        409.85        362.31        33.84 o                         
  30   3   9         37.66         35.17        21.61 o                         
  32   3   9       1083.84       1103.65        73.92 o                         
 -37   4   9        111.45         63.60        24.63 o                         
 -35   4   9        330.49        368.19        23.79 o                         
 -33   4   9         74.52         78.90        16.92 o                         
 -31   4   9       3481.38       3535.01        75.36 o                         
 -29   4   9        114.21         97.28        15.11 o                         
 -27   4   9      87522.61      91980.46      1141.90 o                         
 -25   4   9          0.35         -6.89        10.01 o                         
 -23   4   9       3833.09       5053.16       100.61 o                         
 -21   4   9         23.37         12.57         7.09 o                         
 -19   4   9      25461.37      26348.64       315.34 o                         
 -17   4   9         23.05         23.52         7.04 o                         
 -15   4   9      23960.65      27937.14       395.11 o                         
 -13   4   9          1.88          0.14         6.30 o                         
 -11   4   9       4257.75       4128.37        63.17 o                         
  -9   4   9          2.93          4.37         7.14 o                         
  -7   4   9        285.14        379.97        22.08 o                         
  -5   4   9          0.29          3.44         7.67 o                         
  -3   4   9        129.71        122.62        10.00 o                         
  -1   4   9         24.42         33.40         8.22 o                         
   1   4   9      18044.26      20616.30       223.37 o                         
   3   4   9          6.37          6.24         7.94 o                         
   5   4   9      39155.65      43413.13       399.98 o                         
   7   4   9          3.75          3.33        10.05 o                         
   9   4   9       1999.45       2318.92        42.05 o                         
  11   4   9          0.34         -6.60        10.71 o                         
  13   4   9        961.13        995.35        24.51 o                         
  15   4   9          9.30         22.02        11.08 o                         
  17   4   9        203.16        118.80        15.17 o                         
  19   4   9          0.00        -12.06        12.15 o                         
  21   4   9         21.07          0.17        16.21 o                         
  23   4   9          0.57         -1.56        18.04 o                         
  25   4   9       2333.02       2214.76        72.66 o                         
  27   4   9          5.66         -4.86        24.01 o                         
  29   4   9       4691.04       4482.81       283.64 o                         
  31   4   9          2.92          6.76        17.24 o                         
  33   4   9         28.11          3.21        25.82 o                         
 -38   5   9       2356.40       2173.24       105.42 o                         
 -36   5   9        738.62        507.00        90.64 o                         
 -34   5   9        118.95        136.68        19.04 o                         
 -32   5   9        620.31        655.15        30.44 o                         
 -30   5   9       3327.33       3481.58        83.54 o                         
 -28   5   9         37.66         26.75        13.54 o                         
 -26   5   9         54.99         34.14        13.29 o                         
 -24   5   9       1097.18       1117.41        26.12 o                         
 -22   5   9        108.83        113.00        10.20 o                         
 -20   5   9        366.70        372.76        12.93 o                         
 -18   5   9       1954.66       1951.45        31.05 o                         
 -16   5   9         73.85         84.06         8.39 o                         
 -14   5   9        283.70        305.71        12.82 o                         
 -12   5   9        977.41       1110.45        28.65 o                         
 -10   5   9        485.01        501.92        16.74 o                         
  -8   5   9        136.44        197.30        11.50 o                         
  -6   5   9       1571.55       1708.47        36.94 o                         
  -4   5   9       1531.41       1659.48        29.44 o                         
  -2   5   9       1718.00       1801.13        30.41 o                         
   0   5   9       8291.91       8708.14       129.20 o                         
   2   5   9        244.44        198.98        10.97 o                         
   4   5   9        172.92        180.33        11.29 o                         
   6   5   9        780.27        812.30        24.84 o                         
   8   5   9        453.33        451.85        19.08 o                         
  10   5   9         22.33         12.73         8.32 o                         
  12   5   9         64.84         45.58        11.14 o                         
  14   5   9        425.16        369.82        17.68 o                         
  16   5   9          6.67         11.28        11.75 o                         
  18   5   9         11.23         -4.13        13.16 o                         
  20   5   9        704.07        695.01        37.43 o                         
  22   5   9        921.86        871.21        40.93 o                         
  24   5   9         73.86         44.37        18.60 o                         
  26   5   9         16.96          9.11        19.87 o                         
  28   5   9        376.87        431.38        31.91 o                         
  30   5   9         30.95         19.82        22.18 o                         
 -37   6   9       1589.01       1550.63       122.25 o                         
 -35   6   9         50.01         50.97        13.38 o                         
 -33   6   9        270.73        296.67        25.12 o                         
 -31   6   9         86.57        116.99        17.84 o                         
 -29   6   9       6095.61       6518.53       183.19 o                         
 -27   6   9         14.58         19.17        14.54 o                         
 -25   6   9      83145.12      84268.43      1523.80 o                         
 -23   6   9         25.63         16.82        10.22 o                         
 -21   6   9       4894.93       4583.55        76.67 o                         
 -19   6   9         21.94         15.80         8.89 o                         
 -17   6   9      15404.36      15114.02       198.69 o                         
 -15   6   9         29.77         27.51         8.69 o                         
 -13   6   9       6045.80       5996.60        77.52 o                         
 -11   6   9         10.93          6.44         7.65 o                         
  -9   6   9      99395.72     103355.77      1184.77 o                         
  -7   6   9          0.83         -6.11         7.49 o                         
  -5   6   9      35097.25      41858.40       392.88 o                         
  -3   6   9          2.16          9.19         9.27 o                         
  -1   6   9       2602.19       3151.26        35.95 o                         
   1   6   9         14.40         10.51         7.88 o                         
   3   6   9     161019.69     174430.12      1529.88 o                         
   5   6   9         10.66          2.61         9.03 o                         
   7   6   9      10868.26      11869.21       126.63 o                         
   9   6   9          0.72         -6.01         9.98 o                         
  13   6   9          5.54        -10.81        10.81 o                         
  15   6   9         21.92         41.79        12.64 o                         
  17   6   9          0.04         -9.06        11.31 o                         
  19   6   9       3027.59       2379.30        76.74 o                         
  21   6   9          0.21         -6.28        16.43 o                         
  23   6   9      15010.28      14593.30       483.43 o                         
  25   6   9          2.15        -21.71        21.71 o                         
  27   6   9       3634.71       3485.60       164.91 o                         
  29   6   9          5.22          1.88        21.42 o                         
 -34   7   9         15.03         41.91        15.81 o                         
 -32   7   9        262.15        306.91        23.08 o                         
 -30   7   9        213.50        181.62        18.66 o                         
 -28   7   9       1087.25       1181.23        48.11 o                         
 -26   7   9        791.17        807.35        29.37 o                         
 -24   7   9        143.37        124.63        13.50 o                         
 -22   7   9        907.42        984.60        29.73 o                         
 -20   7   9        204.22        171.67        13.02 o                         
 -18   7   9       1071.35       1072.72        31.78 o                         
 -16   7   9         15.56         -7.04         9.19 o                         
 -14   7   9       1115.18       1068.26        27.74 o                         
 -12   7   9          4.64         -2.70         7.55 o                         
 -10   7   9       2968.75       2877.99        42.69 o                         
  -8   7   9        505.16        482.82        16.32 o                         
  -6   7   9       3113.68       3034.86        58.99 o                         
  -4   7   9        241.46        268.55        12.48 o                         
  -2   7   9         51.02         71.17         9.33 o                         
   0   7   9          9.24         17.77         8.34 o                         
   2   7   9        368.05        402.37        15.01 o                         
   4   7   9          2.87          8.43         8.24 o                         
   6   7   9         76.04         74.84         9.73 o                         
   8   7   9         17.97         13.85         8.53 o                         
  10   7   9         55.31         64.68        11.56 o                         
  12   7   9         59.11         49.94        12.58 o                         
  14   7   9        127.91        144.82        15.29 o                         
  16   7   9         69.87         39.75        14.18 o                         
  18   7   9         40.21         31.96        14.22 o                         
  20   7   9        907.51        762.12        38.65 o                         
  22   7   9        620.86        544.50        28.59 o                         
  24   7   9         12.03        -15.54        15.54 o                         
  26   7   9         93.08         70.90        21.76 o                         
  28   7   9        113.76        186.87        39.76 o                         
 -33   8   9        141.99        122.82        18.16 o                         
 -31   8   9        744.20        790.83        37.45 o                         
 -29   8   9          5.50          0.26        14.70 o                         
 -27   8   9         20.65         34.03        13.56 o                         
 -25   8   9         50.59         41.09        13.95 o                         
 -23   8   9         90.55         79.65        11.72 o                         
 -21   8   9          0.19        -10.90        10.90 o                         
 -19   8   9        361.15        564.39        27.88 o                         
 -17   8   9         54.66         78.12        12.83 o                         
 -15   8   9      33311.17      32081.24       714.89 o                         
 -13   8   9          2.29         -5.69         9.54 o                         
 -11   8   9      41145.43      43416.52       496.90 o                         
  -9   8   9          0.00         -0.16         9.38 o                         
  -7   8   9        999.28        985.59        23.11 o                         
  -5   8   9          7.08         -7.40         8.70 o                         
  -3   8   9        657.30        791.91        20.59 o                         
  -1   8   9         11.96         11.26         9.09 o                         
   1   8   9       3180.16       3675.78        52.18 o                         
   3   8   9         12.96          7.60        12.11 o                         
   5   8   9        496.35        389.41        15.36 o                         
   7   8   9          7.84         -0.29        11.60 o                         
   9   8   9        376.95        405.59        16.75 o                         
  11   8   9          0.06         -8.19        12.30 o                         
  13   8   9      17947.53      18682.59       212.80 o                         
  15   8   9          0.73         -6.72        13.64 o                         
  17   8   9        658.02        590.94        27.86 o                         
  19   8   9          0.13         -5.43        13.29 o                         
  21   8   9       6657.55       7209.28       258.62 o                         
  23   8   9          5.09         -1.69        18.62 o                         
  25   8   9       2570.49       2737.39       144.39 o                         
 -30   9   9        307.31        317.31        23.41 o                         
 -28   9   9          9.88         -1.13        15.86 o                         
 -26   9   9         70.20         56.95        12.77 o                         
 -24   9   9       2886.97       2989.51       104.05 o                         
 -22   9   9        256.88        258.32        14.57 o                         
 -20   9   9        131.49        137.04        12.14 o                         
 -18   9   9         13.65         11.82        10.75 o                         
 -16   9   9        181.16        203.30        15.03 o                         
 -14   9   9          3.16         13.06        10.57 o                         
 -12   9   9        479.13        495.82        17.60 o                         
 -10   9   9         29.34         36.63        10.68 o                         
  -8   9   9       3661.25       3711.99        67.23 o                         
  -6   9   9         91.92         68.91        11.49 o                         
  -4   9   9       1360.84       1381.64        25.62 o                         
  -2   9   9        153.78        155.79        13.14 o                         
   0   9   9        316.74        307.75        14.36 o                         
   2   9   9        249.24        323.86        14.66 o                         
   4   9   9        116.80        104.56        10.93 o                         
   6   9   9         53.25         33.66        10.36 o                         
   8   9   9        528.78        507.85        20.45 o                         
  10   9   9       1200.23       1302.68        31.62 o                         
  12   9   9          8.55         25.83        12.04 o                         
  14   9   9        294.36        282.42        18.72 o                         
  16   9   9        788.32        735.23        25.19 o                         
  18   9   9       1539.83       1453.84       104.67 o                         
  20   9   9         27.74         30.44        17.87 o                         
  22   9   9        170.98        182.62        32.30 o                         
 -27  10   9          6.21         -0.10        11.85 o                         
 -25  10   9        100.85         98.66        16.88 o                         
 -23  10   9          9.25          5.20         6.59 o                         
 -21  10   9       1808.92       2002.22        53.98 o                         
 -19  10   9          5.82         11.41         8.94 o                         
 -17  10   9       5875.07       6457.75       158.58 o                         
 -15  10   9         33.48         40.66         9.51 o                         
 -13  10   9        191.25        171.71        13.31 o                         
 -11  10   9          5.92          8.35        10.01 o                         
  -9  10   9       6724.86       7084.91       148.58 o                         
  -7  10   9         14.57         28.15        11.67 o                         
  -5  10   9      13167.07      13950.60       247.46 o                         
  -3  10   9          0.62         -3.60        11.22 o                         
  -1  10   9       4982.91       5102.51        63.91 o                         
   1  10   9         11.39         -4.65        10.47 o                         
   3  10   9        136.37        143.43        12.73 o                         
   5  10   9         23.22         19.18        10.20 o                         
   7  10   9         76.39         29.81        10.25 o                         
   9  10   9          5.19         -6.56         9.86 o                         
  11  10   9       4048.71       3663.94        55.73 o                         
  13  10   9         11.25         14.06         8.38 o                         
  15  10   9       2107.17       2003.28       298.63 o                         
  17  10   9          0.19         -1.57        16.35 o                         
  19  10   9        867.18        573.62        80.45 o                         
 -22  11   9        988.51        807.02        32.26 o                         
 -20  11   9        183.65        136.90        13.00 o                         
 -18  11   9          2.48          4.19         8.85 o                         
 -16  11   9         12.91          1.10         8.47 o                         
 -14  11   9        739.94        675.20        30.62 o                         
 -12  11   9         59.65         45.31         9.95 o                         
 -10  11   9         27.51         27.70        10.23 o                         
  -8  11   9        133.33        131.34        11.61 o                         
  -6  11   9        147.62        129.04        11.48 o                         
  -4  11   9         82.65         71.75        10.10 o                         
  -2  11   9        210.31        205.79        12.47 o                         
   0  11   9        791.95        806.93        23.89 o                         
   2  11   9         42.19         50.50         9.64 o                         
   4  11   9       1008.75        991.35        40.68 o                         
   6  11   9          4.66          7.40         8.39 o                         
   8  11   9         61.66         51.37         9.41 o                         
  10  11   9         16.38          2.22        10.23 o                         
  12  11   9        295.24        247.08        41.13 o                         
  14  11   9          0.13          3.76        17.43 o                         
 -17  12   9         17.17         25.99        11.85 o                         
 -15  12   9       2047.88       2438.28        80.28 o                         
 -13  12   9         16.34         17.09        12.90 o                         
 -11  12   9       3669.40       3765.12        54.27 o                         
  -9  12   9          1.29         -7.53         9.14 o                         
  -7  12   9       2028.98       1956.87        29.51 o                         
  -5  12   9          0.87         -2.21         8.05 o                         
  -3  12   9        494.15        472.42        18.40 o                         
  -1  12   9          1.02          2.49        11.32 o                         
   1  12   9       2479.65       2321.65        92.78 o                         
   3  12   9          4.90          4.69         5.48 o                         
   5  12   9        536.86        360.87        46.71 o                         
   7  12   9          0.37         -7.01         9.79 o                         
   9  12   9          0.06         -3.23        14.61 o                         
 -42   0  10      66114.45      59030.50       532.48 o                         
 -40   0  10         43.98         28.10        31.18 o                         
 -38   0  10       6284.69       6574.27       179.58 o                         
 -36   0  10         10.33         14.40        23.39 o                         
 -34   0  10      28729.40      30504.06       753.10 o                         
 -32   0  10         31.36         43.86        19.45 o                         
 -30   0  10      25307.24      25412.14       435.76 o                         
 -28   0  10          0.96        -14.87        14.87 o                         
 -26   0  10       5443.10       5628.33        74.04 o                         
 -24   0  10        134.38        159.16        13.94 o                         
 -22   0  10      16789.95      16338.94       173.09 o                         
 -20   0  10         22.95         22.17         9.73 o                         
 -18   0  10     160976.80     160231.12      1870.60 o                         
 -16   0  10         58.99         51.34        10.76 o                         
 -14   0  10      73088.54      61391.04       931.06 o                         
 -12   0  10          2.24         -1.71        12.77 o                         
 -10   0  10       3416.59       3695.65        69.78 o                         
  -8   0  10          1.06          4.28        12.66 o                         
  -6   0  10        654.10       1512.11       613.18 o                         
  -4   0  10          0.48         -2.91         8.58 o                         
  -2   0  10        923.00        729.45        32.28 o                         
   0   0  10          0.14          6.28         7.30 o                         
   2   0  10      47752.36      45469.43       984.55 o                         
   4   0  10          4.04          4.73        15.61 o                         
   6   0  10      22402.99      22094.06       734.11 o                         
   8   0  10         16.49         19.76        11.69 o                         
  10   0  10       7308.83       8719.45       243.36 o                         
  12   0  10          3.66          1.95        13.91 o                         
  14   0  10        209.04        125.22        43.10 o                         
  16   0  10          0.42        -11.67        15.57 o                         
  18   0  10        660.75        859.68        44.81 o                         
  20   0  10          3.43         -3.95        20.52 o                         
  22   0  10       3566.33       3135.49       103.67 o                         
  24   0  10         10.24        -23.52        28.07 o                         
  26   0  10        592.62        664.30        65.41 o                         
  28   0  10          7.05         -9.89        33.53 o                         
  30   0  10       3811.48       4692.94       159.57 o                         
  32   0  10          7.38         24.86        34.49 o                         
  34   0  10       1744.27       1262.64       129.29 o                         
 -41   1  10        139.46        194.16        28.83 o                         
 -39   1  10       2271.60       1704.74       318.63 o                         
 -37   1  10        806.47        715.91        27.51 o                         
 -35   1  10       1244.09       1165.79        36.27 o                         
 -33   1  10        306.73        345.21        20.45 o                         
 -31   1  10         59.41         47.29        13.00 o                         
 -29   1  10        826.02        896.10        24.15 o                         
 -27   1  10       3361.80       3310.55        49.77 o                         
 -25   1  10        229.50        222.18        12.43 o                         
 -23   1  10       2767.96       2842.66        44.44 o                         
 -21   1  10       1050.44       1044.43        20.04 o                         
 -19   1  10       6125.35       6168.91        73.12 o                         
 -17   1  10       1417.88       1317.85        20.35 o                         
 -15   1  10        352.96        374.18        11.18 o                         
 -13   1  10       3234.60       3126.74        46.76 o                         
 -11   1  10      10830.84      10014.94       136.37 o                         
  -9   1  10        211.26        195.79        13.48 o                         
  -7   1  10        177.12        148.12        12.07 o                         
  -5   1  10         25.94         21.96         6.66 o                         
  -3   1  10        129.13        119.68         8.64 o                         
  -1   1  10         48.02         45.24         6.60 o                         
   1   1  10         46.44         35.94         6.94 o                         
   3   1  10         36.93         36.75         7.58 o                         
   5   1  10         71.33         75.04        11.64 o                         
   7   1  10          6.66          0.55         7.48 o                         
   9   1  10        131.94        132.71        17.48 o                         
  11   1  10        197.48        126.75        19.56 o                         
  13   1  10         89.33        105.56        19.78 o                         
  15   1  10          0.05          2.17         9.61 o                         
  17   1  10        149.11        171.34        16.37 o                         
  19   1  10          0.61         -0.05        15.33 o                         
  21   1  10         29.52         37.57        19.50 o                         
  23   1  10        114.18        115.48        25.12 o                         
  25   1  10          2.73         -9.37        22.36 o                         
  27   1  10        486.74        427.88        47.23 o                         
  29   1  10        484.32        545.25        47.51 o                         
  31   1  10          2.39         -4.97        27.69 o                         
  33   1  10        261.05        216.18        29.46 o                         
 -40   2  10        554.31        422.58        45.34 o                         
 -38   2  10         64.57         24.19        20.96 o                         
 -36   2  10      70694.45      76946.89      1350.03 o                         
 -34   2  10        120.64        127.24        17.39 o                         
 -32   2  10       1701.50       1589.95        37.53 o                         
 -30   2  10         59.58         41.84        12.35 o                         
 -28   2  10        144.38        143.91        16.33 o                         
 -26   2  10         24.60         28.97         9.89 o                         
 -24   2  10       1380.02       1390.91        29.62 o                         
 -22   2  10         21.26         22.15         7.48 o                         
 -20   2  10       1622.11       1655.44        31.75 o                         
 -18   2  10          1.92          3.27         5.98 o                         
 -16   2  10      51292.26      52160.22       520.83 o                         
 -14   2  10          0.10          0.09         5.88 o                         
 -12   2  10     146574.33     145891.70      2100.01 o                         
 -10   2  10          4.50          2.99         9.50 o                         
  -8   2  10       9627.99       7829.79        86.19 o                         
  -6   2  10          0.99          1.55         8.41 o                         
  -4   2  10       1919.25       1215.69        39.75 o                         
  -2   2  10          0.50          2.78         5.87 o                         
   0   2  10      11845.71      13592.23       179.22 o                         
   2   2  10          2.29         -0.48         8.58 o                         
   4   2  10         45.57        118.69        14.85 o                         
   6   2  10          0.17         -3.91         9.96 o                         
   8   2  10       2644.40       2998.66        99.62 o                         
  10   2  10          2.61         -8.51        13.78 o                         
  12   2  10      16427.24      17046.93       361.36 o                         
  14   2  10          0.04         -0.98        10.80 o                         
  16   2  10       2364.01       2590.89        58.78 o                         
  18   2  10          3.73          5.47        14.64 o                         
  20   2  10        723.34        675.13        35.89 o                         
  22   2  10          0.34          0.63        19.86 o                         
  24   2  10        946.12       1145.11        42.78 o                         
  26   2  10          1.15         -9.04        25.20 o                         
  28   2  10        365.85        336.89        33.63 o                         
  30   2  10          2.35        -14.24        22.57 o                         
  32   2  10       6746.18       6896.98       171.86 o                         
 -41   3  10        174.58        201.42        68.16 o                         
 -39   3  10         27.48         13.09        10.92 o                         
 -37   3  10        405.41        435.15        39.14 o                         
 -35   3  10        539.05        496.34        25.06 o                         
 -33   3  10       1115.11       1171.42        32.70 o                         
 -31   3  10          0.12         14.13        12.20 o                         
 -29   3  10       1548.72       1596.42        30.65 o                         
 -27   3  10         23.42         22.59        11.47 o                         
 -25   3  10         28.81         19.20         8.78 o                         
 -23   3  10       1220.85       1270.54        26.31 o                         
 -21   3  10        851.90        716.10        14.96 o                         
 -19   3  10       2366.61       2478.55        35.51 o                         
 -17   3  10        581.43        609.03        15.02 o                         
 -15   3  10       1285.21       1296.50        23.29 o                         
 -13   3  10         64.67         42.86         7.14 o                         
 -11   3  10        791.67        781.01        16.18 o                         
  -9   3  10       1280.17       1205.89        24.55 o                         
  -7   3  10        217.79        232.33        17.88 o                         
  -5   3  10        305.96        253.84        14.76 o                         
  -3   3  10        410.83        379.93        15.43 o                         
  -1   3  10       2799.20       2956.15        63.79 o                         
   1   3  10        190.50        181.60        12.87 o                         
   3   3  10       3073.98       3059.33        84.24 o                         
   5   3  10         18.19         22.85        10.61 o                         
   7   3  10        305.58        325.15        18.33 o                         
   9   3  10       1014.78       1104.84        37.92 o                         
  11   3  10        243.39        267.96        25.47 o                         
  13   3  10        536.29        626.13        21.89 o                         
  15   3  10        122.64        106.88        13.65 o                         
  17   3  10        330.42        286.36        18.33 o                         
  19   3  10        355.69        373.84        22.58 o                         
  21   3  10         26.64         34.13        18.41 o                         
  23   3  10        180.32        151.79        21.89 o                         
  25   3  10        677.77        604.49        41.24 o                         
  27   3  10         14.57         17.98        26.02 o                         
  29   3  10         59.31         37.33        23.11 o                         
  31   3  10       1000.04        995.82        59.60 o                         
  33   3  10        471.20        436.83        36.31 o                         
 -40   4  10         17.06         16.63        31.72 o                         
 -38   4  10       5424.41       5968.98       223.06 o                         
 -36   4  10         38.02         29.12        16.19 o                         
 -34   4  10        264.26        338.13        29.44 o                         
 -32   4  10         25.58         40.53        16.05 o                         
 -30   4  10         26.25         41.15        19.22 o                         
 -28   4  10          0.63          0.69        15.79 o                         
 -26   4  10       2501.71       2160.37        47.27 o                         
 -24   4  10         37.15         21.34         9.15 o                         
 -22   4  10       9737.34      10012.61       127.08 o                         
 -20   4  10         72.51         49.07         7.82 o                         
 -18   4  10       7837.75       7674.97        96.16 o                         
 -16   4  10          0.21         -1.68         6.49 o                         
 -14   4  10      13025.67      15069.46       232.99 o                         
 -12   4  10         42.41         54.99         7.49 o                         
 -10   4  10       1575.25       1978.72        37.56 o                         
  -8   4  10          0.63         -6.34         6.71 o                         
  -6   4  10     149787.23     158416.20      1569.21 o                         
  -4   4  10         37.12         31.17         7.69 o                         
  -2   4  10       1839.33       1798.20        38.80 o                         
   0   4  10          0.49          1.34         7.40 o                         
   2   4  10       1807.34       2074.21        30.01 o                         
   4   4  10          5.90         -0.97         8.75 o                         
   6   4  10      22364.11      22957.25       243.40 o                         
   8   4  10          1.64         -4.23         9.68 o                         
  10   4  10       6420.54       6348.45        67.57 o                         
  12   4  10          0.12         -9.87         9.87 o                         
  14   4  10      19040.37      20509.21       212.05 o                         
  16   4  10          5.77        -10.94        10.94 o                         
  18   4  10       7214.78       6446.76       150.98 o                         
  20   4  10          5.99          9.59        15.09 o                         
  22   4  10       4302.56       4056.91        92.46 o                         
  24   4  10         27.25         37.01        21.19 o                         
  26   4  10        630.28        412.30        37.66 o                         
  28   4  10          9.86         23.47        25.80 o                         
  30   4  10       4867.60       4998.94       145.60 o                         
  32   4  10          9.27         13.99        21.82 o                         
 -37   5  10        312.32        305.94        25.14 o                         
 -35   5  10        117.11         97.49        17.73 o                         
 -33   5  10        181.85        161.35        19.81 o                         
 -31   5  10        360.93        353.33        20.06 o                         
 -29   5  10        177.80        155.47        18.10 o                         
 -27   5  10       5758.28       5948.90       128.08 o                         
 -25   5  10          2.83         -5.59         9.99 o                         
 -23   5  10         28.88         24.09         8.94 o                         
 -21   5  10       1145.99       1123.25        20.12 o                         
 -19   5  10       3714.56       3937.95        57.48 o                         
 -17   5  10       2609.61       2667.46        41.00 o                         
 -15   5  10        866.41        903.55        20.08 o                         
 -13   5  10        581.25        598.54        18.24 o                         
 -11   5  10       4139.64       4443.17        86.95 o                         
  -9   5  10          0.58          0.11         7.05 o                         
  -7   5  10        706.29        759.38        18.36 o                         
  -5   5  10       2332.60       2509.11        29.08 o                         
  -3   5  10        134.89        139.85         9.30 o                         
  -1   5  10        450.30        479.69        15.24 o                         
   1   5  10       5389.72       5636.93        82.63 o                         
   3   5  10         17.75         25.71         8.48 o                         
   5   5  10       1040.14       1067.82        34.86 o                         
   7   5  10        156.73        133.51        11.20 o                         
   9   5  10         65.75         74.26        10.06 o                         
  11   5  10         12.73          6.13        10.26 o                         
  13   5  10         78.13         72.35        11.98 o                         
  15   5  10        408.01        334.42        18.10 o                         
  17   5  10         92.73         79.41        13.89 o                         
  19   5  10         13.69          2.33        15.64 o                         
  21   5  10         88.85        112.93        21.04 o                         
  23   5  10         45.94         21.11        18.82 o                         
  25   5  10        333.40        374.33        27.91 o                         
  27   5  10         11.75         -8.36         8.36 o                         
  29   5  10          4.09         13.78        23.79 o                         
 -36   6  10       4242.12       4075.62       190.82 o                         
 -34   6  10          5.50         13.86        13.79 o                         
 -32   6  10       9566.80       9555.75       294.26 o                         
 -30   6  10          0.69          4.82        20.20 o                         
 -28   6  10        500.19        558.31        24.28 o                         
 -26   6  10         10.46         29.96        13.56 o                         
 -24   6  10      10359.81      11191.76       199.47 o                         
 -22   6  10          6.21         14.05        10.47 o                         
 -20   6  10        759.09        870.97        24.02 o                         
 -18   6  10         18.78         18.19         9.04 o                         
 -16   6  10         42.12        113.35        11.28 o                         
 -14   6  10          4.95         -1.46         7.32 o                         
 -12   6  10      24388.36      24928.25       322.02 o                         
 -10   6  10         10.37          7.18         7.71 o                         
  -8   6  10       2742.54       3158.55        75.88 o                         
  -6   6  10          8.50         22.70         8.99 o                         
  -4   6  10      76104.30      83459.87       741.84 o                         
  -2   6  10          9.38          7.07         7.35 o                         
   0   6  10       1950.78       1889.47        27.63 o                         
   2   6  10          3.69          7.64         8.52 o                         
   4   6  10      36760.67      38786.80       283.93 o                         
   6   6  10          2.04         -7.34         7.34 o                         
   8   6  10       1289.77       1614.06        27.50 o                         
  10   6  10          0.01         -3.90        10.68 o                         
  12   6  10       8130.67       8061.28       121.91 o                         
  14   6  10          0.58        -11.37        11.37 o                         
  16   6  10        765.32        449.17        23.45 o                         
  18   6  10          7.87         10.24        13.83 o                         
  20   6  10      15803.76      14285.75       394.49 o                         
  22   6  10          0.66          4.30        19.33 o                         
  24   6  10        450.73        543.15        46.61 o                         
  26   6  10          0.68         -1.97        16.07 o                         
  28   6  10       2439.42       2337.26       138.83 o                         
 -35   7  10       2402.60       2221.23        87.56 o                         
 -33   7  10        266.74        240.11        20.56 o                         
 -31   7  10         23.29        166.68        65.67 o                         
 -29   7  10        870.14        929.03        42.32 o                         
 -27   7  10         55.57         36.90        14.28 o                         
 -25   7  10        735.85        769.27        23.32 o                         
 -23   7  10        171.82        161.24        13.05 o                         
 -21   7  10       7337.49       7851.19       164.00 o                         
 -19   7  10         21.87         20.05        10.31 o                         
 -17   7  10        118.14         95.26        12.16 o                         
 -15   7  10         43.73         24.84         8.85 o                         
 -13   7  10        143.45        114.52        10.39 o                         
 -11   7  10        167.89        148.80        11.46 o                         
  -9   7  10         32.76         18.24         8.27 o                         
  -7   7  10          2.96         12.18         9.41 o                         
  -5   7  10       1653.04       1605.05        29.05 o                         
  -3   7  10        199.79        228.85        11.87 o                         
  -1   7  10        774.36        844.73        19.55 o                         
   1   7  10        106.33        110.77        10.29 o                         
   3   7  10        224.50        240.73        12.49 o                         
   5   7  10        887.84        915.80        19.93 o                         
   7   7  10        239.78        252.03        12.43 o                         
   9   7  10         26.99          9.12        10.98 o                         
  11   7  10        129.87        106.55        14.25 o                         
  13   7  10        903.96        858.82        26.10 o                         
  15   7  10        916.04        906.06        27.73 o                         
  17   7  10          6.61        -13.46        15.90 o                         
  19   7  10         34.19          9.10        15.18 o                         
  21   7  10          4.01         -4.36        18.03 o                         
  23   7  10        241.67        240.78        22.11 o                         
  25   7  10        167.88        161.50        22.03 o                         
  27   7  10        269.41        298.37        34.64 o                         
 -32   8  10          2.64         -2.89        15.75 o                         
 -30   8  10        804.32        845.16        32.58 o                         
 -28   8  10         22.33          7.44        13.45 o                         
 -26   8  10       4678.54       4744.13       138.46 o                         
 -24   8  10          1.14          0.91        11.17 o                         
 -22   8  10        624.62        578.02        21.48 o                         
 -20   8  10          3.13         12.92        11.22 o                         
 -18   8  10      60361.57      61450.00      1126.59 o                         
 -16   8  10          6.11          7.25        10.00 o                         
 -14   8  10      13118.09      12838.20       225.98 o                         
 -12   8  10         19.02          9.96         9.41 o                         
 -10   8  10       1111.07       1646.53        32.73 o                         
  -8   8  10         26.06         17.42         9.92 o                         
  -6   8  10       1197.51       1170.86        28.66 o                         
  -4   8  10          9.09          9.40         9.34 o                         
  -2   8  10       2119.33       1669.29        35.11 o                         
   0   8  10          3.26         -0.02         9.72 o                         
   2   8  10      10504.47      10349.67        96.94 o                         
   4   8  10          0.97         -8.90         8.90 o                         
   6   8  10       9844.69      10570.87       111.51 o                         
   8   8  10          3.97         -0.12        10.23 o                         
  10   8  10       6933.53       6642.30        90.82 o                         
  12   8  10          0.01          1.33        12.75 o                         
  14   8  10       2184.20       1734.60        80.17 o                         
  16   8  10         22.92          9.89        14.69 o                         
  18   8  10       1853.40       1327.36        42.06 o                         
  20   8  10          0.03        -14.71        14.71 o                         
  22   8  10         36.03         42.90        17.20 o                         
  24   8  10          9.08        -12.03        19.26 o                         
  26   8  10        175.00        141.86        36.83 o                         
 -31   9  10         26.56         72.21        26.57 o                         
 -29   9  10        816.91        818.99        33.82 o                         
 -27   9  10        512.10        564.70        24.80 o                         
 -25   9  10        448.03        289.00        34.36 o                         
 -23   9  10        821.73        830.77        31.71 o                         
 -21   9  10         23.82         18.55        10.13 o                         
 -19   9  10       1489.26       1669.58        52.07 o                         
 -17   9  10         20.36         21.09        11.09 o                         
 -15   9  10        288.91        279.26        16.70 o                         
 -13   9  10        136.06        146.72        13.09 o                         
 -11   9  10        111.10         82.72        10.95 o                         
  -9   9  10        381.91        348.47        15.25 o                         
  -7   9  10       2362.09       2404.52        48.95 o                         
  -5   9  10        133.29        172.00        12.31 o                         
  -3   9  10       2159.45       2207.58        32.45 o                         
  -1   9  10        237.64        210.66        13.43 o                         
   1   9  10          7.82         21.62         9.86 o                         
   3   9  10        135.68        130.08        11.53 o                         
   5   9  10        779.64        733.60        23.38 o                         
   7   9  10        252.59        232.07        15.65 o                         
   9   9  10        291.03        307.75        17.12 o                         
  11   9  10        338.91        342.87        18.28 o                         
  13   9  10        312.03        338.55        17.70 o                         
  15   9  10         61.36         53.49        13.37 o                         
  17   9  10        531.62        353.48        49.10 o                         
  19   9  10         16.34          8.17        12.91 o                         
  21   9  10          0.10        -20.38        20.38 o                         
  23   9  10        414.72        339.38        43.56 o                         
 -26  10  10         10.79         20.23        18.44 o                         
 -24  10  10      17857.86      18340.25       590.97 o                         
 -22  10  10          2.47         -3.87         8.79 o                         
 -20  10  10        106.54         98.15        10.06 o                         
 -18  10  10          0.73          4.29         8.32 o                         
 -16  10  10        538.07        630.21        21.01 o                         
 -14  10  10         21.19         15.52         9.46 o                         
 -12  10  10       9166.05       9626.46       224.96 o                         
 -10  10  10          0.55         -0.60         9.61 o                         
  -8  10  10       7259.73       7430.43       151.14 o                         
  -6  10  10          3.78          5.83         9.85 o                         
  -4  10  10       1448.63       1510.53        51.67 o                         
  -2  10  10          8.85         14.76        10.50 o                         
   0  10  10         31.74         34.54        11.89 o                         
   2  10  10          0.34        -10.32        10.32 o                         
   4  10  10         75.18        109.79        11.54 o                         
   6  10  10          0.69         -4.79         9.37 o                         
   8  10  10       5883.32       5865.90        93.14 o                         
  10  10  10          2.99          4.77        10.98 o                         
  12  10  10       1623.52       1582.01        99.99 o                         
  14  10  10          3.90        -10.91        10.91 o                         
  16  10  10        987.72        802.53       242.18 o                         
  18  10  10          0.22         -9.19        20.24 o                         
  20  10  10       1132.63       1050.00        62.06 o                         
 -23  11  10         11.39          3.96        11.03 o                         
 -21  11  10       2501.22       2174.83        73.99 o                         
 -19  11  10        163.40         81.65        21.50 o                         
 -17  11  10         38.15         35.84         8.62 o                         
 -15  11  10         12.26         10.23         5.61 o                         
 -13  11  10         46.09         47.22         8.89 o                         
 -11  11  10        716.88        709.98        20.09 o                         
  -9  11  10         59.62         75.37        11.39 o                         
  -7  11  10         61.90         59.13        10.54 o                         
  -5  11  10         16.95         17.04         8.92 o                         
  -3  11  10        627.07        630.22        18.56 o                         
  -1  11  10        217.92        190.13        12.69 o                         
   1  11  10        310.33        318.16        14.42 o                         
   3  11  10         58.00         53.86        10.53 o                         
   5  11  10          2.60          0.22         8.34 o                         
   7  11  10        105.95        116.02        11.22 o                         
   9  11  10          6.15         10.90        10.61 o                         
  11  11  10        108.69         51.48        25.61 o                         
  13  11  10        184.23        161.32        18.81 o                         
 -16  12  10          0.66          1.86         9.30 o                         
 -14  12  10        345.28        343.51        18.75 o                         
 -12  12  10          0.05         -5.82         9.75 o                         
 -10  12  10        420.05        350.10        20.81 o                         
  -8  12  10         11.54          1.25         7.86 o                         
  -6  12  10        470.37        432.66        17.62 o                         
  -4  12  10          0.68         -3.31        10.20 o                         
  -2  12  10        631.79        695.85        26.41 o                         
   0  12  10         84.17         92.44        13.65 o                         
   2  12  10        235.55        168.52        14.76 o                         
   4  12  10          4.34         -5.10        10.34 o                         
   6  12  10         95.76         92.79        14.06 o                         
   8  12  10          3.71        -10.92        16.05 o                         
 -42   1  11       1439.50       1154.76        82.13 o                         
 -40   1  11          0.77         22.36        18.67 o                         
 -38   1  11        630.73        640.04        25.02 o                         
 -36   1  11         20.90         29.97        15.86 o                         
 -34   1  11       1791.18       1714.96        36.79 o                         
 -32   1  11       1661.31       1730.01        35.24 o                         
 -30   1  11        479.46        454.22        19.10 o                         
 -28   1  11        282.78        312.97        16.76 o                         
 -26   1  11         84.44         70.00         9.67 o                         
 -24   1  11         12.77         15.28         7.96 o                         
 -22   1  11        894.34        859.00        18.78 o                         
 -20   1  11       6444.58       6532.37        58.56 o                         
 -18   1  11       4889.26       4988.16        68.43 o                         
 -16   1  11       4490.28       4380.37        47.84 o                         
 -14   1  11       6686.94       6587.21        94.62 o                         
 -12   1  11          3.10          9.67         8.65 o                         
 -10   1  11        624.11        545.17        20.37 o                         
  -8   1  11        198.05        170.67        13.65 o                         
  -6   1  11        368.36        337.85        13.38 o                         
  -4   1  11         90.70         74.61         8.28 o                         
  -2   1  11          9.39         11.84         6.46 o                         
   0   1  11         61.37         62.21         7.97 o                         
   2   1  11         24.72         10.48         6.99 o                         
   4   1  11          0.33          4.97         6.40 o                         
   6   1  11          0.21         -4.24         8.58 o                         
   8   1  11        154.72        153.63        18.05 o                         
  10   1  11         28.06         31.81        14.92 o                         
  12   1  11        231.39        248.95        35.92 o                         
  14   1  11        384.01        431.95        21.27 o                         
  16   1  11        232.56        270.40        18.33 o                         
  18   1  11         37.11         77.33        17.57 o                         
  20   1  11       1050.02        966.55        37.80 o                         
  22   1  11        753.20        767.87        38.66 o                         
  24   1  11         20.50        -10.95        22.70 o                         
  26   1  11          0.43          3.71        24.29 o                         
  28   1  11       1968.24       1940.94        77.86 o                         
  30   1  11        117.66         92.33        27.74 o                         
  32   1  11          8.22        -21.94        21.94 o                         
 -41   2  11         31.80         48.12        23.37 o                         
 -39   2  11         94.39         96.55        22.14 o                         
 -37   2  11         43.12         22.39        20.54 o                         
 -35   2  11      37841.42      40339.05       622.46 o                         
 -33   2  11          1.30          4.49        14.04 o                         
 -31   2  11       2242.49       2171.15        38.03 o                         
 -29   2  11         35.80         14.99        11.92 o                         
 -27   2  11       5489.95       5641.97        90.26 o                         
 -25   2  11          0.01          3.37         7.99 o                         
 -23   2  11      14253.85      15160.96       177.87 o                         
 -21   2  11          3.40          9.79         7.70 o                         
 -19   2  11      31723.89      32392.27       327.47 o                         
 -17   2  11          4.39         -3.09         5.68 o                         
 -15   2  11       6956.97       8019.16       117.14 o                         
 -13   2  11          3.02         10.15         5.43 o                         
 -11   2  11      13740.71      13457.55       220.42 o                         
  -9   2  11          1.40         -2.85         9.62 o                         
  -7   2  11      11579.87      11138.30       126.81 o                         
  -5   2  11          5.35          1.46         5.90 o                         
  -3   2  11      17889.27      17007.94       251.74 o                         
  -1   2  11          0.40          2.57         7.12 o                         
   1   2  11        390.21        259.10        15.96 o                         
   3   2  11          1.20         -5.29         8.19 o                         
   5   2  11        670.78        471.48        23.39 o                         
   7   2  11          0.82          5.86        18.19 o                         
   9   2  11        169.92        204.24        30.39 o                         
  11   2  11          0.37         -0.56        17.94 o                         
  13   2  11       3163.82       3607.96        66.05 o                         
  15   2  11          3.63        -10.92        11.30 o                         
  17   2  11       6731.67       7559.07       114.91 o                         
  19   2  11          1.27         -0.88        14.94 o                         
  21   2  11       1490.15       1850.40        75.46 o                         
  23   2  11          0.02        -20.28        20.28 o                         
  25   2  11          7.12         20.11        38.41 o                         
  27   2  11          2.01         10.03        23.75 o                         
  29   2  11         20.48        115.41        28.39 o                         
  31   2  11         17.83         62.88        64.23 o                         
  33   2  11          0.00         26.50        32.84 o                         
 -40   3  11          7.36          8.06        21.71 o                         
 -38   3  11          9.93          5.93        19.22 o                         
 -36   3  11        866.12        805.03        50.69 o                         
 -34   3  11        285.87        299.34        19.83 o                         
 -32   3  11         24.65         17.47        13.52 o                         
 -30   3  11       4530.69       4911.34        92.20 o                         
 -28   3  11        173.25        139.26        14.35 o                         
 -26   3  11         69.79         73.66        10.19 o                         
 -24   3  11        839.15        811.35        17.13 o                         
 -22   3  11       1089.48       1033.59        22.77 o                         
 -20   3  11       1046.56       1002.95        18.40 o                         
 -18   3  11        100.06         83.75         8.54 o                         
 -16   3  11        116.37         92.47         8.50 o                         
 -14   3  11         38.56         31.73         7.22 o                         
 -12   3  11        193.33        195.54         9.67 o                         
 -10   3  11       1284.56       1270.72        24.48 o                         
  -8   3  11       6659.92       6716.48       107.90 o                         
  -6   3  11          5.18          6.30         8.50 o                         
  -4   3  11       2415.10       2068.65        72.92 o                         
  -2   3  11         62.13         69.17         9.60 o                         
   0   3  11          9.14         19.68         9.26 o                         
   2   3  11        124.75        111.17        13.43 o                         
   4   3  11        870.03        892.10        36.17 o                         
   6   3  11        132.39        155.62        16.18 o                         
   8   3  11         89.34         69.87        14.77 o                         
  10   3  11        694.57        786.72        44.80 o                         
  12   3  11        303.54        297.28        21.70 o                         
  14   3  11        351.44        386.00        20.96 o                         
  16   3  11        767.06        751.81        25.80 o                         
  18   3  11          0.07         -3.66        14.50 o                         
  20   3  11        201.98        217.30        20.62 o                         
  22   3  11        141.42         97.72        21.03 o                         
  24   3  11        174.71        184.28        26.62 o                         
  26   3  11         15.18         39.23        27.65 o                         
  28   3  11         34.76          4.90        21.59 o                         
  30   3  11         31.70          1.62        10.38 o                         
  32   3  11         79.48         82.31        27.41 o                         
 -39   4  11         19.19          9.48        19.34 o                         
 -37   4  11       5751.85       5785.98       174.23 o                         
 -35   4  11         14.40          9.92        17.33 o                         
 -33   4  11      10005.60      10532.80       229.29 o                         
 -31   4  11         20.92         14.90        13.21 o                         
 -29   4  11         29.04         22.64        13.89 o                         
 -27   4  11         53.19         51.54        11.39 o                         
 -25   4  11      37203.80      38829.85       521.04 o                         
 -23   4  11          9.62         20.23         9.08 o                         
 -19   4  11          6.72          0.94         6.33 o                         
 -17   4  11      24665.94      25300.35       369.13 o                         
 -15   4  11         53.17         56.34         8.70 o                         
 -13   4  11      78559.36      87997.66      1180.27 o                         
 -11   4  11          0.09         -0.25         6.58 o                         
  -9   4  11      24081.64      25846.90       277.04 o                         
  -7   4  11          4.52          1.11         7.05 o                         
  -5   4  11     120531.30     126616.35      1403.68 o                         
  -3   4  11         33.97         45.58         8.31 o                         
  -1   4  11       1383.38       1675.49        41.88 o                         
   1   4  11          0.26          2.73         7.14 o                         
   3   4  11       5198.84       4861.24        56.07 o                         
   5   4  11          1.51         -6.78         8.30 o                         
   7   4  11       4541.95       5681.33        96.52 o                         
   9   4  11          0.01        -10.46        10.46 o                         
  11   4  11        315.85        176.01        13.19 o                         
  13   4  11          4.65          2.71        10.80 o                         
  15   4  11      14008.92      16037.11       192.66 o                         
  17   4  11          7.93         -8.68        12.83 o                         
  21   4  11          7.78          4.72        17.83 o                         
  23   4  11       3164.13       2663.43        77.30 o                         
  25   4  11         38.56         39.17        23.41 o                         
  27   4  11      15876.09      15416.38       326.08 o                         
  29   4  11         16.45         47.41        20.62 o                         
  31   4  11       1522.90       1069.39        80.06 o                         
 -38   5  11          0.68          9.49        28.16 o                         
 -36   5  11         37.52         30.48        15.83 o                         
 -34   5  11        854.89        908.16        45.12 o                         
 -32   5  11         49.62         43.42        13.72 o                         
 -30   5  11        996.68       1045.52        34.41 o                         
 -28   5  11       3056.82       3106.63        54.88 o                         
 -26   5  11       8335.94       8553.31       129.97 o                         
 -24   5  11         26.99         26.68         9.13 o                         
 -22   5  11       1214.55       1256.01        25.23 o                         
 -20   5  11        503.82        447.64        13.56 o                         
 -18   5  11        951.47        930.23        17.31 o                         
 -16   5  11        641.42        661.69        16.00 o                         
 -14   5  11       2843.34       3008.91        39.51 o                         
 -12   5  11       2736.66       3033.11        48.59 o                         
 -10   5  11       4091.50       4266.31        85.68 o                         
  -8   5  11        438.68        495.42        15.52 o                         
  -6   5  11        551.03        614.00        16.69 o                         
  -4   5  11        793.69        895.23        21.07 o                         
  -2   5  11        244.47        295.62        12.69 o                         
   0   5  11        135.84        163.26        10.74 o                         
   2   5  11        305.98        318.30        14.45 o                         
   4   5  11          2.49         -5.74         7.57 o                         
   6   5  11        882.60        871.59        31.39 o                         
   8   5  11        266.93        281.00        14.71 o                         
  10   5  11        219.04        242.39        14.18 o                         
  12   5  11         85.94         75.78        12.34 o                         
  14   5  11        104.24        149.19        14.69 o                         
  16   5  11         94.14         99.97        14.66 o                         
  18   5  11        144.33        171.48        17.89 o                         
  20   5  11       2642.81       2548.73        84.29 o                         
  22   5  11         27.74         36.68        19.20 o                         
  24   5  11         64.88         79.21        20.47 o                         
  26   5  11        267.05        211.18        33.59 o                         
  28   5  11        212.54        198.47        37.20 o                         
  30   5  11        151.41        110.14        35.94 o                         
 -37   6  11        115.09        141.58        24.36 o                         
 -35   6  11         87.70         83.34        16.67 o                         
 -33   6  11          4.80         30.77        16.79 o                         
 -31   6  11       4566.06       4586.29       132.02 o                         
 -29   6  11         41.85         34.45        13.02 o                         
 -27   6  11       3553.98       3774.31       132.74 o                         
 -25   6  11         86.54         79.25        11.89 o                         
 -23   6  11      28490.18      29124.17       457.59 o                         
 -21   6  11          7.77         -0.44         8.43 o                         
 -19   6  11      24628.33      24614.36       393.34 o                         
 -17   6  11          4.52         -6.56        11.19 o                         
 -15   6  11       1152.48       1485.05        26.29 o                         
 -13   6  11          0.00          2.44         7.87 o                         
 -11   6  11       7619.98       7642.52       116.46 o                         
  -9   6  11         22.86         27.11         8.31 o                         
  -7   6  11      38906.84      44457.14       566.81 o                         
  -5   6  11          0.23         -4.00         7.36 o                         
  -3   6  11      19370.83      20808.63       186.67 o                         
  -1   6  11          5.25         -4.04         7.22 o                         
   1   6  11       2315.13       2173.56        29.22 o                         
   3   6  11          0.96         -8.16         8.22 o                         
   5   6  11       9375.92      10125.82       127.19 o                         
   7   6  11          0.06         -8.61         8.61 o                         
   9   6  11       3157.80       2598.78        46.29 o                         
  11   6  11          1.01         -5.27        10.22 o                         
  15   6  11          8.65        -12.09        12.09 o                         
  17   6  11       3433.63       3519.34        73.32 o                         
  19   6  11          0.16         15.80        17.37 o                         
  21   6  11       8070.29       7504.31       231.52 o                         
  23   6  11          2.92          0.71        18.22 o                         
  25   6  11       5811.48       5366.05       174.68 o                         
  27   6  11         11.28         27.95        30.28 o                         
  29   6  11        963.64        735.52        39.98 o                         
 -34   7  11        211.85        162.96        20.30 o                         
 -32   7  11          0.06         -9.04        12.17 o                         
 -30   7  11        526.45        515.39        23.70 o                         
 -28   7  11       2065.06       2215.60        77.75 o                         
 -26   7  11        592.26        604.06        21.55 o                         
 -24   7  11       1172.27       1150.65        30.98 o                         
 -22   7  11       1590.22       1576.43        35.60 o                         
 -20   7  11        851.73        882.86        28.52 o                         
 -18   7  11        137.77        114.21        12.23 o                         
 -16   7  11         42.74         37.20         9.36 o                         
 -14   7  11        277.41        261.35        12.85 o                         
 -12   7  11       3625.41       3789.43        68.58 o                         
 -10   7  11         28.65         27.50         9.02 o                         
  -8   7  11        243.17        224.55        14.14 o                         
  -6   7  11        198.30        193.76        11.65 o                         
  -4   7  11       2812.44       2996.07        50.78 o                         
  -2   7  11         79.48         96.49         9.92 o                         
   0   7  11        623.18        671.17        19.25 o                         
   2   7  11        374.32        383.26        14.79 o                         
   4   7  11          3.62          6.06         8.57 o                         
   6   7  11        361.51        389.99        14.85 o                         
   8   7  11        234.79        235.52        16.92 o                         
  10   7  11        196.83        193.49        15.88 o                         
  12   7  11         41.78         43.85        12.07 o                         
  14   7  11          0.21         -7.72        11.45 o                         
  16   7  11          5.85         -1.32        13.02 o                         
  18   7  11        376.46        375.89        26.00 o                         
  20   7  11         18.43         18.95        23.47 o                         
  22   7  11         57.38         56.79        18.31 o                         
  24   7  11         35.41         36.87        17.21 o                         
  26   7  11          5.21          8.95        18.27 o                         
 -33   8  11      10379.37      10609.94       366.52 o                         
 -31   8  11         10.02          5.56        15.45 o                         
 -29   8  11        194.14        216.65        15.51 o                         
 -27   8  11          4.63         15.64        12.76 o                         
 -25   8  11       1980.61       2124.21        74.91 o                         
 -23   8  11          1.30         -5.65         9.83 o                         
 -21   8  11      17849.76      18299.36       467.12 o                         
 -19   8  11         19.22         37.67        11.39 o                         
 -17   8  11       3870.30       3796.31       103.70 o                         
 -15   8  11          0.05         -6.03         9.33 o                         
 -13   8  11       7852.67       7658.15       145.69 o                         
 -11   8  11         10.98         18.08         9.88 o                         
  -9   8  11       2512.00       2698.02        59.33 o                         
  -7   8  11          6.68         -0.46         9.79 o                         
  -5   8  11      13272.10      13739.80       153.93 o                         
  -3   8  11          3.28          3.71         9.38 o                         
  -1   8  11      10859.71      12163.51       123.51 o                         
   1   8  11          4.04         -0.47         8.97 o                         
   3   8  11        325.75        215.04        14.81 o                         
   5   8  11         18.79         10.96         9.98 o                         
   7   8  11         40.86         10.93        11.08 o                         
   9   8  11         10.03          4.62        13.10 o                         
  11   8  11       6759.81       5885.28        90.91 o                         
  13   8  11          9.24        -12.30        12.30 o                         
  15   8  11       1366.52       1156.92        34.02 o                         
  17   8  11          5.66          2.60        14.03 o                         
  19   8  11       2490.81       2911.60        99.13 o                         
  21   8  11          0.97         14.64        16.54 o                         
  23   8  11       2301.50       2611.10       179.17 o                         
  25   8  11         10.70        -23.88        31.34 o                         
 -30   9  11          3.18         -5.39        10.77 o                         
 -28   9  11          8.47        -12.12        12.12 o                         
 -26   9  11       3206.56       3187.53       120.77 o                         
 -24   9  11        134.10        119.11        11.71 o                         
 -22   9  11         44.59         51.47        10.39 o                         
 -20   9  11        376.15        391.60        16.63 o                         
 -18   9  11       3425.60       3561.17        93.39 o                         
 -16   9  11         21.50          6.79        10.71 o                         
 -14   9  11        388.53        378.10        18.45 o                         
 -12   9  11        106.14        109.97        11.48 o                         
 -10   9  11       2075.25       2095.65        45.67 o                         
  -8   9  11         25.57         15.52        10.49 o                         
  -6   9  11         28.63         26.05         9.62 o                         
  -4   9  11        221.41        171.39        13.38 o                         
  -2   9  11       2492.71       2530.30        54.96 o                         
   0   9  11          2.72         -5.40         9.17 o                         
   2   9  11         16.61          7.60         9.43 o                         
   4   9  11         74.06         87.78        11.80 o                         
   6   9  11         53.23         36.08        11.61 o                         
   8   9  11         62.21         90.45        12.72 o                         
  10   9  11        401.96        404.89        19.82 o                         
  12   9  11        101.68        103.62        13.79 o                         
  14   9  11        311.45        311.40        19.52 o                         
  16   9  11        519.26        485.29        26.45 o                         
  18   9  11        327.38        156.52        66.75 o                         
  20   9  11          2.58         31.35        25.61 o                         
  22   9  11        218.96        204.92        28.35 o                         
 -27  10  11       1491.34       1434.32        62.45 o                         
 -25  10  11          8.27         25.71        12.95 o                         
 -23  10  11        962.01        707.67        19.82 o                         
 -21  10  11         36.12         34.32         9.25 o                         
 -19  10  11      17098.24      17888.08       412.71 o                         
 -17  10  11          0.84         -3.68         8.63 o                         
 -15  10  11          0.57         30.84         9.38 o                         
 -13  10  11         13.98         27.02        10.39 o                         
 -11  10  11         20.25         34.21        10.05 o                         
  -9  10  11          1.46         27.53        11.17 o                         
  -7  10  11        763.70        761.56        21.81 o                         
  -5  10  11         25.59          6.56        10.30 o                         
  -3  10  11       2381.24       2427.34        41.92 o                         
  -1  10  11          0.06        -10.72        10.72 o                         
   1  10  11       1614.70       1563.01        35.66 o                         
   3  10  11          6.00         -3.42        10.11 o                         
   5  10  11       1946.62       1722.70        36.46 o                         
   7  10  11         10.46         -5.33         9.77 o                         
   9  10  11          0.44          6.14        13.22 o                         
  11  10  11          0.25        -10.99        10.99 o                         
  13  10  11        710.53        406.68        78.87 o                         
  15  10  11          0.04         -5.73        10.46 o                         
  17  10  11       3600.54       3318.60        81.26 o                         
  19  10  11          3.64        -10.04        24.42 o                         
 -22  11  11          1.26          7.74        15.34 o                         
 -20  11  11        120.50         95.40        12.20 o                         
 -18  11  11        109.54        103.11        10.74 o                         
 -16  11  11        678.41        598.37        31.64 o                         
 -14  11  11        246.80        269.17        12.47 o                         
 -12  11  11         36.49         22.95         9.01 o                         
 -10  11  11         12.64          6.89         9.12 o                         
  -8  11  11         58.33         44.64        10.79 o                         
  -6  11  11         12.96          3.47         8.15 o                         
  -4  11  11        268.13        254.43        13.84 o                         
  -2  11  11         39.07         45.96         9.80 o                         
   0  11  11        154.77        109.20        11.20 o                         
   2  11  11         78.62         70.25        10.55 o                         
   4  11  11         43.67         60.26         9.96 o                         
   6  11  11         47.40         59.81        10.36 o                         
   8  11  11          8.98         -0.96         4.05 o                         
  10  11  11         89.77         24.40        16.15 o                         
  12  11  11        177.62        192.61        20.46 o                         
 -17  12  11       1336.36       1004.74        40.83 o                         
 -15  12  11          4.52         -0.78         9.11 o                         
 -13  12  11         29.20         67.46        12.17 o                         
 -11  12  11         19.29         34.68        11.19 o                         
  -9  12  11         44.80         21.76         9.53 o                         
  -7  12  11         12.16          6.55        10.35 o                         
  -5  12  11       8216.41       8546.87       165.78 o                         
  -3  12  11          0.87          5.46        10.17 o                         
  -1  12  11      22322.20      23048.85       294.31 o                         
   1  12  11         22.13         24.84        11.85 o                         
   3  12  11       1199.70       1056.11        34.82 o                         
   5  12  11          0.00          6.20        15.97 o                         
   7  12  11       3998.08       4254.26       123.10 o                         
 -42   0  12          1.13         23.54        47.16 o                         
 -40   0  12       1377.20       1299.77        52.04 o                         
 -38   0  12        110.46        140.72        24.55 o                         
 -36   0  12        607.75        586.58        41.36 o                         
 -34   0  12         15.25         15.62        20.67 o                         
 -32   0  12       2082.76       1963.48        49.15 o                         
 -30   0  12         38.74         33.19        17.16 o                         
 -28   0  12      46490.24      49860.44       752.98 o                         
 -26   0  12         43.62         63.03        12.95 o                         
 -24   0  12      20271.16      21679.51       247.04 o                         
 -22   0  12          2.91          5.78         9.38 o                         
 -20   0  12     118802.38     122018.38      1628.52 o                         
 -18   0  12         88.42         88.24        11.59 o                         
 -16   0  12       7516.08       7211.64       154.10 o                         
 -14   0  12          1.91          7.55         8.82 o                         
 -12   0  12         14.55         12.35        12.66 o                         
 -10   0  12          0.42         -7.52         9.76 o                         
  -8   0  12      15917.61      17065.66       227.67 o                         
  -6   0  12          0.37          2.47         9.02 o                         
  -4   0  12      12815.63      12088.10       202.51 o                         
  -2   0  12          1.90          3.17         9.77 o                         
   0   0  12      32644.45      30183.98       941.28 o                         
   2   0  12          0.73         -8.96         8.96 o                         
   4   0  12       3558.73       4592.70       202.65 o                         
   6   0  12         11.92         -0.96        12.45 o                         
   8   0  12     126594.99     129131.88      3121.37 o                         
  10   0  12          4.50          9.14        26.22 o                         
  12   0  12        310.11        162.42        53.58 o                         
  14   0  12          0.05          8.58        17.10 o                         
  16   0  12      21528.94      23628.89       390.72 o                         
  18   0  12         18.21          4.19        44.61 o                         
  20   0  12       4040.39       4056.22        98.49 o                         
  22   0  12          0.16        -19.15        30.09 o                         
  24   0  12       7694.57       7802.66       186.36 o                         
  26   0  12         12.97         49.60        37.74 o                         
  28   0  12         78.30         62.29        43.37 o                         
  30   0  12         52.95         24.94        38.45 o                         
  32   0  12       8729.98       9260.83       603.36 o                         
 -41   1  12       1279.63       1630.21       152.46 o                         
 -39   1  12       2741.64       2833.99        71.82 o                         
 -37   1  12        584.70        578.29        30.84 o                         
 -35   1  12        138.45         99.12        16.51 o                         
 -33   1  12         83.35         93.45        14.88 o                         
 -31   1  12       2835.21       2848.79        48.84 o                         
 -29   1  12        472.23        456.41        19.40 o                         
 -27   1  12        691.88        743.22        19.46 o                         
 -25   1  12         97.43         83.02         9.35 o                         
 -23   1  12       1437.68       1536.03        23.06 o                         
 -21   1  12        212.07        177.57        10.16 o                         
 -19   1  12        246.62        234.55        10.45 o                         
 -17   1  12        299.27        255.41        10.17 o                         
 -15   1  12       5980.15       5895.68        66.06 o                         
 -13   1  12       4850.02       4590.06        69.34 o                         
 -11   1  12        397.24        367.58        17.86 o                         
  -9   1  12         88.03         89.72        12.04 o                         
  -7   1  12         20.96         24.84         7.56 o                         
  -5   1  12         10.00         13.37         6.16 o                         
  -3   1  12         27.61         26.51         7.31 o                         
  -1   1  12         85.85         84.08         7.64 o                         
   1   1  12         43.33         37.67         6.96 o                         
   3   1  12         31.88         33.06         7.59 o                         
   5   1  12        231.56        261.76        17.86 o                         
   7   1  12        301.63        316.98        22.04 o                         
   9   1  12       1563.48       1528.84        50.81 o                         
  11   1  12         80.84         77.14        24.40 o                         
  13   1  12         16.18         13.62        12.88 o                         
  15   1  12        538.96        550.16        24.01 o                         
  17   1  12        607.89        748.26        30.71 o                         
  19   1  12         50.10         55.26        18.60 o                         
  21   1  12        373.36        356.98        28.26 o                         
  23   1  12        469.07        532.44        41.86 o                         
  25   1  12        435.67        390.05        33.46 o                         
  27   1  12        147.26        215.03        40.25 o                         
  29   1  12         25.56        -12.87        25.60 o                         
  31   1  12        163.52        158.52        32.35 o                         
  33   1  12        458.37        332.41        43.60 o                         
 -40   2  12        110.26        111.41        32.42 o                         
 -38   2  12       3279.97       3213.22       120.48 o                         
 -36   2  12        128.69        129.70        16.86 o                         
 -34   2  12       9553.91       9957.64       129.91 o                         
 -32   2  12        227.32        260.12        17.90 o                         
 -28   2  12         12.03          9.22        10.55 o                         
 -26   2  12      23383.14      23470.97       250.34 o                         
 -24   2  12         28.79         36.01         7.95 o                         
 -22   2  12      12675.50      15515.57       147.15 o                         
 -20   2  12          0.54         -2.36         6.96 o                         
 -18   2  12       6453.78       6917.26        78.67 o                         
 -16   2  12          3.99          3.99         6.20 o                         
 -14   2  12     188043.73     189408.80      2003.46 o                         
 -12   2  12          9.29         15.66         6.88 o                         
 -10   2  12        155.09        207.44        20.83 o                         
  -8   2  12          0.20         -1.01         8.13 o                         
  -6   2  12      10392.52      10499.73       138.75 o                         
  -4   2  12          0.00         -5.11         5.97 o                         
  -2   2  12      10719.09       9125.28       129.27 o                         
   0   2  12          0.01          3.75         8.51 o                         
   2   2  12          5.04         12.13        10.72 o                         
   4   2  12          4.29          8.07         8.27 o                         
   6   2  12      36065.07      38548.98       917.14 o                         
   8   2  12          0.64         -9.44        15.71 o                         
  10   2  12       2307.77       1840.24       110.12 o                         
  12   2  12          0.13        -15.57        15.57 o                         
  14   2  12        399.26        292.10        21.11 o                         
  16   2  12          3.80         -2.28        13.31 o                         
  18   2  12       2923.80       3238.38        72.62 o                         
  20   2  12          2.43         -9.17        21.12 o                         
  22   2  12       4730.75       4775.49       104.52 o                         
  24   2  12          2.44          2.19        26.30 o                         
  26   2  12        648.41        581.93        51.60 o                         
  28   2  12          1.24        -12.49        13.55 o                         
  30   2  12       1435.34       1592.29        52.61 o                         
  32   2  12         15.78         41.83        21.02 o                         
 -41   3  12         81.20         65.94        36.87 o                         
 -39   3  12        512.78        464.25        29.60 o                         
 -37   3  12       2488.79       2429.04        49.69 o                         
 -35   3  12       1303.06       1273.07        44.64 o                         
 -33   3  12         37.08         50.36        14.83 o                         
 -31   3  12        192.09        215.36        17.06 o                         
 -29   3  12       3400.94       3514.38        56.41 o                         
 -27   3  12          0.97         -8.85         8.85 o                         
 -25   3  12        784.57        821.01        17.69 o                         
 -23   3  12        288.90        234.85        11.79 o                         
 -21   3  12       2055.62       2038.49        37.62 o                         
 -19   3  12       1985.81       2115.20        37.01 o                         
 -17   3  12        312.53        314.63        12.18 o                         
 -15   3  12       3851.82       3791.61        57.61 o                         
 -13   3  12        785.56        752.33        15.11 o                         
 -11   3  12       2490.28       2693.41        37.16 o                         
  -9   3  12        166.25        184.58        10.80 o                         
  -7   3  12       4065.74       4143.49        54.27 o                         
  -5   3  12        176.23        184.34        10.70 o                         
  -3   3  12       1250.14       1223.11        33.98 o                         
  -1   3  12         75.41         52.49        10.35 o                         
   1   3  12         40.22         47.42        11.54 o                         
   3   3  12         46.16         38.76        12.50 o                         
   5   3  12          0.04         -3.84         9.96 o                         
   7   3  12         33.87         34.80        14.61 o                         
   9   3  12         17.69          1.48        14.79 o                         
  11   3  12        111.60         79.99        15.30 o                         
  13   3  12         77.78         78.06        11.78 o                         
  15   3  12        194.52        146.31        15.46 o                         
  17   3  12        648.28        719.90        26.96 o                         
  19   3  12        194.99        141.84        20.55 o                         
  21   3  12         32.67         91.97        26.13 o                         
  23   3  12       1224.64       1035.14        46.10 o                         
  25   3  12         21.17         29.84        25.87 o                         
  27   3  12        127.49        114.06        28.10 o                         
  29   3  12        880.00        749.66       121.93 o                         
  31   3  12         90.06         68.80        23.56 o                         
 -40   4  12        214.36        196.94        33.29 o                         
 -38   4  12         38.79         31.37        11.50 o                         
 -36   4  12        681.62        711.96        28.84 o                         
 -34   4  12         34.18         54.11        15.80 o                         
 -32   4  12       1597.63       1755.87        51.62 o                         
 -30   4  12        124.83        159.37        15.88 o                         
 -28   4  12      24005.62      25142.97       330.84 o                         
 -26   4  12          4.21          8.63         9.40 o                         
 -24   4  12        638.01        689.76        22.47 o                         
 -22   4  12          6.91         -6.94         6.94 o                         
 -20   4  12       2942.85       3107.07        50.31 o                         
 -18   4  12          6.11          4.42         6.86 o                         
 -16   4  12      54511.84      57397.72       845.85 o                         
 -14   4  12          3.19         11.34         7.14 o                         
 -12   4  12      53286.25      56897.36       841.23 o                         
 -10   4  12          4.45         10.72         8.32 o                         
  -8   4  12       1368.34       1045.94        36.89 o                         
  -6   4  12         11.39         11.58         6.79 o                         
  -4   4  12     230482.36     242577.56      2349.03 o                         
  -2   4  12          3.10          2.72         6.35 o                         
   0   4  12        162.47        130.36        10.88 o                         
   2   4  12          2.20          0.43         6.75 o                         
   4   4  12      25102.74      27893.46       330.62 o                         
   6   4  12          3.09          6.89        11.27 o                         
   8   4  12       7714.44       8427.55       130.05 o                         
  10   4  12          1.60         -6.55         9.54 o                         
  12   4  12       1605.53       1810.98        36.98 o                         
  14   4  12          0.34          1.94        13.98 o                         
  16   4  12        387.10        361.82        23.32 o                         
  18   4  12          2.22         10.01        17.02 o                         
  20   4  12       2543.20       2249.64        69.39 o                         
  22   4  12         24.64         63.68        21.36 o                         
  24   4  12       4467.57       4319.62       119.20 o                         
  26   4  12          4.11         10.96        26.94 o                         
  28   4  12      12340.38      12180.77       366.34 o                         
  30   4  12         37.46         36.00        28.42 o                         
 -39   5  12        841.12        715.96        52.20 o                         
 -37   5  12        168.87        116.97        36.96 o                         
 -35   5  12         59.18         40.71        14.97 o                         
 -33   5  12         94.76         75.81        14.18 o                         
 -31   5  12        114.77         90.21        15.76 o                         
 -29   5  12       1797.45       1881.00        40.85 o                         
 -27   5  12       1412.16       1515.09        27.83 o                         
 -25   5  12        968.61        940.05        24.85 o                         
 -23   5  12        916.20        887.92        18.92 o                         
 -21   5  12         59.13         53.28         8.93 o                         
 -19   5  12         81.77         76.25         8.48 o                         
 -17   5  12        472.00        413.30        13.70 o                         
 -15   5  12          0.07          2.36         7.01 o                         
 -13   5  12        128.87        118.08         9.25 o                         
 -11   5  12        279.66        308.22        13.31 o                         
  -9   5  12       2008.59       2019.90        41.88 o                         
  -7   5  12        256.87        216.31        10.78 o                         
  -5   5  12       1363.98       1430.48        29.03 o                         
  -3   5  12         12.29         19.71         6.86 o                         
  -1   5  12         25.54         39.57         8.36 o                         
   1   5  12        274.59        236.93        13.26 o                         
   3   5  12         42.07         24.52         8.84 o                         
   5   5  12         68.02         45.12         9.18 o                         
   7   5  12         45.90         41.58        10.58 o                         
   9   5  12         31.33         20.72         9.96 o                         
  11   5  12         60.52         65.85        12.50 o                         
  13   5  12       1439.86       1402.63        43.76 o                         
  15   5  12        421.07        390.70        22.24 o                         
  17   5  12         61.93         53.73        15.46 o                         
  19   5  12         10.59         -2.41        17.30 o                         
  21   5  12       1284.34       1168.08        41.35 o                         
  23   5  12       1095.28       1113.50        37.19 o                         
  25   5  12          0.03        -11.10        16.11 o                         
  27   5  12        141.93        176.52        30.67 o                         
  29   5  12        503.87        571.71        35.38 o                         
 -38   6  12       1362.31       1526.77        84.02 o                         
 -36   6  12          5.95         35.74        29.72 o                         
 -34   6  12      11017.19      11542.54       280.61 o                         
 -32   6  12          1.79         -5.79        12.69 o                         
 -30   6  12        449.63        432.52        20.09 o                         
 -28   6  12         12.12          2.36        12.50 o                         
 -26   6  12      11229.68      11381.28       204.46 o                         
 -24   6  12          3.48          0.44         9.20 o                         
 -22   6  12      22847.13      22298.89       324.06 o                         
 -20   6  12          5.92         -3.19         8.68 o                         
 -18   6  12      14091.63      13189.91       231.13 o                         
 -16   6  12          0.07         -6.93         7.49 o                         
 -14   6  12      37308.29      38597.09       607.34 o                         
 -12   6  12          0.67         -7.70         7.70 o                         
 -10   6  12       7101.84       7253.08        91.23 o                         
  -8   6  12          9.42          2.22         7.60 o                         
  -6   6  12      33843.08      36815.38       353.11 o                         
  -4   6  12          0.10         12.95        12.24 o                         
  -2   6  12       3934.67       3896.29        49.44 o                         
   0   6  12          0.16         -0.92         7.50 o                         
   2   6  12       3559.68       3642.65        46.04 o                         
   4   6  12          0.00         -7.99         7.99 o                         
   6   6  12       1410.44       1181.79        24.93 o                         
   8   6  12          1.88          4.69         9.58 o                         
  10   6  12        326.26        602.71        21.54 o                         
  12   6  12          1.13        -10.35        10.35 o                         
  14   6  12       5255.43       4196.57        69.79 o                         
  16   6  12          0.00          8.00        14.67 o                         
  18   6  12      20750.73      20511.69       380.49 o                         
  20   6  12          0.00          7.59        19.57 o                         
  22   6  12       6864.14       6486.48       164.31 o                         
  24   6  12          0.59         -7.35        16.24 o                         
  26   6  12      16025.52      12200.04      3298.63 o                         
  28   6  12         16.24         31.37        19.78 o                         
 -35   7  12         88.31         96.71        17.33 o                         
 -33   7  12        472.08        457.42        23.20 o                         
 -31   7  12        225.79        230.45        17.15 o                         
 -29   7  12        336.78        311.96        18.95 o                         
 -27   7  12          7.75         -1.59        10.94 o                         
 -25   7  12        428.11        426.52        17.94 o                         
 -23   7  12        163.64        136.18        12.16 o                         
 -21   7  12         58.61         50.77        10.91 o                         
 -19   7  12        805.46        841.43        23.00 o                         
 -17   7  12        157.86        165.53        12.41 o                         
 -15   7  12          0.90         -6.08         8.10 o                         
 -13   7  12         38.33         46.73         9.46 o                         
 -11   7  12       4223.95       4376.60        87.39 o                         
  -9   7  12          0.53         -1.11         8.88 o                         
  -7   7  12        891.62        975.62        21.28 o                         
  -5   7  12        333.56        328.36        12.98 o                         
  -3   7  12       1064.40       1102.92        21.60 o                         
  -1   7  12        152.06        113.95        11.06 o                         
   1   7  12        256.51        300.50        14.60 o                         
   3   7  12         49.53         44.71         9.70 o                         
   5   7  12         25.97         18.32         8.56 o                         
   7   7  12         53.32         32.04        11.51 o                         
   9   7  12        680.46        725.78        27.44 o                         
  11   7  12        669.89        686.65        22.92 o                         
  13   7  12         31.09         17.68        12.09 o                         
  15   7  12        162.88        181.20        18.18 o                         
  17   7  12        527.50        536.89        29.08 o                         
  19   7  12        260.02        215.62        23.59 o                         
  21   7  12        221.76        181.35        21.43 o                         
  23   7  12         16.46         24.83        14.80 o                         
  25   7  12        308.93        255.14        33.70 o                         
 -34   8  12         33.04         38.94        17.17 o                         
 -32   8  12       2159.42       2429.21        54.67 o                         
 -30   8  12         59.81         70.53        17.72 o                         
 -28   8  12       1801.14       1776.83        70.67 o                         
 -26   8  12          5.39         -2.35         9.59 o                         
 -24   8  12         63.87         97.52        11.72 o                         
 -22   8  12          7.02         14.42        10.67 o                         
 -20   8  12        165.84        189.04        14.39 o                         
 -18   8  12          1.75         -5.20         9.02 o                         
 -16   8  12       7476.40       7736.57       176.12 o                         
 -14   8  12         15.86          8.19         9.49 o                         
 -12   8  12      13664.49      15413.26       261.93 o                         
 -10   8  12          0.02          3.56         9.46 o                         
  -8   8  12         99.56         66.51        11.64 o                         
  -6   8  12          0.39         -7.71        10.03 o                         
  -4   8  12       1024.72       1146.52        31.20 o                         
  -2   8  12          0.00         -2.52         9.58 o                         
   0   8  12        376.74        298.71        15.11 o                         
   2   8  12          0.69         -0.02        10.22 o                         
   4   8  12          1.75         56.05        10.19 o                         
   6   8  12          1.16         -9.53         9.53 o                         
   8   8  12      20548.94      20148.29       223.26 o                         
  10   8  12          6.06          3.49        12.32 o                         
  12   8  12      24999.35      24469.53       283.20 o                         
  14   8  12          0.23        -13.44        13.44 o                         
  16   8  12       1117.12       1062.46       127.41 o                         
  18   8  12          3.94         -4.30        16.10 o                         
  20   8  12        754.59        543.95        48.89 o                         
  22   8  12          3.25        -17.28        17.28 o                         
  24   8  12        523.34        367.96        26.33 o                         
 -31   9  12         76.19         58.00        20.34 o                         
 -29   9  12        303.12        281.51        20.62 o                         
 -27   9  12          0.18          3.51         9.88 o                         
 -25   9  12       3454.59       3369.53       111.26 o                         
 -23   9  12        103.90        109.40        11.17 o                         
 -21   9  12          1.73          1.30         9.72 o                         
 -19   9  12         73.46         62.85        11.15 o                         
 -17   9  12        318.30        320.61        15.90 o                         
 -15   9  12         18.33         15.93        10.66 o                         
 -13   9  12        176.58        181.57        13.14 o                         
 -11   9  12          3.44          1.66         8.68 o                         
  -9   9  12       4000.80       4080.58        74.48 o                         
  -7   9  12        202.14        236.06        13.79 o                         
  -5   9  12        491.25        483.23        19.06 o                         
  -3   9  12        172.25        192.77        13.77 o                         
  -1   9  12        929.05        984.00        28.13 o                         
   1   9  12          1.73         -9.40         9.40 o                         
   3   9  12          0.94          1.62         9.92 o                         
   5   9  12        590.49        566.29        19.99 o                         
   7   9  12        357.64        354.99        17.80 o                         
   9   9  12        286.43        312.54        18.26 o                         
  11   9  12         49.23         37.55        11.86 o                         
  13   9  12        122.74        132.71        14.78 o                         
  15   9  12        155.65        122.68        25.78 o                         
  17   9  12        984.25        508.99       210.00 o                         
  19   9  12        177.11        172.05        26.60 o                         
  21   9  12         26.88         25.14        22.81 o                         
 -28  10  12          4.12          3.26        23.07 o                         
 -26  10  12       5138.21       5093.21       180.40 o                         
 -24  10  12          4.84         -5.57         8.86 o                         
 -22  10  12       3460.33       3349.34        93.97 o                         
 -20  10  12          0.08          8.79         8.33 o                         
 -18  10  12        127.64        100.78        11.47 o                         
 -16  10  12          0.56          0.89         8.46 o                         
 -14  10  12      15343.88      15981.62       328.91 o                         
 -12  10  12          2.17         -9.93         9.93 o                         
 -10  10  12       5993.05       6402.90       115.61 o                         
  -8  10  12          4.58         -5.89         9.80 o                         
  -6  10  12       5860.21       6135.24        95.68 o                         
  -4  10  12          2.11         -6.90         9.41 o                         
  -2  10  12         12.41         31.81        11.68 o                         
   0  10  12         17.37         14.96        12.09 o                         
   2  10  12       8897.13       8513.51       126.02 o                         
   4  10  12          1.67        -10.18        10.18 o                         
   6  10  12       1661.64       1517.97        45.20 o                         
   8  10  12         16.63         10.83        11.81 o                         
  10  10  12          4.90          1.28         9.90 o                         
  12  10  12         18.69         10.77         8.15 o                         
  14  10  12        292.39        311.69        19.23 o                         
  16  10  12          2.32         -4.94        37.29 o                         
  18  10  12        623.21        572.00        54.92 o                         
 -23  11  12        317.98        258.65        27.70 o                         
 -21  11  12          8.41         20.50        10.14 o                         
 -19  11  12         15.04         10.66         7.12 o                         
 -17  11  12        395.15        348.57        13.10 o                         
 -15  11  12        404.94        440.06        14.32 o                         
 -13  11  12          1.86          7.56         8.28 o                         
 -11  11  12        117.22        150.01        11.49 o                         
  -9  11  12          9.61         11.54         9.09 o                         
  -7  11  12       1033.55        998.98        25.58 o                         
  -5  11  12         35.95         34.35         9.64 o                         
  -3  11  12        106.69         98.53        11.27 o                         
  -1  11  12        118.93        149.27        11.38 o                         
   1  11  12          7.85         17.98        10.12 o                         
   3  11  12        386.61        394.85        20.17 o                         
   5  11  12        558.72        561.56        19.69 o                         
   7  11  12         68.26         65.19        10.93 o                         
   9  11  12         38.65          6.28        13.26 o                         
  11  11  12         41.01         17.99        16.09 o                         
  13  11  12         52.82         47.68        26.44 o                         
 -16  12  12       1769.14       1679.49        52.25 o                         
 -14  12  12          2.59         -4.61        10.88 o                         
 -12  12  12        150.10        142.30        13.46 o                         
 -10  12  12          0.58         -7.93         9.36 o                         
  -8  12  12         80.50        107.87        12.71 o                         
  -6  12  12          0.01         -0.78        10.04 o                         
  -4  12  12       3451.94       3381.20       110.68 o                         
  -2  12  12         28.29         50.40        11.88 o                         
   0  12  12       1907.97       2318.19        74.55 o                         
   2  12  12          0.00         -8.79         8.79 o                         
   4  12  12         82.45         44.33        25.04 o                         
   6  12  12         13.62         -7.48        21.66 o                         
 -42   1  13        200.32        159.57        32.91 o                         
 -40   1  13       1362.06       1390.05        50.32 o                         
 -38   1  13        227.79        202.16        18.70 o                         
 -36   1  13       2628.30       2630.55        59.04 o                         
 -34   1  13        495.52        502.66        21.60 o                         
 -32   1  13         75.64         87.06        13.02 o                         
 -30   1  13        494.65        502.46        20.86 o
[truncated: 634,069 more chars]
